# Supplementary material for: Phylogeny, Evolution and Classification of Gall Wasps: The Plot Thickens
Source: PLoS One. 2015 May 20;10(5):e0123301. doi: 10.1371/journal.pone.0123301 (PMC4439057; doi:10.1371/journal.pone.0123301)
Supplement: S1 Commands — Command blocks for all analyses described in the paper. (NEX) [file pone.0123301.s002.nex]

#NEXUS

begin mrbayes;
	set autoclose=yes nowarn=yes;

    [
     Complete set of analyses run for the paper:
     Ronquist F et al. "Phylogeny, evolution and
     classification of gall wasps". PLoS ONE.
    ]

    [Combined data]

    [read data and set partition]
	execute cynipidae_combined.nex;
	set partition=Genes3rd;

	[settings evol model]
	lset applyto=(1,2) rates=gamma; [morphology and ecology]
	lset applyto = (3,4,5,6,7,8,9,10,11) nucmodel=4by4 nst=mixed rates=invgamma;
	unlink statefreq=(all) revmat=(all) shape=(all) pinvar=(all);
	prset applyto=(all) ratepr=variable;
	
	[mcmc]
	mcmcp file="combined" nruns=4 nchains=4 temp=0.1 ngen=100 diagnfreq=10000 samplefreq=1000 printfr=1000;
	mcmc;

    [sum]
    sumt;
    sump;
    
    [Molecular data]

    [read data and set partition]
    execute cynipidae_mol.nex;
    set partition=Genes3rd;

    [settings evol model]
    lset nucmodel=4by4 nst=mixed rates=invgamma;
    unlink revmat=(all) shape=(all) statefreq=(all) pinvar=(all);
    prset ratepr=variable;

    [mcmc]
    mcmcp file="molecular" nruns=4 nchains=4 temp=0.1 ngen=100 diagnfreq=10000 samplefreq=1000 printfr=1000;
    mcmc;

    [sum]
    sumt;
    sump;

    [Morphological and biological data]

    [read data and set partition]	
	execute cynipidae_morph_biol.nex;
	
	[settings evol model]
	lset rates=gamma;

	[mcmc]
	mcmcp file="morph_biol" nruns=4 nchains=4 temp=0.1 ngen=100 diagnfreq=10000 samplefreq=1000 printfr=1000;
	mcmc;
    
    [sum]
    sumt;
    sump;

    [Morpholocical data]

    [read data and set partition]	
	execute cynipidae_morph_biol.nex;
    delete No_morph;
    exclude Biology;
	
	[settings evol model]
	lset rates=gamma;

	[mcmc]
	mcmcp file="morphology" nruns=4 nchains=4 temp=0.1 ngen=100 diagnfreq=10000 samplefreq=1000 printfr=1000;
	mcmc;
    
    [sum]
    sumt;
    sump;

    [Biological data]

    [read data and set partition]	
	execute cynipidae_morph_biol.nex;
    exclude Morphology;
	
	[settings evol model]
	lset rates=gamma;

	[mcmc]
	mcmcp file="biology" nruns=4 nchains=4 temp=0.1 ngen=100 diagnfreq=10000 samplefreq=1000 printfr=1000;
	mcmc;
    
    [sum]
    sumt;
    sump;

    [Combined data without biology]

    [read data and set partition]
	execute cynipidae_combined.nex;
    partition Genes3rd_xbiol = 10:Biology Morphology, COI_1st COI_2nd, COI_3rd, EF1aF1_1st EF1aF1_2nd, EF1aF1_3rd, 28S, EF1aF2_1st EF1aF2_2nd, EF1aF2_3rd, LWRh_1st LWRh_2nd, LWRh_3rd; 
	set partition=Genes3rd_xbiol;
    exclude Bioloy;

	[settings evol model]
	lset applyto=(1) rates=gamma; [morphology and ecology]
	lset applyto = (2,3,4,5,6,7,8,9,10) nucmodel=4by4 nst=mixed rates=invgamma;
	unlink statefreq=(all) revmat=(all) shape=(all) pinvar=(all);
	prset applyto=(all) ratepr=variable;
	
	[mcmc]
	mcmcp file="combined" nruns=4 nchains=4 temp=0.1 ngen=100 diagnfreq=10000 samplefreq=1000 printfr=1000;
	mcmc;

    [sum]
    sumt;
    sump;
 
    [Combined data without biology and with morphological characters all unordered]

    [read data and set partition]
	execute cynipidae_combined.nex;
    partition Genes3rd_xbiol = 10:Biology Morphology, COI_1st COI_2nd, COI_3rd, EF1aF1_1st EF1aF1_2nd, EF1aF1_3rd, 28S, EF1aF2_1st EF1aF2_2nd, EF1aF2_3rd, LWRh_1st LWRh_2nd, LWRh_3rd; 
	set partition=Genes3rd_xbiol;
    exclude Bioloy;

	[settings evol model]
	lset applyto=(1) rates=gamma; [morphology and ecology]
	lset applyto = (2,3,4,5,6,7,8,9,10) nucmodel=4by4 nst=mixed rates=invgamma;
	unlink statefreq=(all) revmat=(all) shape=(all) pinvar=(all);
	prset applyto=(all) ratepr=variable;
	ctype unord: all;

	[mcmc]
	mcmcp file="combined" nruns=4 nchains=4 temp=0.1 ngen=100 diagnfreq=10000 samplefreq=1000 printfr=1000;
	mcmc;

    [sum]
    sumt;
    sump;
    
    [COI]

    [read data and set partition]
    execute cynipidae_mol.nex;
    partition COI = 2:COI_1st COI_2nd, COI_3rd 28S EF1aF1 EF1aF2 LWRh;
    set partition=COI;
    exclude 28S EF1aF1 EF1aF2 LWRh;
    delete No_COI;
	
    [settings evol model]
    lset nucmodel=4by4 nst=mixed rates=invgamma;
    unlink revmat=(all) statefreq=(all) pinvar=(all) shape=(all);
    prset ratepr=variable;

    [mcmc]
    mcmcp file="COI" nruns=4 nchains=4 temp=0.1 ngen=100 diagnfreq=10000 samplefreq=1000 printfr=1000;
    mcmc;

    [sum]
    sumt;
    sump;

	[28S]

    [read data and set partition]
    execute cynipidae_mol.nex;
    exclude COI EF1aF1 EF1aF2 LWRh;
    delete No_28S;
	
	[settings evol model]
	lset nucmodel=4by4 nst=mixed rates=invgamma;

	[mcmc]
	mcmcp file="28S" nruns=4 nchains=4 temp=0.1 ngen=100 diagnfreq=10000 samplefreq=1000 printfr=1000;
	mcmc;
    
    [sum]
    sumt;
    sump;

    [EF1aF1]

    [read data and set partition]
    set autoclose=yes nowarn=yes;
    execute cynipidae_mol.nex;
    partition EF1aF1 = 2:EF1aF1_1st EF1aF1_2nd, EF1aF1_3rd 28S COI EF1aF2 LWRh;
    set partition=EF1aF1;
    exclude 28S COI EF1aF2 LWRh;
    delete No_EF1aF1;

    [settings evol model]
    lset nucmodel=4by4 nst=mixed rates=invgamma;
    unlink revmat=(all) statefreq=(all) pinvar=(all) shape=(all);
    prset ratepr=variable;

    [mcmc]
    mcmcp file="EF1aF1" nruns=4 nchains=4 temp=0.1 ngen=100 diagnfreq=10000 samplefreq=1000 printfr=1000;
    mcmc;

    [sum]
    sumt;
    sump;
    
    [EF1aF2]

    [read data and set partition]
    set autoclose=yes nowarn=yes;
    execute cynipidae_mol.nex;
    partition EF1aF2 = 2:EF1aF2_1st EF1aF2_2nd, EF1aF2_3rd 28S COI EF1aF1 LWRh;
    set partition=EF1aF2;
    exclude 28S COI EF1aF1 LWRh;
    delete 5-.;
    restore EF1aF2;
    delete 1-4;
    restore EF1aF2;

    [settings evol model]
    lset nucmodel=4by4 nst=mixed rates=invgamma;
    unlink revmat=(all) statefreq=(all) pinvar=(all) shape=(all);
    prset ratepr=variable;

    [mcmc]
    mcmcp file="EF1aF2" nruns=4 nchains=4 temp=0.1 ngen=100 diagnfreq=10000 samplefreq=1000 printfr=1000;
    mcmc;

    [sum]
    sumt;
    sump;

    [LWRh]

    [read data and set partition]
    set autoclose=yes nowarn=yes;
    execute cynipidae_mol.nex;
    partition LWRh = 2:LWRh_1st LWRh_2nd, LWRh_3rd 28S COI EF1aF1 EF1aF2;
    set partition=LWRh;
    exclude 28S COI EF1aF1 EF1aF2;
    delete 5-.;
    restore LWRh;
    delete 1-4;
    restore LWRh;

    [settings evol model]
    lset nucmodel=4by4 nst=mixed rates=invgamma;
    unlink revmat=(all) statefreq=(all) pinvar=(all) shape=(all);
    prset ratepr=variable;

    [mcmc]
    mcmcp file="LWRh" nruns=4 nchains=4 temp=0.1 ngen=100 diagnfreq=10000 samplefreq=1000 printfr=1000;
    mcmc;

    [sum]
    sumt;
    sump;

    [Combined data with incomplete molecular data excluded]

    [read data and set partition]
	set autoclose=yes nowarn=yes precision=6;
	execute cynipidae_combined.nex;
	set partition=Genes3rd_core;
	exclude EF1aF1_extra EF1aF2 LWRh;

	[settings evol model]
	lset applyto=(1,2) rates=gamma; [morphology and ecology]
	lset applyto = (3,4,5,6,7) nucmodel=4by4 nst=mixed rates=invgamma;
	unlink statefreq=(all) revmat=(all) shape=(all) pinvar=(all);
	prset applyto=(all) ratepr=variable;
	
	[mcmc]
	mcmcp file="Combined_core" nruns=4 nchains=4 temp=0.1 ngen=100 diagnfreq=10000 samplefreq=1000 printfr=1000;
	mcmc;

    [sum]
    sumt;
    sump;

    [Molecular data with incomplete data excluded]

    [read data and set partition]
	set autoclose=yes nowarn=yes precision=6;
	execute cynipidae_mol.nex;
	set partition=Genes3rd_core;
	exclude EF1aF1_extra EF1aF2 LWRh;

	[settings evol model]
	lset nucmodel=4by4 nst=mixed rates=invgamma;
	unlink statefreq=(all) revmat=(all) shape=(all) pinvar=(all);
	prset applyto=(all) ratepr=variable;
	
	[mcmc]
	mcmcp file="Combined_core" nruns=4 nchains=4 temp=0.1 ngen=100 diagnfreq=10000 samplefreq=1000 printfr=1000;
	mcmc;

    [sum]
    sumt;
    sump;

    [Combined data, constrain Figitidae to be monophyletic]

    [read data and set partition]
	set autoclose=yes nowarn=yes;
	execute cynipidae_combined.nex;
	set partition=Genes3rd;

	[settings evol model]
	lset applyto=(1,2) rates=gamma; [morphology and ecology]
	lset applyto = (3,4,5,6,7,8,9,10,11) nucmodel=4by4 nst=mixed rates=invgamma;
	unlink statefreq=(all) revmat=(all) shape=(all) pinvar=(all);
	prset applyto=(all) ratepr=variable;
	prset topologypr=constraints(Figitidae);
	
	[mcmc]
	mcmcp file="Figitidae" temp=0.1 ngen=100 nchain=4 samplefreq=1000 printfr=1000 nruns=4;
	mcmc;

    [sum]
    sumt;
    sump;

    [Combined data, constrain core Figitidae to be monophyletic]

    [read data and set partition]
	set autoclose=yes nowarn=yes;
	execute cynipidae_combined.nex;
	set partition=Genes3rd;

	[settings evol model]
	lset applyto=(1,2) rates=gamma; [morphology and ecology]
	lset applyto = (3,4,5,6,7,8,9,10,11) nucmodel=4by4 nst=mixed rates=invgamma;
	unlink statefreq=(all) revmat=(all) shape=(all) pinvar=(all);
	prset applyto=(all) ratepr=variable;
	prset topologypr=constraints(CoreFigitidae);
	
	[mcmc]
	mcmcp file="CoreFigitidae" temp=0.1 ngen=100 nchain=4 samplefreq=1000 printfr=1000 nruns=4;
	mcmc;

    [sum]
    sumt;
    sump;

    [Combined data, constrain inquilines to be monophyletic]

    [read data and set partition]
	set autoclose=yes nowarn=yes;
	execute cynipidae_combined.nex;
	set partition=Genes3rd;

	[settings evol model]
	lset applyto=(1,2) rates=gamma; [morphology and ecology]
	lset applyto = (3,4,5,6,7,8,9,10,11) nucmodel=4by4 nst=mixed rates=invgamma;
	unlink statefreq=(all) revmat=(all) shape=(all) pinvar=(all);
	prset applyto=(all) ratepr=variable;
	prset topologypr=constraints(Inquilines);
	
	[mcmc]
	mcmcp file="Inquilines" temp=0.1 ngen=100 nchain=4 samplefreq=1000 printfr=1000 nruns=4;
	mcmc;

    [sum]
    sumt;
    sump;

    [Combined data, constrain woody-rosid gallers to be monophyletic]

    [read data and set partition]
	set autoclose=yes nowarn=yes;
	execute cynipidae_combined.nex;
	set partition=Genes3rd;

	[settings evol model]
	lset applyto=(1,2) rates=gamma; [morphology and ecology]
	lset applyto = (3,4,5,6,7,8,9,10,11) nucmodel=4by4 nst=mixed rates=invgamma;
	unlink statefreq=(all) revmat=(all) shape=(all) pinvar=(all);
	prset applyto=(all) ratepr=variable;
	prset topologypr=constraints(WRG);
	
	[mcmc]
	mcmcp file="WRG" temp=0.1 ngen=100 nchain=4 samplefreq=1000 printfr=1000 nruns=4;
	mcmc;

    [sum]
    sumt;
    sump;

    [Combined data, record ancestral states]

    [read data and set partition]
	set autoclose=yes nowarn=yes;
	execute cynipidae_combined.nex;
	set partition=Genes3rd;

	[settings evol model]
	lset applyto=(1,2) rates=gamma; [morphology and ecology]
	lset applyto = (3,4,5,6,7,8,9,10,11) nucmodel=4by4 nst=mixed rates=invgamma;
	unlink statefreq=(all) revmat=(all) shape=(all) pinvar=(all);
	prset applyto=(all) ratepr=variable;
	prset topologypr=constraints(Synergini, Ceroptresini, Diastrophini, Paraulacini, Aylacini, Aulacideini,
                                 Phanacidini, Diplolepidini, Pediaspidini, Eschatocerini, Cynipini, Qwaqwaiini);
    report applyto=(2) ancstates=yes;
	
	[mcmc]
	mcmcp file="ancstates" temp=0.1 ngen=100 nchain=4 samplefreq=1000 printfr=1000 nruns=4;
	mcmc;

    [sum]
    sumt;
    sump;


end;
