# Supplementary material for: Phylogeny, Evolution and Classification of Gall Wasps: The Plot Thickens
Source: PLoS One. 2015 May 20;10(5):e0123301. doi: 10.1371/journal.pone.0123301 (PMC4439057; doi:10.1371/journal.pone.0123301)
Supplement: S1 Dataset — Nexus file for MrBayes runs. (NEX) [file pone.0123301.s003.nex]

#NEXUS

[!

Ronquist et al. "Phylogeny, evolution and classification of Cynipidae: The plot thickens."

    Matrix:
    ===================================================

    This is the MrBayes file used for the analyses.
    TreeBase submission 15832 contains two matrices, one for morphology and biology,
    and one for the molecular data.

    ---------------------------------------------------
    Data:
	
    Morphology -- 228 chars from Liljeblad and Ronquist (1998) and other sources, see Appendix S1.
	Biology    -- 11 chars: FR, JLNA; see Appendix S1
	COI        -- 1078bp, Manual alignment, JN and FR.
	EF1aF1     -- 367 bp, Manual alignment, 49 sorted, JN. 
		       -- 1069bp, added Oct-2011 for 17 taxa (MAFFT aligned, no gaps), Seraina Klopfstein.
                  All new data was generated by Debra Murray (DM)
                  If the new data came from the same specimen, it is indicated. If not, 
                  then the new part is the second part of the sequence, separated by long 
                  gaps, and the specimen info for the new sequence is given after a slash.
    28S        -- 1246 bp, Muscle alignment, JN.
    EF1aF2	   -- 1101bp, MAFFT aligned, no gaps: added Oct-2011 for 23 taxa, Seraina Klopfstein (data from Debra Murray).
    LWRh       —- 481 bp, Manual alignment: added 2012-10-11 by Fredrik Ronquist, from Nylander et al. (2004)
    ---------------------------------------------------

]


BEGIN DATA;

	Dimensions ntax=103 nchar=5214;
	
	[Format datatype=DNA symbols="0123456789" interleave=yes gap=- missing=?;] [PAUP]
	
	Format datatype=mixed(Standard:1-239,DNA:240-.) interleave=yes gap=- missing=?; [MrBayes]
	
	Matrix
	
	[Morphology characters from Liljeblad and Ronquist (1998). FR 2005-03-15. Complemented by JLNA and FR 2009-10-23.]
	
	[Species]                    [Older species]                   [Lab seq ID]         [GenBankID]    [Data]
		
	Acanthaegilips_sp.           [1Acanthaegilipssp]               []                   []             ???????1??????????????????1????????????????????1????1???1??0??????????????0?????????????1??????????????????????????????????????????(01)1?11???0??0????0????????????????
	Agrostocynips_sp.            [3Agrostocynipssp]                []                   []             ???????0??????????????????1????????????????????0????1???1??0??????????????0?????????????1??????????????????????????????????????????00?11???0??1????2????????????????
	Alloxysta_sp._1              [4Alloxystasp]                    []                   []             ???????0??????????????????1????????????????????0????1???1??0??????????????0?????????????1??????????????????????????????????????????00?11???1??1????1????????????????
	Alloxysta_sp._2              [33Charipine]                     []                   []             ???????0??????????????????1????????????????????0????1???1??0??????????????0?????????????1??????????????????????????????????????????00?11???1??1????1????????????????
	Anacharis_sp.                [5ANACHARISmaybeACOTHERYEUS]      []                   []             ???????1??????????????????1????????????????????1????1???1??0??????????????0?????????????1??????????????????????????????????????????01?11???1??0????0????????????????
	Andricus_caputmedusae        [6Andricuscaputmedusae]           []                   []             0100002001 101?0?1010 100101??11 ?0??000110 000021--?? 3?11-11121 00?11010?? ?11?11100? 01?01010?? 0?0111???? 00000?100? 0??0010?01 1111?10001 12??1????0 111000?0-? ?1??11?0?? ?-?-
	Andricus_clavulus            [28Callirhytisclavula]            []                   []             ????????????????????????????????????????????????????????????????????????????????????????????????????????????????????????????????????????????????????????????????????
	Andricus_coriarius           [7Andricuscoriarius]              []                   []             ????????????????????????????????????????????????????????????????????????????????????????????????????????????????????????????????????????????????????????????????????
	Andricus_curvator            [8Andricuscurvator]               []                   []             0100002001 101?0?1021 100101??11 ?0??001110 000021--?? 3?11111001 00?11010?? ?11?11200? 01?01000?? 0?0011???? 00100?100? 0??0011?01 1111?10001 12??1????0 111000?0-? ?1??11?0?? ????
	Andricus_grossulariae        [12Andricusmayri]                 []                   []             0100001001 101?0?1010 000101??10 ?11?101210 00001110?0 3?11-11011 10?11010?? ?10?11100? 01?00000?? 2?2111???? 00100?100? 0??0011?01 1111?10001 120?1?0?00 111000?0-? ?1??11?0?? ?1?0
	Andricus_inflator            [10Andricusinflator]              []                   []             ????????????????????????????????????????????????????????????????????????????????????????????????????????????????????????????????????????????????????????????????????
	Andricus_kollari             [11Andricuskollari]               []                   []             ????????????????????????????????????????????????????????????????????????????????????????????????????????????????????????????????????????????????????????????????????
	Andricus_pictus              [13Andricuspanteli]               []                   []             ????????????????????????????????????????????????????????????????????????????????????????????????????????????????????????????????????????????????????????????????????
	Andricus_quercusflocci       [9Andricusflocci]                 []                   []             0000001001 101?0?1010 000101??00 ?1?0001210 010021--?? 3?11-11011 10?11011?? ?11?11200? 01?01000?? 2?2111???? 00100?100? 0??0010?01 1111?10001 122?1????0 111001?0-? ?1??11?0?? ?-?-
	Andricus_quercusradicis      [14Andricusquercusradicis]        []                   []             0{01}00002001{01}01202200100001012011{01}1000111000{01}0{12}100003111-1101110101010000110{12}1{01}000011020001100000{01}010010{01}0001010110100110110010100{01}2120101110210{01}01110-011111100100110
	Andricus_quercusstrobilana   [2Andricusstrobilana]             []                   []             ????????????????????????????????????????????????????????????????????????????????????????????????????????????????????????????????????????????????????????????????????
	Andricus_tumificus           [29Callirhytistumifica]           []                   []             ????????????????????????????????????????????????????????????????????????????????????????????????????????????????????????????????????????????????????????????????????
	Antistrophus_rufus           [15Antistrophusrufus]             []                   []             ????????????????????????????????????????????????????????????????????????????????????????????????????????????????????????????????????????????????????????????????????
	Antistrophus_silphii         [16Antistrophussilphii]           []                   []             1-010120000?01001010000110110001000001020000101???001011111100210000000002210011101210101110200001001100021000000000110000100000011210111-1201000112000000000120????
	Asiocynips_lugubris          [94Asiocynips_lugubris]           []                   []             0000001000100202???????????00??1???0????????21????11102010211001?0??030000210100?0131000121001000????1001001-00??????1?0?000?1000(01)0001?10112000001?????000?011?1????
	Asiocynips_pannucea          [95Asiocynips_pannucea]           []                   []             0000000000100200?000010?1?1????1???00?0?????11????0?10201?21100100??0300002001?000?32000111021000????1001001-00??????1?0?000?100000000?10111000001?????000?011?0????
	Aulacidea_freesei            [17Aulacideafreesei]              []                   []             ????????????????????????????????????????????????????????????????????????????????????????????????????????????????????????????????????????????????????????????????????
	Aulacidea_hieracii           [18Aulacideahieracii]             []                   []             ????????????????????????????????????????????????????????????????????????????????????????????????????????????????????????????????????????????????????????????????????
	Aulacidea_phlomica           [19Aulacideaphlomica]             []                   []             0000000000000100???????????????1????????????00????0110101011100000??0000002100101?0{01}?000112010000???0???1100100?????11?0?0110000010000011111011000?(12)???001?011?1????
	Aulacidea_tragopogonis       [20Aulacideatragopogonis]         []                   []             00000000000001001002000110100001000000000000101???01101010110000000000000021000000000000112010000100010001001000000011000010000001010001110100100111000001001100????
	Aulacidea_verticillica       [91Aulacidea_verticillica]        []                   []             0000000000000100????????????0???????????????00????0?101010111000?0??00000021101000121000112110000???0???0200?00?????11?0?010?000011100011101010000?????001?00??0????
	Aylax_hypecoi                [21Aylaxhypecoi]                  []                   []             ????????????????????????????????????????????????????????????????????????????????????????????????????????????????????????????????????????????????????????????????????
	Aylax_minor                  [22Aylaxminor]                    []                   []             ????????????????????????????????????????????????????????????????????????????????????????????????????????????????????????????????????????????????????????????????????
	Aylax_papaveris              [23Aylaxpapaveris]                []                   []             0100002000100101101000010010100100010200000020010021101010110000000003000021001010100000110010000100110000000000001011010010010001120101110200100010-100000001100011
	Barbotinia_oraniensis        [25Barbotiniaoraniensis]          []                   []             1-010100000?01000020000000110001000102000000200100211010101110010000000000210010001000001110000001001100001010000000110000100000011101011101000010100100001000110011
	Biorhiza_pallida             [26Biorhizapallida]               []                   []             010000310211120220200010001201101110121110202100103111-110111011101101011001200001101000110000010100101100100011010001111001020012120001100210000000-011111000200100
	Callaspidia_sp.              [27Callaspidiasp]                 []                   []             ???????0??????????????????1????????????????????0????1???1??0??????????????2?????????????1??????????????????????????????????????????21?11???0??0????2????????????????
	Cecconia_valerianellae       [90Cecconia_valerianellae]        []                   []             1-01010000000100????????????1???????????????101??01110101111002000??00000221001100122010112010000????1000110000??????1?000100000011210011-020110?0?2?0?001?00??0????
	Cecinothofagus_gallaecoihue  []                                []                   []             ????????????????????????????????????????????????????????????????????????????????????????????????????????????????????????????????????????????????????????????????????
	Cecinothofagus_gallaelenga   []                                []                   []             ????????????????????????????????????????????????????????????????????????????????????????????????????????????????????????????????????????????????????????????????????
	Cecinothofagus_ibarrai       []                                []                   []             1-1-100011 01??0?0?20 000101?01? 0????111?? 0101000000 0?100?1000 01000?11?? ?1??011111 011021-0?? 0-00101??? ?0000?0000 ???101???? ???0100000 1000111?01 01100000-? ?11??????? ???? 
	Ceroptres_cerri              [30Ceroptrescerri]                []                   []             ????????????????????????????????????????????????????????????????????????????????????????????????????????????????????????????????????????????????????????????????????
	Ceroptres_clavicornis        [31Ceroptresclavicornis]          []                   []             1-1-1000100002021002010111101001000000000111000???10101010010000000000100021001000111000100000000200010010101001010111000011100000100101100000101112101001100111????
	Ceroptres_sp.                [32CeroptresNA]                   []                   []             ????????????????????????????????????????????????????????????????????????????????????????????????????????????????????????????????????????????????????????????????????
	Cynips_quercus               [35Cynipsquercus]                 []                   []             0100003001 101?0?2011 000000??1{01} ?10?101210 000011--?? 3?11-11121 00?11011?? ?11?11000? 01?01010?? 0?0111???? 00000?100? 1??0010?01 1101?20002 121?1?0?00 111000?0-? ?1??10?0?? ?1?0
	Dallatorrella_sp.            [36Dallatorellasp]                []                   []             ???????0??????????????????0????????????????????1????0???0??0??????????????0?????????????0??????????????????????????????????????????01?00???1??0????2????????????????
	Diastrophus_mayri            [38Diastrophusmayri]              []                   []             ????????????????????????????????????????????????????????????????????????????????????????????????????????????????????????????????????????????????????????????????????
	Diastrophus_potentillae      [39Diastrophuspotentillae]        []                   []             1?1?10001000011?10?210001011010100000100000021101000100010012000000000000101201000100000110000000200110000000000000111000011100101120001100101000010?000001001200010
	Diastrophus_rubi             [40Diastrophusrubi]               []                   []             ????????????????????????????????????????????????????????????????????????????????????????????????????????????????????????????????????????????????????????????????????
	Diastrophus_turgidus         [41Diastrophusturgidus]           []                   []             011-10101000021-10-2100010110101000001000000111010001000100120000000000011012011001010001100000001001000000000000000110000111000011200011001000000120000001001200010
	Diastrophus_sp.              [37DiastrophusspJpn]              []                   []             ????????????????????????????????????????????????????????????????????????????????????????????????????????????????????????????????????????????????????????????????????
	Diplolepis_rosae             [42Diplolepisrosae]               []                   []             000000300010120220020000001011110100120000202110013011-11021100110111201002101001001200011000100000010010001-110001011001000000111010101100210000010-01000000010????
	Dryocosmus_quercuspalustris  [34Cynipspalustris]               []                   []             ????????????????????????????????????????????????????????????????????????????????????????????????????????????????????????????????????????????????????????????????????
	Eschatocerus_acaciae         [43Eschatocerusacaciae]           []                   []             000010310-1012002002000100101-111?101-0---20112101311--1112100011011120-0021-1001--321-012102110-00010--0011-1-1001001-0-000010001131--01-1200001-10-010-00?01200101
	Euceroptres_sp.              [71Plectocynipssp]                []                   []             010000000000002-10000000101000010000000000002000100110101010000?0000000000200010000000001000000001001000000000000000110000110001000001110002110001110000000000200000
	Hedickiana_levantina         [44Hedickianalevantina]           []                   []             1-01010000000000?????0??10101??????1???0????0010000110101111000000??00000121001100121010111010000???11000100000??????1?000100000011200011012010001??00?001?00??0????
	Himalocynips_vigintilis      [96Himalocynips_vigintilis]       []                   []             000000300211021-202????0001????1???0?2???00031????0110011001110011??011010011011011001-111000100110?100100000010??00?100?1000200011210-11-0110000-?0-0?010?00??0????
	Ibalia_anceps                [45Ibaliaanceps]                  []                   []             ???????0??????????????????0????????????????????0????0???0??0??????????????0?????????????0??????????????????????????????????????1???00?00???1??0????0????????????????
	Ibalia_rufipes               [46Ibaliarufipes]                 []                   []             000000000000002-000000000000??0000000000000010000100001-00100000-0000000000010000-000000000011010000-0000000000-0---000000000201---00000000100000000-000000??0000000
	Iraella_hispanica            [24Aylaxspn]                      []                   []             ????????????????????????????????????????????????????????????????????????????????????????????????????????????????????????????????????????????????????????????????????
	Iraella_luteipes             [47Iraellaluteipes]               []                   []             0100003000100100101100010010100100010200000020{01}???21101010110001100000000021000010110010121020000100111000000000001011000000020001120101110100100010-00000000020????
	Isocolus_leuzeae             [48Isocolusleuzeae]               []                   []             ????????????????????????????????????????????????????????????????????????????????????????????????????????????????????????????????????????????????????????????????????
	Isocolus_lichtensteini       [49Isocoluslichtensteini]         []                   []             ????????????????????????????????????????????????????????????????????????????????????????????????????????????????????????????????????????????????????????????????????
	Isocolus_rogenhoferi         [50Isocolusrogenhoferi]           []                   []             01000010000001001001000111100001000000000000101100011010101100000000000000200000100020001120100001000100010010000000100000100010010200010111000001110000010011000001
	Kleidotoma_sp.               [51Kleidotomasp]                  []                   []             ???????0??????????????????1????????????????????0????1???1??1??????????????0?????????????1??????????????????????????????????????????00?11???0??1????2????????????????
	Liebelia_fukudae             [52Libeliafucudae]                []                   []             0100013000 001?2?0?00 ?000????1? 1????010?? 00??310101 2?112?1121 00?11????? ?1??011?00 1??021-0?? 0-010?1??? ?0010?01-1 ????1001?0 0000000002 0200111?01 0?000000-? ?11?000000 ?101 
	Liposthenes_glechomae        [53Liposthenesglechomae]          []                   []             01000030000101022020000010110111000001001000101100001000100120000000010000112011001010001120100001001110000000000000100000100010011210011-02011000120000000001200000
	Liposthenes_kerneri          [54Lipostheneskerneri]            []                   []             0000102000000101????????????????????????????110???0?10001001000000??00000011101100101000112010000????1000000000??????1?1?0100000011210011-01011000???0?000?001?1????
	Melanips_sp.                 [55Melanipssp]                    []                   []             ???????0??????????????????1????????????????????0????1???1??0??????????????2?????????????1??????????????????????????????????????????00?11???0??1????1????????????????
	Neaylax_salviae              [56Neaylaxsalviae]                []                   []             1-01010000000000100000011010000100010000000000{01}???0110001111000000000000002100110010201011{12}010000100111001000000000011000010000001120001100101000110-00001000110????
	Neaylax_verbenaca            [57Neaylaxverbenaca]              []                   []             ????????????????????????????????????????????????????????????????????????????????????????????????????????????????????????????????????????????????????????????????????
	Neaylax_versicolor           [58Neaylaxversicolor]             []                   []             ????????????????????????????????????????????????????????????????????????????????????????????????????????????????????????????????????????????????????????????????????
	Neuroterus_numismalis        [59Neuroterusnumismalis]          []                   []             00001031021112022020001000121110011012121020310???3011-0102110101011010110012100010320001200011000001011001001-1011001111001020002120001000200000000-01110110000????
	Panteliella_bicolor          [60Panteliellabicolor]            []                   []             0000003000100200??1?000????0??010?00????????200???1?101010111020?0??000001210010101200001{12}2110010???11?01100?????00????0?010?000021210011-020000?1?????000100120????
	Paramblynotus_virginianus    [61Paramblynotusvirginianus]      []                   []             0100000002000000100000000000110100000100000010100000001000-0000000000000000000000--00000000000000200100-1-001000000-010000100000000111000-01010000020000000001000???
	Paraspicera_sp.              [62Paraspicerasp]                 []                   []             ???????0??????????????????1????????????????????0????1???1??0??????????????2?????????????1??????????????????????????????????????????21?11???0??0????2????????????????
	Paraulax_perplexa            []                                []                   []             001-110001 01??000?20 0001?1?01? 0????111?? 0?00000--0 0?100?1000 10100????? ?1??111111 01101000?? 0-101?1??? ?0000?0000 ???101???? ???1100000 1000111?01 01000000-? ?11??????? ????
	Parnips_nigripes_A           [63Parnipsnigripes]               []                   []             1-00000000000100??????????1????1????????????11110001111010101000?-??00000021001000021000112000000?0??00100000000?????0?00010?001000001110002110001???-?00??001?1????
	Parnips_nigripes_B           [64Parnipsspn]                    []                   []             ????????????????????????????????????????????????????????????????????????????????????????????????????????????????????????????????????????????????????????????????????
	Pediaspis_aceris             [65Pediaspisaceris]               []                   []             000000201011021-20100000001111110100121000{012}021010111100?101101011110010110011011011001-1110001001100101100000010000011001100010001120001100210000010-010101000200011
	Periclistus_brandtii         [66Periclistusbrandtii]           []                   []             1-1-1000000002021102010111101101000000000101001010001010100110000000011000210010001110001120100002110100100000011101110000111000001001010100001111121000010011111000
	Periclistus_pirata           [67Periclistuspirata]             []                   []             ????????????????????????????????????????????????????????????????????????????????????????????????????????????????????????????????????????????????????????????????????
	Phanacis_centaureae          [68Phanaciscentaureae]            []                   []             00000020001002000002010110101001110000000000111???01102010210001100003000021010000122000121021100000110010000010001011000010010000010101100110000010-00000100020????
	Phanacis_hypochoeridis       [69Phanacishypochoeridis]         []                   []             00011000001001011011000110101001010000000010201???0110201021000010000300012101100012100012102100000011011000000000101100001001000011010111021000001000001000000200??
	Phanacis_phlomidis           [93Phanacis_phlomidis]            []                   []             0000002000100200???????????01??1???0????????11????0?102010210001?0??030001210100?0132000121021100????1001001-00??????1?0?00???0?000001?11101100000?????000?0?1?1????
	Plagiotrochus_quercusilicis  [70Plagiotrochusquercusilicis]    []                   []             000000000110120120010000001201100100121000102000013011-01021001110100001101120001111100012{01}0010011001011001001110110?1011000010002120001100210000000-010-01101200110
	Plectocynips_pilosus         []                                []                   []             0010112100 01??1-0111 1001???01? 0????100?? 0?011000?0 0?10101000 01?00????? ?0??010?11 0100100000 0-001?1??? ?0000?1000 ?????????? ???0?00000 1001011?00 010001?0-? ?01??????? ????
	Plectocynips_sp.             [71Plectocynipssp is Euceroptres] []                   []             ????????????????????????????????????????????????????????????????????????????????????????????????????????????????????????????????????????????????????????????????????
	Qwaqwaia_scolopiae           []                                []                   []             1-01000000 00??0?0?10 000111?11? 1????001?? 100020?--- 0?11201111 10110?00?? ?1??110011 01100000?? 0-100?0??? 00001?1000 ???101???? ???0010001 0011110?01 01000000-? ?01??????? -???
	Rhodus_oriundus              [72Rhodusoriundus]                []                   []             1-01000000000000????????????0??????????0????1010000?10101111000000??00000121001110121010112010000????1000200001??????1?000100010011211111-12010000?200?001?001?0????
	Rhoophilus_loewi             [73Rhoophilusloewi]               []                   []             1-01010000 00??211101 11011???1? 0????10??? 0000111021 0010101011 00?11????? ?0??101?00 00101000?? 2010110??? ?0001?1010 ???101???? ???0000000 0011111?00 01010000-? ?01??????? ????
	Saphonecrus_lusitanicus      [74Saphonecruslusitanicus]        []                   []             1-1-110000 00??011101 11011???1? 0????10??? 0001110021 0010101111 00?01????? ?0??110?00 01122000?? 2010110??? ?1001?0000 ?????????? ???1100000 1211111?00 010100021? ?11??????? ????
	Synergus_crassicornis        [76Synerguscrassicornis]          []                   []             1-1-1000000002021102010110101101000000000101210011201010101010000000011000200000001110001020100002110100100010011101100000111000001001010000000111121000010011011000
	Synergus_gallaepomiformis    [77Synergusgallaepomiformis]      []                   []             ????????????????????????????????????????????????????????????????????????????????????????????????????????????????????????????????????????????????????????????????????
	Synergus_thaumacerus         [79Synergusthaumacerus]           []                   []             ????????????????????????????????????????????????????????????????????????????????????????????????????????????????????????????????????????????????????????????????????
	Synergus_umbraculus          [80Synergusumbraculus]            []                   []             ????????????????????????????????????????????????????????????????????????????????????????????????????????????????????????????????????????????????????????????????????
	Synergus_sp._1               [75SaphonecrusNA]                 []                   []             ????????????????????????????????????????????????????????????????????????????????????????????????????????????????????????????????????????????????????????????????????
	Synergus_sp._2               [78SynergusNA]                    []                   []             ????????????????????????????????????????????????????????????????????????????????????????????????????????????????????????????????????????????????????????????????????
	Synophromorpha_sylvestris    [81Synophromorphasylvestris]      []                   []             1-1-00001000021-1001010011111101000000000101001010001000100100000000001000012000001110001100000002000100100010010001110000111000011200011100001111121000010011011000
	Synophrus_pilulae            [82Synophruspolitus]              []                   []             1-1-110000 00??011100 01011???1? 0????10??? 000110???? 0010101111 00?01????? ?0??100?00 01112000?? 2010110??? ?1000?0000 ?????????? ???1120000 1211110?00 010100021? ??1??????? ????
	Timaspis_phoenixopodos       [83Timaspisphoenixopodos]         []                   []             0000002000100201001100010010100101000000000021100120102010201001100003000021011000111000121001100000111100000100001011000010010000010111100210000010-010000001200001
	Timaspis_urospermi           [84Timaspisurospermi]             []                   []             ????????????????????????????????????????????????????????????????????????????????????????????????????????????????????????????????????????????????????????????????????
	Trigonaspis_mendesi          [85Trigonaspismendesi]            []                   []             ????????????????????????????????????????????????????????????????????????????????????????????????????????????????????????????????????????????????????????????????????
	Trischiza_sp.                [86Trischizasp]                   []                   []             ???????0??????????????????1????????????????????0????1???1??0??????????????0?????????????1??????????????????????????????????????????00?11???0??1????1????????????????
	Trybliographa_sp._1          [87Trybliographasp]               []                   []             ???????0??????????????????1????????????????????0????1???1??1??????????????0?????????????1??????????????????????????????????????????00?11???0??1????2????????????????
	Trybliographa_sp._2          [88TrybliographaspZhiwei]         []                   []             ???????0??????????????????1????????????????????0????1???1??1??????????????0?????????????1??????????????????????????????????????????00?11???0??1????2????????????????
	Vetustia_investigata         [92Vetustia_investigata]          []                   []             0000001000000101???????????00??1????????????10????01101011111000?0??00000121101010?11000112110010???11011100100??????1?0?010?010001001?11102010001?(12)???000?001?0????
	Xestophanes_potentillae      [89Xestophanespotentillae]        []                   []             1-1-00001000011-10-1100010110101000000000101101010001000100101010000001000012010001210001100000001001110100010000001110000111000001100011000000100121000001001200010
	
	
	
	
	[Additional morphology characters. FR 2005-03-15. Complemented by JLNA and FR 2010-09-23.]
	
	[Species]                    [Older species]                   [Lab seq ID]         [GenBankID]    [Data]

	Acanthaegilips_sp.           [1Acanthaegilipssp]               []                   []             000??10001001011001200000000010000000-00001101001000000000000000
	Agrostocynips_sp.            [3Agrostocynipssp]                []                   []             1111100110000000000100000000010001000-00001101000000000000000000
	Alloxysta_sp._1              [4Alloxystasp]                    []                   []             0101011000000000000100000000010000000-00001101000000000000000000
	Alloxysta_sp._2              [33Charipine]                     []                   []             0101011000000000000100000000010000000-00001101000000000000000000
	Anacharis_sp.                [5ANACHARISmaybeACOTHERYEUS]      []                   []             0101010001001001001200000000010000000-00001101001000000000000000
	Andricus_caputmedusae        [6Andricuscaputmedusae]           []                   []             000???000000-?01000?00000?000???0?00?0000?1?110???00??00??00??00 
	Andricus_clavulus            [28Callirhytisclavula]            []                   []             ????????????????????????????????????????????????????????????????
	Andricus_coriarius           [7Andricuscoriarius]              []                   []             ????????????????????????????????????????????????????????????????
	Andricus_curvator            [8Andricuscurvator]               []                   []             000???000000-?01000?00000?000???0?00?0?00?1?110???00??00??00??00
	Andricus_grossulariae        [12Andricusmayri]                 []                   []             000???000000-?01000?00000?000???0?00?0?00?1?110???00??00??00??00
	Andricus_inflator            [10Andricusinflator]              []                   []             ????????????????????????????????????????????????????????????????
	Andricus_kollari             [11Andricuskollari]               []                   []             ????????????????????????????????????????????????????????????????
	Andricus_pictus              [13Andricuspanteli]               []                   []             ????????????????????????????????????????????????????????????????
	Andricus_quercusflocci       [9Andricusflocci]                 []                   []             000???000000-?01000?00000?000???0?00?0?00?1?110???00??00??00??00
	Andricus_quercusradicis      [14Andricusquercusradicis]        []                   []             0000000000000000000100000000010000000-0000110100-000000000000000
	Andricus_quercusstrobilana   [2Andricusstrobilana]             []                   []             ????????????????????????????????????????????????????????????????
	Andricus_tumificus           [29Callirhytistumifica]           []                   []             ????????????????????????????????????????????????????????????????
	Antistrophus_rufus           [15Antistrophusrufus]             []                   []             ????????????????????????????????????????????????????????????????
	Antistrophus_silphii         [16Antistrophussilphii]           []                   []             0000000000000000000100000000010000000-0000110100-000000000000000
	Asiocynips_lugubris          [94Asiocynips_lugubris]           []                   []             0000000000000000000100000000010000000-0000110100-000000000000000
	Asiocynips_pannucea          [95Asiocynips_pannucea]           []                   []             0000000000000000000100000000010000000-0000110100-000000000000000
	Aulacidea_freesei            [17Aulacideafreesei]              []                   []             ????????????????????????????????????????????????????????????????
	Aulacidea_hieracii           [18Aulacideahieracii]             []                   []             ????????????????????????????????????????????????????????????????
	Aulacidea_phlomica           [19Aulacideaphlomica]             []                   []             000??00000000000000100000000010000000-0000110100-000000000000000
	Aulacidea_tragopogonis       [20Aulacideatragopogonis]         []                   []             0000000000000000000100000000010000000-0000110100-000000000000000
	Aulacidea_verticillica       [91Aulacidea_verticillica]        []                   []             0000000000000000000100000000010000000-0000110100-000000000000000
	Aylax_hypecoi                [21Aylaxhypecoi]                  []                   []             ????????????????????????????????????????????????????????????????
	Aylax_minor                  [22Aylaxminor]                    []                   []             ????????????????????????????????????????????????????????????????
	Aylax_papaveris              [23Aylaxpapaveris]                []                   []             0000000000000000000100000000010000000-0000110100-000000000000000
	Barbotinia_oraniensis        [25Barbotiniaoraniensis]          []                   []             0000000000000000000100000000010000000-0000110100-000000000000000
	Biorhiza_pallida             [26Biorhizapallida]               []                   []             0000000000000000000100000000010000000-0000110100-000000000000000
	Callaspidia_sp.              [27Callaspidiasp]                 []                   []             0001100000110110110010000000010000000-00001101000000000000000000
	Cecconia_valerianellae       [90Cecconia_valerianellae]        []                   []             0000000000000000000100000000010000000-0000110100-000000000000000
	Cecinothofagus_gallaecoihue  []                                []                   []             ????????????????????????????????????????????????????????????????
	Cecinothofagus_gallaelenga   []                                []                   []             ????????????????????????????????????????????????????????????????
	Cecinothofagus_ibarrai       []                                []                   []             110???000000??00000?000?0?00110?010001000?1?110???01??0????00?11
	Ceroptres_cerri              [30Ceroptrescerri]                []                   []             ????????????????????????????????????????????????????????????????
	Ceroptres_clavicornis        [31Ceroptresclavicornis]          []                   []             0000000000000000000100000000010000000-0000110100-000000000000000
	Ceroptres_sp.                [32CeroptresNA]                   []                   []             ????????????????????????????????????????????????????????????????
	Cynips_quercus               [35Cynipsquercus]                 []                   []             000???000000-?01000?00000?000???0?00?0?00?1?110???00??00??00??00
	Dallatorrella_sp.            [36Dallatorellasp]                []                   []             000??0000010000000000000000010110100(01)0000011010(01)1111111111111100
	Diastrophus_mayri            [38Diastrophusmayri]              []                   []             ????????????????????????????????????????????????????????????????
	Diastrophus_potentillae      [39Diastrophuspotentillae]        []                   []             0000000000000000000100000000010000000-0000110100-000000000000000
	Diastrophus_rubi             [40Diastrophusrubi]               []                   []             ????????????????????????????????????????????????????????????????
	Diastrophus_turgidus         [41Diastrophusturgidus]           []                   []             0000000000000000000100000000010000000-0000110100-000000000000000
	Diastrophus_sp.              [37DiastrophusspJpn]              []                   []             ????????????????????????????????????????????????????????????????
	Diplolepis_rosae             [42Diplolepisrosae]               []                   []             0101000000000000000100000000010000000-0000110100-000000000000000
	Dryocosmus_quercuspalustris  [34Cynipspalustris]               []                   []             ????????????????????????????????????????????????????????????????
	Eschatocerus_acaciae         [43Eschatocerusacaciae]           []                   []             0000000000000000000100000000010000000-0000110100-000000000000000
	Euceroptres_sp.              [71Plectocynipssp]                []                   []             0101000000000000000100000000010000000-00001101000000000000000000
	Hedickiana_levantina         [44Hedickianalevantina]           []                   []             000???0000000000000100000000010000000-0000110100-000000000000000
	Himalocynips_vigintilis      [96Himalocynips_vigintilis]       []                   []             0000000000000000000100000000010000000-0000110100-000000000000000
	Ibalia_anceps                [45Ibaliaanceps]                  []                   []             0000000000000000000101111111100010111111110010110000000000000000
	Ibalia_rufipes               [46Ibaliarufipes]                 []                   []             0000000000000000000101111111100010111111110010110000000000000000
	Iraella_hispanica            [24Aylaxspn]                      []                   []             ????????????????????????????????????????????????????????????????
	Iraella_luteipes             [47Iraellaluteipes]               []                   []             0000000000000000000100000000010000000-0000110100-000000000000000
	Isocolus_leuzeae             [48Isocolusleuzeae]               []                   []             ????????????????????????????????????????????????????????????????
	Isocolus_lichtensteini       [49Isocoluslichtensteini]         []                   []             ????????????????????????????????????????????????????????????????
	Isocolus_rogenhoferi         [50Isocolusrogenhoferi]           []                   []             0000000000000000000100000000010000000-0000110100-000000000000000
	Kleidotoma_sp.               [51Kleidotomasp]                  []                   []             1111100110000000000100000000010001000-0000110100-000000000000000
	Liebelia_fukudae             [52Libeliafucudae]                []                   []             110???000000??01000?000?0?0001??010000?00?1?110???00??01??????00
	Liposthenes_glechomae        [53Liposthenesglechomae]          []                   []             0000000000000000000100000000010000000-0000110100-000000000000000
	Liposthenes_kerneri          [54Lipostheneskerneri]            []                   []             000???0000000000000100000000010000000-0000110100-000000000000000
	Melanips_sp.                 [55Melanipssp]                    []                   []             0101000000000000000100000000010000000-00001101000000000000000000
	Neaylax_salviae              [56Neaylaxsalviae]                []                   []             0000000000000000000100000000010000000-0000110100-000000000000000
	Neaylax_verbenaca            [57Neaylaxverbenaca]              []                   []             ????????????????????????????????????????????????????????????????
	Neaylax_versicolor           [58Neaylaxversicolor]             []                   []             ????????????????????????????????????????????????????????????????
	Neuroterus_numismalis        [59Neuroterusnumismalis]          []                   []             0000000000000000000100000000010000000-0000110100-000000000000000
	Panteliella_bicolor          [60Panteliellabicolor]            []                   []             0000000000000000000100000000010000000-0000110100-000000000000000
	Paramblynotus_virginianus    [61Paramblynotusvirginianus]      []                   []             0000000000100000000000000000101101000001001101001111111111111100
	Paraspicera_sp.              [62Paraspicerasp]                 []                   []             0001100000110110111010000000010000000-00001101000000000000000000
	Paraulax_perplexa            []                                []                   []             110???000000??00000?000?0?00010?010001000?1?110???01??0????0??11
	Parnips_nigripes_A           [63Parnipsnigripes]               []                   []             0001000000000000000100000000010000000-00001101000000000000000000
	Parnips_nigripes_B           [64Parnipsspn]                    []                   []             ????????????????????????????????????????????????????????????????
	Pediaspis_aceris             [65Pediaspisaceris]               []                   []             0000000000000000000100000000010000000-0000110100-000000000000000
	Periclistus_brandtii         [66Periclistusbrandtii]           []                   []             0000000000000000000100000000010000000-0000110100-000000000000000
	Periclistus_pirata           [67Periclistuspirata]             []                   []             ????????????????????????????????????????????????????????????????
	Phanacis_centaureae          [68Phanaciscentaureae]            []                   []             0000000000000000000100000000010000000-0000110100-000000000000000
	Phanacis_hypochoeridis       [69Phanacishypochoeridis]         []                   []             0000000000000000000100000000010000000-0000110100-000000000000000
	Phanacis_phlomidis           [93Phanacis_phlomidis]            []                   []             0000000000000000000100000000010000000-0000110100-000000000000000
	Plagiotrochus_quercusilicis  [70Plagiotrochusquercusilicis]    []                   []             0000000000000000000100000000010000000-0000110100-000000000000000
	Plectocynips_pilosus         []                                []                   []             ??????000000??00000?000?0?0001??0?000??00?1?1100?001???????0??00
	Plectocynips_sp.             [71Plectocynipssp]                []                   []             ????????????????????????????????????????????????????????????????
	Qwaqwaia_scolopiae           []                                []                   []             110???000001??01000?000?0?0001??010001000?1?110???01??0????0??00
	Rhodus_oriundus              [72Rhodusoriundus]                []                   []             000???0000000000000100000000010000000-0000110100-000000000000000
	Rhoophilus_loewi             [73Rhoophilusloewi]               []                   []             10????000000??01000?000?0?0001??010001000?1?110???00??0????0??00
	Saphonecrus_lusitanicus      [74Saphonecruslusitanicus]        []                   []             10????000000??01000?000?0?0001??010001000?1?110???00??0????0??00 
	Synergus_crassicornis        [76Synerguscrassicornis]          []                   []             0000000000000000000100000000010001000-00001101000000000000000000
	Synergus_gallaepomiformis    [77Synergusgallaepomiformis]      []                   []             ????????????????????????????????????????????????????????????????
	Synergus_thaumacerus         [79Synergusthaumacerus]           []                   []             ????????????????????????????????????????????????????????????????
	Synergus_umbraculus          [80Synergusumbraculus]            []                   []             ????????????????????????????????????????????????????????????????
	Synergus_sp._1               [75SaphonecrusNA]                 []                   []             ????????????????????????????????????????????????????????????????
	Synergus_sp._2               [78SynergusNA]                    []                   []             ????????????????????????????????????????????????????????????????
	Synophromorpha_sylvestris    [81Synophromorphasylvestris]      []                   []             0000000000000000000100000000010000000-0000110100-000000000000000
	Synophrus_pilulae            [82Synophruspolitus]              []                   []             10????000000??01000?000?0?0001??010001000?1?110???00??0????0??00
	Timaspis_phoenixopodos       [83Timaspisphoenixopodos]         []                   []             0000000000000000000100000000010000000-0000110100-000000000000000
	Timaspis_urospermi           [84Timaspisurospermi]             []                   []             ????????????????????????????????????????????????????????????????
	Trigonaspis_mendesi          [85Trigonaspismendesi]            []                   []             ????????????????????????????????????????????????????????????????
	Trischiza_sp.                [86Trischizasp]                   []                   []             1101100000000000000100000000010000000-00001101000000000000000000
	Trybliographa_sp._1          [87Trybliographasp]               []                   []             1111100110000000000100000000010001000-0000110100-000000000000000
	Trybliographa_sp._2          [88TrybliographaspZhiwei]         []                   []             1111100110000000000100000000010001000-0000110100-000000000000000
	Vetustia_investigata         [92Vetustia_investigata]          []                   []             0000000000000000000100000000010000000-0000110100-000000000000000
	Xestophanes_potentillae      [89Xestophanespotentillae]        []                   []             0000000000000000000100000000010000000-0000110100-000000000000000
	
	
	[Biology. FR 2005-03-15. Complemented by JLNA and FR 2010-09-24.]
	
	[Species]                    [Older species]                   [Lab seq ID]         [GenBankID]    [Data]
		
	Acanthaegilips_sp.           [1Acanthaegilipssp]               []                   []             2022??????0
	Agrostocynips_sp.            [3Agrostocynipssp]                []                   []             2033??????0
	Alloxysta_sp._1              [4Alloxystasp]                    []                   []             (01)020??????0
	Alloxysta_sp._2              [33Charipine]                     []                   []             ?020??????0
	Anacharis_sp.                [5ANACHARISmaybeACOTHERYEUS]      []                   []             (012)022??????0
	Andricus_caputmedusae        [6Andricuscaputmedusae]           []                   []             021-0020001
	Andricus_clavulus            [28Callirhytisclavula]            []                   []             121-0011000
	Andricus_coriarius           [7Andricuscoriarius]              []                   []             021-0021101
	Andricus_curvator            [8Andricuscurvator]               []                   []             021-002(12)001
	Andricus_grossulariae        [12Andricusmayri]                 []                   []             021-002(01)(01)11 
	Andricus_inflator            [10Andricusinflator]              []                   []             021-001(13)001
	Andricus_kollari             [11Andricuskollari]               []                   []             021-0011001
	Andricus_pictus              [13Andricuspanteli]               []                   []             021-0020001
	Andricus_quercusflocci       [9Andricusflocci]                 []                   []             121-0022001 
	Andricus_quercusradicis      [14Andricusquercusradicis]        []                   []             021-001(34)(01)01
	Andricus_quercusstrobilana   [2Andricusstrobilana]             []                   []             121-0021011
	Andricus_tumificus           [29Callirhytistumifica]           []                   []             121-0012100
	Antistrophus_rufus           [15Antistrophusrufus]             []                   []             121-5103000
	Antistrophus_silphii         [16Antistrophussilphii]           []                   []             121-5113100
	Asiocynips_lugubris          [94Asiocynips_lugubris]           []                   []             0?????????0
	Asiocynips_pannucea          [95Asiocynips_pannucea]           []                   []             0?????????0
	Aulacidea_freesei            [17Aulacideafreesei]              []                   []             021-5103000
	Aulacidea_hieracii           [18Aulacideahieracii]             []                   []             021-5113100
	Aulacidea_phlomica           [19Aulacideaphlomica]             []                   []             021-6103000
	Aulacidea_tragopogonis       [20Aulacideatragopogonis]         []                   []             021-5113100
	Aulacidea_verticillica       [91Aulacidea_verticillica]        []                   []             021-6110000
	Aylax_hypecoi                [21Aylaxhypecoi]                  []                   []             021-7110000
	Aylax_minor                  [22Aylaxminor]                    []                   []             021-7110100
	Aylax_papaveris              [23Aylaxpapaveris]                []                   []             021-7110100
	Barbotinia_oraniensis        [25Barbotiniaoraniensis]          []                   []             021-7110000
	Biorhiza_pallida             [26Biorhizapallida]               []                   []             021-00(12)(14)101
	Callaspidia_sp.              [27Callaspidiasp]                 []                   []             (01)023??????0
	Cecconia_valerianellae       [90Cecconia_valerianellae]        []                   []             021-8110010
	Cecinothofagus_gallaecoihue  []                                []                   []             2{01}100021010
	Cecinothofagus_gallaelenga   []                                []                   []             2{01}100022010
	Cecinothofagus_ibarrai       []                                []                   []             2{01}100021010
	Ceroptres_cerri              [30Ceroptrescerri]                []                   []             01100003100
	Ceroptres_clavicornis        [31Ceroptresclavicornis]          []                   []             01100003100
	Ceroptres_sp.                [32CeroptresNA]                   []                   []             111-00????0
	Cynips_quercus               [35Cynipsquercus]                 []                   []             021-002(12)011
	Dallatorrella_sp.            [36Dallatorellasp]                []                   []             300??0????0
	Diastrophus_mayri            [38Diastrophusmayri]              []                   []             021-1113100
	Diastrophus_potentillae      [39Diastrophuspotentillae]        []                   []             121-1113000
	Diastrophus_rubi             [40Diastrophusrubi]               []                   []             021-1013100
	Diastrophus_turgidus         [41Diastrophusturgidus]           []                   []             121-1013100
	Diastrophus_sp.              [37DiastrophusspJpn]              []                   []             021-1013100
	Diplolepis_rosae             [42Diplolepisrosae]               []                   []             021-102(0123)100
	Dryocosmus_quercuspalustris  [34Cynipspalustris]               []                   []             121-0022001
	Eschatocerus_acaciae         [43Eschatocerusacaciae]           []                   []             221-2013100
   	Euceroptres_sp.              []                                []                   []             1010002???0
	Hedickiana_levantina         [44Hedickianalevantina]           []                   []             021-6113100
	Himalocynips_vigintilis      [96Himalocynips_vigintilis]       []                   []             0??????????
	Ibalia_anceps                [45Ibaliaanceps]                  []                   []             1000?0????0
	Ibalia_rufipes               [46Ibaliarufipes]                 []                   []             (01)000?0????0
	Iraella_hispanica            [24Aylaxspn]                      []                   []             021-7110100
	Iraella_luteipes             [47Iraellaluteipes]               []                   []             021-7100000
	Isocolus_leuzeae             [48Isocolusleuzeae]               []                   []             021-5110100
	Isocolus_lichtensteini       [49Isocoluslichtensteini]         []                   []             021-5113100
	Isocolus_rogenhoferi         [50Isocolusrogenhoferi]           []                   []             021-5110000
	Kleidotoma_sp.               [51Kleidotomasp]                  []                   []             (01234)033??????0
	Liebelia_fukudae             [52Libeliafucudae]                []                   []             021-10????0
	Liposthenes_glechomae        [53Liposthenesglechomae]          []                   []             021-6112100
	Liposthenes_kerneri          [54Lipostheneskerneri]            []                   []             021-6110010
	Melanips_sp.                 [55Melanipssp]                    []                   []             (01)023??????0
	Neaylax_salviae              [56Neaylaxsalviae]                []                   []             021-6110010
	Neaylax_verbenaca            [57Neaylaxverbenaca]              []                   []             021-6110010
	Neaylax_versicolor           [58Neaylaxversicolor]             []                   []             021-7110010
	Neuroterus_numismalis        [59Neuroterusnumismalis]          []                   []             021-00(12)20(01)1
	Panteliella_bicolor          [60Panteliellabicolor]            []                   []             021-6103000
	Paramblynotus_virginianus    [61Paramblynotusvirginianus]      []                   []             1001?0????0
	Paraspicera_sp.              [62Paraspicerasp]                 []                   []             1023??????0
	Paraulax_perplexa            []                                []                   []             2??????????
	Parnips_nigripes_A           [63Parnipsnigripes]               []                   []             001071????0
	Parnips_nigripes_B           [64Parnipsspn]                    []                   []             001071????0
	Pediaspis_aceris             [65Pediaspisaceris]               []                   []             021-401(024)001
	Periclistus_brandtii         [66Periclistusbrandtii]           []                   []             0110102(0123)100
	Periclistus_pirata           [67Periclistuspirata]             []                   []             11101022110
	Phanacis_centaureae          [68Phanaciscentaureae]            []                   []             021-5103000
	Phanacis_hypochoeridis       [69Phanacishypochoeridis]         []                   []             021-5113100
	Phanacis_phlomidis           [93Phanacis_phlomidis]            []                   []             021-6103000
	Plagiotrochus_quercusilicis  [70Plagiotrochusquercusilicis]    []                   []             021-001(02)101
	Plectocynips_pilosus         []                                []                   []             20100022010
	Plectocynips_sp.             [71Plectocynipssp]                []                   []             20100022010
	Qwaqwaia_scolopiae           []                                []                   []             421-9021010
	Rhodus_oriundus              [72Rhodusoriundus]                []                   []             021-6111100
	Rhoophilus_loewi             [73Rhoophilusloewi]               []                   []             4114302{13}010
	Saphonecrus_lusitanicus      [74Saphonecruslusitanicus]        []                   []             01100003000
	Synergus_crassicornis        [76Synerguscrassicornis]          []                   []             01100000100
	Synergus_gallaepomiformis    [77Synergusgallaepomiformis]      []                   []             011000(12)(123)(01)10
	Synergus_thaumacerus         [79Synergusthaumacerus]           []                   []             0110002(34)110
	Synergus_umbraculus          [80Synergusumbraculus]            []                   []             011000(12)(123)(01)10
	Synergus_sp._1               [75SaphonecrusNA]                 []                   []             111?0003000
	Synergus_sp._2               [78SynergusNA]                    []                   []             111?00????0
	Synophromorpha_sylvestris    [81Synophromorphasylvestris]      []                   []             11101013100
	Synophrus_pilulae            [82Synophruspolitus]              []                   []             011000210{01}0
	Timaspis_phoenixopodos       [83Timaspisphoenixopodos]         []                   []             021-5113100
	Timaspis_urospermi           [84Timaspisurospermi]             []                   []             021-5113100
	Trigonaspis_mendesi          [85Trigonaspismendesi]            []                   []             021-0022011
	Trischiza_sp.                [86Trischizasp]                   []                   []             (01)033??????0
	Trybliographa_sp._1          [87Trybliographasp]               []                   []             (01)033??????0
	Trybliographa_sp._2          [88TrybliographaspZhiwei]         []                   []             (01)033??????0
	Vetustia_investigata         [92Vetustia_investigata]          []                   []             021-6110000
	Xestophanes_potentillae      [89Xestophanespotentillae]        []                   []             021-1113100
	

	[COI. Manual alignment. 1078 bp. 2003-10-15: JN. Corrected Antistrophus rufus, Aulacidea freesei, Paraspicera sp. 2005-06-22. More species added by FR 2010-09-23.]
    [Synergus umbraculus and Saphonecrus lusitanicus inadvertently switched. Discovered and corrected 2010-09-24. FR and JLNA added several species 2010-09-24.]
	
	[Species]                    [Older species]                   [Lab seq ID]         [GenBankID]    [Data]
		
	Acanthaegilips_sp.           [1Acanthaegilipssp]               [MB271]              [AY675826]     ?????????????????????????????????????????????????????????????????????????????????????????????????????????????????????????????????????????????????????????????????????????????????????????????????????????????????????????????????????????????????????????????????????????????????????????????????????????????????????????????????????????????????????????????????????????????????????????????????????????????????????????????????????????????????????????????????????????????????????????????????????????????????????????????????????????????????????????????????????????????????????????????????????????????????????????????????????????????????????????????????????????????????????????????????????????????????????????????????????????TTTCTCATATTTTGTATATAGAATCAGGTAAAAAATGTACATTTGGTTCTTTAGGAATAATTTATGCAATGGTTTCAATTGGAATTTTAGGATTTTTAGTTTGGGGTCATCATATATTTACTGTTGGTATAGATATTGATACTCGAGCTTATTATACTTCTGTAACTATAGTTATTGCCATTCCTACTGGAATTAAAATTTTTAGATGATTAGCAACATTATATGGGAGAAAATTTAAGTTTAGATTATCAATATTATGAGTTATAGGTTTTATTTTTTTATTTACTGTAGGTGGAGTTACAGGGGTAACATTATCAAATTCTTCTTTAGATATTATTTTACATGATACATATTATGTTGTTGCT
	Agrostocynips_sp.            [3Agrostocynipssp]                [AgrosM.MB294]       [AY675927]     AATATTATATTTTATTTTTGGTATATGATCAGGATTAGTTGGATCTAGATTAAGAATAATTATTCGTATAGAATTAGGAACACCATCTCAATTAATTAATAATGATCAAATTTATAATACTGTTGTTACAGCACATGCATTCATTATAATTTTTTTTATAGTTATACCTATTATAGTAGGAGGATTTGGAAATTATTTAATTCCTTTAATATTAACAGCACCTGACATAGCTTTCCCACGTTTAAATAATTTAAGATTCTGACTTCTACCTCCTTCAATTATATTATTAATTACTAGAATATTTATTGATCAAGGTGCTGGAACAGGATGAACTGTTTATCCTCCATTATCTTCATTAATTTCCCACCCTGGAATTTCAACTGATCTTGTAATTTATTCATTACATTTAAGAGGAGTATCATCAATTTTAGGTTCAATTAATTTTATTTCAACTATTATTAATATACGACCTTTATATATAACTTTTGATAAAATTACTTTATTTTCTTGATCAATTTACTTAACAACAATTTTATTATTATTATCTTTACCAGTATTAGCAGGAGGAATTACAATACTTTTATTTGACCGAAATATTAATACATCATTTTATGACCCAATAGGAGGAGGAGACCCAATTTTATACCAACATTTATTTTGATTTTTTGGTCATCCTGAAGTATATATTTTAATTTTACCTGGATTTGGAATAATTTCACATATAATTTTTACTGAATATGGAAAAAAATCTACATTTGGATCATTAGGAATAATGTATGCTATAATCTCAATTGGAATTTTAGGATTTATTGTTTGAGGGCATCATATATTTACAGTTGGAATAGATGTTGATACACGTGCCTATTATACTTCAGTAACAATAATTATTGCAGTACCTACTGGAATTAAAATTTTTAGGTGATTAGCTACAATAACAGGGTCAAAAATTAAATATAGAATTAATACTTTATGAATTATAGGATTTATTTTTTTATTCTCAATTGGAGGAATAACAGGTATTACTTTATCCAATTCATCAATTGATGTAATTATACATGATACATATTATGTAGTAGCT
	Alloxysta_sp._1              [4Alloxystasp]                    [j015.0.1]           [DQ012618]     GATGTTATATTTTATTTTTGGAATTTGATCCGGGATAATTGGGTCAGCTTTAAGTATAATTATTCGAATAGAATTAGGCACCCCATCTCAATTAATTGGAAATGATCAAATTTATAATTCAATTGTTACAGCCCATGCTTTTATTATAATTTTTTTTATAGTAATACCTATTATAGTAGGAGGATTTGGTAATTATATAATTCCATTAATATTATCAGCACCTGATATAGCTTTCCCCCGATTAAATAATATAAGTTATTGATTACTAATCCCCTCTTTAATTTTATTAACATCAAGAATATTTATTGACCAGGGGGCAGGAACCGGATGAACAGTATACCCCCCGTTATCTTCTAATTTGGGGCATTCTGGGATTTCAGTAGATTTAACTATTTTTTCGTTACATTTAAGGGGTATTTCTTCTATTTTAGGGTCTATTAATTTTATTACTACTATTTTAAATATACGCCCTATTTCTATATCTATAGATAAAATTTCTTTATTTACTTGATCAATTTTTTTAACAACTATTTTATTACTTTTATCATTACCTGTTTTAGCCGGTGGAATTACTATGTTATTATTTGATCGAAATTTAAATACATCATTTTTTGATCCCATAGGGGGGGGAGACCCTATTTTATATCAACATTTATTTTGATTTTTTGGACGCCCAGAAGTTTATATTTTAATTTTACCAGGATTTGGAATAATTTCTCATATAATTTATAGAGAAAATGGGAAAAAATCTACATTTGGTGCTTTGGGTATAATATACGCTATAATTTCAATTGGTATTTTAGGATTTATTGTTTGGGGACATCATATATTTACTGTAGGTATAGATGTGGATACGCGAGCTTATTACACTTCAGTAACTATAATTATTGCAGTACCCACAGGGATTAAAATTTTTAGATGATTAGCAACAATATATGGGTCTAAAATTAATTTTAGAATTTCTATTATATGAACTATTGGATTCGTATTTTTATTTTCAATTGGTGGAATAACAGGGGTGACACTATCTAATTCTTCAATTGATATTATTATACATGATACATATTATGTAGTGGCT
	Alloxysta_sp._2              [33Charipine]                     [CharpSB.MB300]      [AY675849]     GATATTATATTTTATTTTTGGAATCTGATCAGGAATGATTGGGTCTGCTTTAAGAATAATTATTCGGATAGAATTAGGGACACCAAGCCAATTAATTGGGAATGACCAAATTTATAATTCAATTGTTACAGCTCATGCTTTTATTATAATTTTTTTTATAGTTATACCTATTATAGTTGGGGGATTTGGAAATTATATAATTCCATTAATATTATCAGCCCCTGATATGGCTTTCCCTCGATTAAATAATATAAGATATTGATTATTAATTCCTTCATTAATTTTATTAACATCAAGAATATTTATTGATCAAGGGGCAGGAACAGGATGGACAGTTTATCCCCCATTATCCTCAAATTTAGGTCATTCTGGAATTTCAGTAGACTTAACTATTTTTTCTTTACATTTAAGGGGAGTTTCTTCAATTTTAGGATCTATTAATTTTATTACAACTATTTTAAATATACGGCCTATTTCAATATCAATAGATAAAATTTCTTTATTTACTTGATCAATTTTTTTAACAACTATTTTATTATTATTATCTTTACCTGTTTTAGCGGGGGGTATTACTATATTATTATTTGATCGAAATTTAAATACTTCTTTTTTTGACCCTATAGGTGGGGGGGACCCAATTTTATACCAACATTTATTTTGATTTTTTGGACACCCAGAAGTTTATATTTTAATTTTACCTGGATTTGGAATAATCTCCCATATAATCTATAGAGAAAATGGGAAAAAATCAACATTTGGGGCTTTAGGAATAATATATGCAATAATTTCTATTGGGATTTTAGGATTTATTGTGTGAGGACACCATATATTTACTGTAGGTATAGATGTAGATACACGAGCTTATTATACTTCTGTAACTATAATTATTGCTGTTCCTACAGGTATTAAAATTTTTAGATGATTGGCTACAATATATGGATCAAAAATTAATTTTAGAATTTCAACAATATGAACTATTGGATTTGTCTTTTTATTTTCAATTGGGGGAATAACAGGAGTAACTTTGTCAAATTCTTCAATTGATATTATTATACATGATACTTATTATGTAGTTGCT
	Anacharis_sp.                [5ANACHARISmaybeACOTHERYEUS]      [AnachG.MB274]       [AY675821]     AATTCTATATTTTATTTTAGGTATTTGATCTGGAATAATAGGATCAAGATTAAGAATAATTATTCGGATAGAATTAGGAACCCCATCTCAATTAATTATAAATGATCAAATTTATAACTCAATTGTAACAGCACATGCATTTATTATAATTTTCTTTATAGTTATACCTATCATAGTTGGAGGATTTGGAAATTATTTAGTTCCTTTAATATTAGTATCTCCTGATATAGCTTTTCCACGATTAAATAATCTAAGATTTTGATTTTTAATCCCTTCTTTATTTTTAATAACAATTAATTTATTTATTGATCAAGGAGCAGGAACAGGATGAACTGTTTATCCTCCTTTGTCATCTCTTACAGGACACCCATCTATATCAGTCGATTTAGTAATTTATTCATTACATTTAAGTGGAATTTCATCAATTCTTGGATCAATCAATTTTATTGTAACAATCTTAAATATACGAATATCTTCCATATCTATAGATAAAATTTCATTATTTATTTGATCTATTTTTCTAACTACAATTTTATTATTATTATCATTACCTGTATTAGCAGGAGGATTAACTATATTATTATTTGACCGAAACTTAAATACATCTTTTTTTGACCCTACAGGAGGTGGTGACCCTATTCTTTATCAACACTTATTCTGATTTTTTGGACATCCCGAAGTATATATTTTAATTCTACCAGGATTTGGGATAATCTCTCATATAATCTATACTGAATGTGGTAAAAAATCAACATTTGGTTCATTAGGTATAATATATGCGATAATTTCTATTGGTATACTTGGATTTATTGTATGAGGCCATCATATATTTACAGTAGGAATAGATGTAGATACACGAGCTTACTTTACATCTGTAACTATAATTATTGCAGTACCTACAGGGATTAAAATTTTTAGATGATTAGCTTCAATACATGGATGTAAAATTAAATTTAATACATCAATAATCTGATCAATAGGATTTATTTTTTTATTTACAATTGGAGGATTAACAGGAGTAATTTTATCAAATTCATCTATTGATATTATTATACATGATACATACTACGTAGTAGCA
	Andricus_caputmedusae        [6Andricuscaputmedusae]           [f251.17.0.1]        [DQ012619]     AATGTTATATTTTATATTTGGTATTTGATCAGGAATAATTGGATCAGGTTTAAGAATAATTATTCGAATAGAATTAGGAATACCTTTACAATTAATTGGAAATGATCAAATTTATAATTCAATTGTTACTGCTCATGCTTTTGTAATAATTTTTTTTATAGTTATACCAATTATAGTTGGGGGATTTGGAAATTATTTAGTTCCATTAATATTAACTGCTCCTGATATAGCTTTTCCTCGATTAAATAATATGAGATATTGACTTTTAATCCCTTCTTTATTTTTATTATTAGCAGGAATATTAGTTGACCAAGGGGCTGGGTCAGGATGAACTGTTTATCCCCCACTATCATCAAACTTAGGGCATCCCGGAATTTCTGTTGATTTAACAATTTATTCTTTACATTTAACTGGAATTTCTTCAATTTTAGGTTCAATTAATTTTATTACAACAATTTTGAATATACGACCTAATTTAATAGATATAGATAAAATTCCTTTATTTGTTTGATCAATTTTTTTAACAACTATTTTATTATTATTGTCTTTACCTATTTTAGCTGGTGCAATTACTATATTATTATTTGATCGTAATATAAATACTTCATTTTTTGACCCTATAGGAGGAGGAGATCCTATTTTATATCAACACTTATTTTGATTTTTTGGTCGTCCAGAAGTTTATATTTTAATTTTACCTGCTTTTGGTATAATTTCACATATAATTTATATAGAATGTGGAAAAAAAAATACTTTTGGTTCATTAGGGATGATATACGCTATAATTTCAATTGGTATATTAGGATTTATTGTCTGAGGACATCATATATTTACTGTAGGTATAGATATTGATACACGAGCTTATTATACATCAGTAACAATAATTATTGCTATTCCTACAGGTATTAAAATTTTTAGATGATTAGCAACTATATATGGATCAAAAATTAATTTTAATTTATCAATTATATGATCTTTAGGATTTATTTTTTTATTTTCTATTGGTGGAATAACTGGAGTTACATTAGCTAATTCTTCTATTGATATTGTTATACATGATACTTATTATGTTGTTGCT
	Andricus_clavulus            [28Callirhytisclavula]            [ZL015]              [DQ012633]     ????????????????????????????????????GATTGGTTCAAGATTGAGAATCATTATTCGAATGGAATCGGGGATACCTTTACAATTAATTGGTAATGATCAAATTTATAATTGTATTGTAACTGCTCATGCTTTTGTAATAATTTTTTTTATGGTAATACCAATTATAGTTGGAGGATTTGGTAATTATTTAGTACCTTTAATGTTAACAGCTCCTGATATAGCTTTCCCTCGATTAAATAATATGAGATATTGACTTTTAATTCCTTCTTTATTTTTATTATTAACTAGTATATTGATTGATCAAGGAGCTGGGACAGGATGAACTGTGTATCCTCCATTATCATCTAATTTAGGACATTCGGGAATTTCTGTTGATTTAGTTATTTATTCTTTACATTTAGCTGGGATTTCATCTATTTTAGGCGCGATTAATTTTATTACAACTATTTTAAATATACGTCCTAATATAGTAGAAATAGATAAAATTCCTTTATTTGTATGATCTATTTTTTTAACAACTATTTTATTATTAATATCTTTACCTATTTTAGCTGGGGCAATTACTATGTTATTATTTGATCGAAATTTAAATACTTCATTTTTTGATCCTATAGGTGGTGGGGATCCTATTTTATATCAACATTTATTTTGATTTTTTGGTCATCCAGAAGTTTATATTTTAATTTTACCTGCATTTGGAATAATTTCTCATATGATTTATATAGAATGTGGAAAAAAAAATACTTTTGGTTCATTAGGTATATTATATGCAATAATTTCAATTGGGATATTGGGTTTTATTGTATGAGGGCATCATATATTTACTGTGGGTATAGATATTGATACTCGAGCATATTATACTTCAGTNACAATAATTATTGCTATTCCTACAGGTATTAAAATTTTTAGTTGACTGGCTACTATATATGGTTCAAAAATTAATTTTGATTTATCGATTATATGAACTTTAGGTTTTATTTTTTTGTTTTCTATTGGAGGTATAACAGGTGTTACTTTAGCTAATTCTTCAATTGATATTGTTATACATGATACTTATTATGT???????
	Andricus_coriarius           [7Andricuscoriarius]              [f264.0.1]           [DQ012620]     AATATTATACTTTATATTTGGTATTTGATCAGGAATAATTGGATCAGGGTTAAGAATAATTATTCGAATAGAATTAGGAATGCCTTTACAATTAATTGGAAATGATCAAATTTATAATTCGATTGTTACTGCTCATGCTTTTGTAATAATTTTTTTTATAGTAATACCAATTATAGTTGGGGGATTTGGAAATTATTTAGTTCCATTAATATTAACTGCTCCTGATATAGCTTTTCCTCGATTAAATAATATAAGATATTGACTTTTAATCCCTTCTTTATTTTTATTATTAGCAGGGATACTAGTTGATCAAGGGGCTGGAACAGGATGAACTGTTTACCCTCCATTATCATCAAATTTAGGGCATCCCGGAATTTCTGTTGATTTAACAATTTATTCTTTACATTTAACTGGAATTTCTTCAATTTTAGGTTCAATTAATTTTATTACAACAATTTTGAATATACGACCTAATTTAATAGATATAGATAAAATTCCTTTATTTGTTTGATCAATTTTTTTAACAACTATTTTATTATTATTGTCTTTACCTATTTTAGCTGGTGCCATTACTATATTATTATTTGATCGTAATATAAATACTTCATTTTTTGATCCTATAGGAGGAGGGGATCCTATTTTATACCAACATTTATTTTGATTTTTTGGTCATCCAGAAGTTTATATTTTAATTTTACCTGCTTTTGGTATAATTTCACATATGATTTATATAGAATGTGGAAAAAAAAATACTTTTGGTTCATTAGGAATAATATATGCTATGATTTCAATTGGTATATTAGGATTCATTGTCTGAGGACATCATATATTTACTGTAGGTATAGATATTGATACACGAGCTTATTATACATCAGTAACAATAATTATTGCTATTCCTACAGGTATTAAAATTTTTAGATGATTAGCAACTATATATGGATCAAAAGTTAATTTTAATTTATCAATTATATGATCTTTAGGATTTATTTTTTTATTTTCCATTGGTGGAATAACTGGAGTTACATTAGCTAATTCTTCTATTGATATTGTTATACATGATACTTATTATGTTGTTGCT
	Andricus_curvator            [8Andricuscurvator]               [j007b.0.1]          [DQ012621]     TATATTATATTTTATATTTGGAATTTGATCTGGAATAATTGGTTCAGGATTAAGAATAATTATTCGAATAGAATTAGGGATACCTTTACAATTAATTGGAAATGATCAAATTTATAACTCTATTGTTACTGCACATGCTTTTGTAATAATTTTTTTTATAGTTATACCAATTATAGTGGGAGGATTTGGTAATTATTTAGTACCATTAATATTAACTGCTCCTGATATGGCTTTTCCTCGGTTAAATAATATGAGATATTGACTTTTAATCCCTTCTTTATTTTTATTATTAGCTGGTATATTAGTTGATCAAGGAGCTGGGACAGGATGAACTGTATACCCCCCATTATCTTCAAATTTAGGACATCCAGGGATTTCTGTTGATTTAACAATTTACTCTTTACATTTAACTGGAATTTCTTCAATTTTAGGGTCAATTAATTTTATTACAACAATTTTAAATATACGACCTAATTTAATAGAAATAGATAAAATTCCTTTATTTGTATGATCTATTTTTTTAACAACTATTTTATTATTATTATCTTTACCAATTTTAGCTGGGGCTATTACTATATTATTATTTGATCGTAATATAAATACTTCATTTTTTGATCCAATAGGAGGTGGAGATCCTATTTTATACCAACATTTATTTTGATTTTTTGGGCATCCAGAAGTTTATATTTTAATTTTACCTGCTTTTGGTATAATTTCTCATATAATTTATATAGAATGTGGAAAAAAAAATACTTTTGGTTCATTAGGTATAATATATGCAATAATTTCAATTGGAATATTAGGATTTATTGTTTGAGGACACCATATATTTACTGTCGGGATAGATATTGATACACGAGCATATTATACTTCTGTAACTATAATTATTGCAATTCCAACAGGAATTAAAATTTTTAGGTGACTAGCAACAATATATGGATCAAAAATTAATTTTAATTTATCAATTATATGGTCTTTAGGATTTATTTTCTTGTTCTCTATTGGGGGAATAACTGGTGTAACTTTAGCTAATTCATCTATTGATATTGTTATACATGATACTTATTATGTAGTTGCT
	Andricus_grossulariae        [12Andricusmayri]                 [f257.20.0.1]        [DQ012624]     AATATTATATTTTATATTTGGAATTTGATCTGGAATAATTGGATCAGGATTAAGAATAATTATTCGAATAGAATTAGGAATACCTCTTCAATTAATTGGTAATGATCAAGTTTATAATTCTGTCGTTACTGCTCATGCTTTTGTAATAATTTTTTTTATAGTTATACCAATTATAGTTGGAGGATTTGGAAATTATTTAGTTCCATTAATATTAACTGCTCCTGATATAGCTTTTCCTCGATTAAATAATATGAGATATTGACTTTTAATTCCATCTTTATTTTTATTATTAGCAGGAATATTAGTTGATCAAGGGGCTGGTACAGGATGAACTGTTTATCCTCCTTTATCTTCAAATTTAGGACACCCAGGAATTTCTGTTGATTTAACAATTTATTCTTTACATTTAACTGGAATTTCTTCAATTTTAGGATCAATTAATTTTATTACAACAATTTTAAATATACGTCCTAATTTAATAGATATAGATAAAATTCCTTTATTTGTATGATCTATTTTTTTAACAACTATTTTATTATTATTATCTTTACCAATTTTAGCTGGAGCAATTACTATATTATTATTTGATCGTAATATAAATACTTCATTTTTTGATCCTATAGGGGGAGGAGATCCTATTTTATATCAACATTTATTTTGATTTTTTGGTCATCCAGAAGTTTATATTTTAATTTTACCTGCTTTTGGTATAGTTTCACATATAATTTATATAGAATGTGGAAAAAAAAATACTTTTGGATCTTTAGGAATAATATATGCAATAATTTCAATTGGAATATTAGGATTTATTGTATGAGGTCATCATATATTTACAGTAGGTATAGATATTGATACACGAGCTTATTATACATCAGTAACAATAATTATTGCAATTCCTACAGGTATTAAAATTTTTAGATGATTAGCAACTATATATGGGTCAAAAATTAATTTTAATTTATCAATTATATGATCTTTAGGATTTATTTTTTTATTTTCTATTGGAGGTATAACTGGAGTAACATTAGCTAATTCATCTATTGATATTGTTATACATGACACTTATTATGTTGTTGCA
	Andricus_inflator            [10Andricusinflator]              [ZL013]              [DQ012623]     ??????????????????????????????TGGGATAATTGGGTCAGGATTAAGAATAATTATTCGTATAGAATTAGGGATACCTTTACAATTAATTGGAAATGATCAAGTTTATAATTCAATTGTTACTGCTCATGCTTTTGTTATAATTTTTTTCATGGTTATACCAATTATAGTGGGGGGATTTGGAAATTATTTAGTGCCATTAATATTAACAGCCCCTGATATAGCTTTCCCCCGGTTAAATAATATAAGATATTGACTATTAATCCCTTCATTATTTCTATTATTAACTGGAATATTAGTTGATCAAGGGGCGGGAACAGGATGAACTGTTTACCCTCCATTATCCTCTAATTTAGGCCATTCAGGTATTTCTGTTGATTTAACAATTTATTCTTTACATTTAACTGGTATTTCGTCAATTTTAGGGTCAATTAATTTTATTACTACAATTTTAAATATACGACCAAATTTAGTTAGAATAGATAAAATTACTTTATTTGTATGATCTATTTTTTTAACTACTATTTTATTATTATTATCTTTACCAATTTTAGCTGGAGCAATTACAATATTGTTATTTGATCGTAATATAAATACATCATTTTTTGACCCTATAGGAGGAGGGGACCCAATTTTATATCAACATTTATTTTGATTTTTTGGCCACCCGGAAGTTTATATTTTAATTTTACCAGCATTTGGAATAATTTCTCATATAATTTATATAGAATGTGGTAAAAAAAACACTTTTGGGTCATTAGGAATAATATATGCAATAATTTCAATTGGTATATTAGGGTTTATTGTTTGAGGTCATCATATATTTACTGTAGGNATAGATATTGATACCCGAGCTTATTACACTTCAGTCACAATAATTATTGCAATTCCTACAGGTATTAAAATTTTTAGATGATTAGCAACAATATATGGTTCAAAAATTAATTTTAATTTATCTATTATATGAGCATTAGGATTTATTTTTTTATTTTCTATTGGAGGAATAACAGGAGTAACTTTAGCAAATTCATCAATTGATATTGTTAT?????????????????????????
	Andricus_kollari             [11Andricuskollari]               [AF395176]           [AF395176]     AATATTATATTTTATATTTGGTATTTGATCAGGAATAATTGGATCAGGATTGAGAATAATTATTCGAATAGAGTTAGGGATACCTTTACAATTAATTGGAAATGACCAAATTTATAATTCTATTGTTACTGCTCATGCTTTTGTAATAATTTTTTTTATAGTTATACCAATTATAGTTGGGGGGTTTGGAAATTATTTAGTTCCATTAATATTAACTGCTCCTGATATAGCTTTTCCTCGATTAAATAATATAAGATATTGACTTTTAATTCCTTCTTTATTTTTATTATTAGCAGGGATATTAGTTGATCAAGGGGCTGGAACAGGATGAACTGTTTATCCTCCTTTATCTTCAAATTTAGGACACCCAGGAATTTCTGTTGATTTAACTATTTATTCTTTACATTTAACTGGGATTTCCTCAATTTTAGGTTCAATTAATTTTATTACAACAATTTTAAATATACGACCTAATTTAATAGATATAGATAAAATCCCTTTATTTGTTTGATCAATTTTTTTAACAACTATTTTATTATTATTATCTTTACCTATTTTAGCTGGTGCAATTACTATATTATTATTTGATCGTAATATAAATACTTCATTTTTTGATCCTATAGGAGGAGGGGATCCAATTTTATACCAACATTTATTTTGATTTTTTGGTCATCCAGAAGTTTATATTTTAATTTTACCTGCTTTTGGTATAATTTCTCATATAATTTATATAGAATGTGGGAAAAAAAATACTTTTGGTTCATTAGGAATAATATATGCTATAATTTCAATTGGTATATTAGGATTTATTGTTTGGGGTCATCATATATTTACTGTAGGTATAGATATTGATACACGAGCTTATTATACATCAGTAACAATAATTATTGCTATTCCTACAGGAATTAAAATTTTTAGGTGGTTAGCAACTATATATGGATCAAAAATTAATTTTAATTTATCAATTATATGATCTTTAGGATTTATTTTTTTATTTTCTATTGGAGGAATAACTGGAGTTACATTAGCTAATTCATCTATTGATATTGTTATACATGATACTTATTATGTTGTTGC?
	Andricus_pictus              [13Andricuspanteli]               [f256.12.0.1]        [DQ012625]     AATATTATATTTTATATTTGGAATTTGATCTGGAATAATTGGGTCTGGTTTAAGGATAATTATTCGAATAGAATTAGGAATACCTTTACAATTAATTGGAAATGACCAAATTTATAATTCTATTGTTACTGCTCACGCTTTTGTAATAATTTTTTTTATAGTTATACCAATTATAGTAGGAGGATTTGGAAATTATTTAGTTCCATTAATATTAACTGCTCCTGATATAGCTTTTCCTCGATTAAATAATATAAGATATTGACTTTTAATCCCTTCTTTATTTTTATTACTAGCAGGTATATTAGTTGATCAAGGGGCTGGTACAGGATGAACTGTTTATCCTCCTTTATCATCAAATTTAGGACACCCAGGAATTTCAGTTGATTTAACTATTTATTCCCTACATTTAACTGGAATTTCTTCTATTTTAGGTTCAATTAATTTTATTACAACAATTTTAAATATACGGCCTAATTTAATAGATATAGATAAAATTCCTTTATTTGTATGATCTATTTTTTTAACAACTATTTTATTATTATTATCTTTACCTATTTTAGCAGGTGCAATTACTATATTATTATTTGATCGTAATATAAATACTTCATTTTTTGACCCAATAGGAGGGGGAGATCCAATTTTATATCAACATTTATTTTGATTTTTTGGGCACCCAGAAGTTTATATTTTAATTTTACCTGCTTTTGGTATAATTTCTCATATAATTTATATAGAATGTGGAAAAAAAAATACTTTTGGATCATTAGGTATAATATATGCAATAATTTCAATTGGTATATTAGGATTTATTGTTTGAGGTCATCATATATTTACTGTAGGTATAGATATTGATACCCGGGCTTATTATACATCAGTAACAATAATTATTGCAATTCCCACGGGGATTAAAATTTTTAGATGATTAGCAACTATATATGGATCAAAAATTAATTTTAATTTATCAATTATATGATCTTTAGGATTTATTTTTTTATTTTCTATTGGAGGAATAACTGGAGTAACATTAGCTAATTCATCTATTGATATTGTTATACATGATACTTATTATGTAGTTGCT
	Andricus_quercusflocci       [9Andricusflocci]                 [ZL012]              [DQ012622]     ??????????????????????????????????????????????????????????????????????????????????????????????????????????????????????????????????????????????????????????????????????????????????????????????????????????????????????????????????????????????????????????????????????????????????????????????????????????????????????????????????????????????????????????????????????????????????????????????????????????????????????????????????????????????????????????????????????????????????????????????????????????????????????????????????????????????????????????????????????????????????????????????????????????????????????????????????????????????????????????????????????????????????????????????????????????????????????????????????GGCATGATTTCTCATATAATTTATATAGAATGTGGAAAAAAAAATACTTTTGGATCATTGGGAATAATATACGCAATAATTTCAATTGGTATATTAGGATTTATTGTGTGGGGGCATCATATATTTACTGTGGGGATGGATATTGATACACGAGCTTATTACACTTCAGTAACAATAATTATTGCTATTCCCACTGGAATTAAAATTTTTAGATGATTAGCAACTATATATGGGTCTAAAATTAATTTTAATTTATCTATTATATGGGCGTTAGGATTTATTTTTTTATTCTCAATTGGTGGAATAACTGGGGTAACATTAGCAAATTCATCAGTTGATATTGTTATACATGATACTTATTATGTAGTA???
	Andricus_quercusradicis      [14Andricusquercusradicis]        []                   []             ??????????????????????????????????????????????????????????????????????????????????????????????????????????????????????????????????????????????????????????????????????????????????????????????????????????????????????????????????????????????????????????????????????????????????????????????????????????????????????????????????????????????????????????????????????????????????????????????????????????????????????????????????????????????????????????????????????????????????????????????????????????????????????????????????????????????????????????????????????????????????????????????????????????????????????????????????????????????????????????????????????????????????????????????????????????????????????????????????????????????????????????????????????????????????????????????????????????????????????????????????????????????????????????????????????????????????????????????????????????????????????????????????????????????????????????????????????????????????????????????????????????????????????????????????????????????????????????????????????????????????????????????????????????????????????
	Andricus_quercusstrobilana   [2Andricusstrobilana]             [ZL014 Adleria_s.]   [DQ012617]     ??????????????????????????????????????????????????????????????????????????????????????????????????????????????????????????????????????????????????????????????????????????????????????????????????????????????????????????????????????????????????????????????????????????????????????????????????????????????????????????????????????????????????????????????????????????????????????????????????????????????????????????????????????????????????????????????????????????????????????????????????????????????????????????????????????????????????????????????????????????????????????????????????????????????????????????????????????????????????????????????????????????????????????????????????????????????????????????????GTTTGGAATAATTTCTCATATAATTTATATAGAATGTGGAAAAAAAAATACATTTGGCTCATTAGGTATAATATACGCGATAATTTCAATTGGTATATTAGGGTTCATTGTATGAGGGCACCATATATTTACTGTAGGGATAGATATTGATACTCGAGCATATTACACCTCAGTAACAATAATTATTGCTATTCCTACGGGGATTAAAATTTTTAGGTGATTAGCTACAATATATGGGTCAAAAATTAATTTTAATTTATCAATTATATGAGCCTTAGGTTTTATTTTTTTATTTTCTATTGGGGGAATAACTGGAGTAACTTTAGCAAATTCATCAATTGATATTGTTATACATGACACTTATTATGTAGTGGCT
	Andricus_tumificus           [29Callirhytistumifica]           [ZL016]              [DQ012634]     ??????????????????????????????AGGAATCATTGGATCTAGATTAAGAATCATTATTCGAATAGAATTCGGAACTCCTCTACAATTAATTACTAATGATCAAATTTATAATTCAATTGTAACAATTCATGCTTTTATTATAATTTTTTTTATAGTTATACCAATTATAGTAGGAGGATTTGGAAATTATTTAATTCCACTAATATTAACAGCTCCTGATATAGCTTTCCCTCGATTAAATAATATAAGATATTGACTTTTAATTCCTTCATTATTATTATTATTATCAAGAATATTAATTGATCAAGGTACAGGAACTGGATGAACTATCTACCCTCCATTATCTTCTAATCTAAGACATTCAGGAATATCTGTAGATTTAACAATTTACTCTTTACATTTAGCAGGAATTTCATCTATTTTAGGAGCAATTAATTTTATTACAACTATTTTAAATATACGACCAAATTTAATAAATATAGATAAAATTCCTTTATTTATTTGATCTATTTTCTTAACAACAATTCTATTATTACTATCATTACCAATCTTAGCTGGAGCAATTACAATATTATTATTTGATCGAAATATAAATACTTCTTTTTTTGACCCTATAGGAGGAGGAGATCCTATTCTATACCAACATTTATTTTGATTTTTTGGTCATCCAGAAGTTTATATTTTAATTTTACCAGCTTTTGGAATAATTTCTCATATAATTTATATGGAATGTGGAAAAAAAAATACTTTTGGATCATTAGGAAGAATATATGCAA????????????????????????????????????????????????????????????????????????????????????????????????????????????????????????????????????????????????????????????????????????????????????????????????????????????????????????????????????????????????????????????????????????????????????????????????????????
	Antistrophus_rufus           [15Antistrophusrufus]             [*493.2.0.1]         [DQ012626]     AATATTATATTTTATTTTTGGAGTATGATCAGGGATAATCGGCTCTGCTTTAAGAGTTATTATTCGTATAGAATTAGGGACCCCTTCACAATTAATTGGTAATGATCAGATTTATAATTCGATTGTTACTGCTCATGCTTTTGTAATAATTTTCTTTATGGTTATACCTCTAATAGTGGGGGGATTTGGTAATTATTTAGTACCATTAATATTAGCAGCTCCTGATATAGCTTTCCCACGATTAAACAATATAAGATATTGATTATTAGTCCCAGCATTATTATTAATAATATCAAGAATATTTATTGATCAAGGAGCGGGAACTGGATGAACTGTTTATCCTCCTTTATCTTCACTTACTGGGCATTCTGGGGTTTCTGTTGACCTAACTATTTATTCATTACATATAAGGGGGGTATCTTCAATTTTAGGGTCAATTAATTTTATTACAACTATTTTAAATATACGTCCAAATACAATCTCAATAGATAAAATTTCATTATTTATTTGATCTATTATATTAACAACCATTTTACTGTTATTATCTTTGCCAGTTTTAGCAGGAGGGATTACTATATTACTTTTTGATCGAAATTTAAATACTTCATTTTTTGACCCTGTAGGGAAAGGAGACCCAGTACTTTATCAACATTTATTTTGATTTTTTGGACATCCAGAAGTATATATTTTAATTTTACCTGGATGTGGAATAATCTCTCACATGATTTATTCTGAATGTGGAAAAAAAGTAACCTTCGGGTCTTTAGGGATAATTTATGCAGTAATTTCAATTGGAATATTAGGATTTATTGTCTgAGGTCATCATATATTCACAGTGGATATAGATGTTGATACCCGAGCTTATTATACTTCAGCAACAATAATGATTGCCATCCCTACAGGAATTAAAATTTTTAGTTGACTTGCCACAACATATGGAACAAAAGTTGATTTTAATTTATCTATTATATGATCTTTAGGGTTTATTTTTTTATTTTCATTTGGGGGACTTACAGGAATTACTTTATCTAATTCATCAATTGATATTATTATACATGATACATATTATGTAGTTGCT
	Antistrophus_silphii         [16Antistrophussilphii]           [f239.0.1]           [AY368917]     TATATTATACTTTTTATTTGGAATTTGATCTGGATTAATTGGATCAGCTTTAAGTATACTTATTCGAATAGAACTAGGAACCCCTTCTCAATTAATTGGTAATGATCAAATTTATAATTCAGTAGTTACTTCTCATGCTTTTGTAATAATTTTTTTTATAGTAATACCAATTATAGTAGGGGGATTTGGTAATTATTTAATTCCTTTAATATTATCAGCTCCTGATATAGCTTTCCCACGTTTAAATAATATAAGATTTTGATTATTAATTCCTTCTATATTATTAATATTATCAAGAATTTTTATTGATAGAGGAGCAGGGACTGGATGAACAATTTACCCCCCACTTTCTTCATTAAATGGTCATTCAGGTATTTCTGTAGATTTAACTATTTATTCATTACATATAAGAGGAATTTCATCAATTTTAGGTTCAATTAATTTTATTACAACAATTTTAAATATACGACCTAATTTAATGTCTATAGATAAAATTACATTATTTTCTTGATCAATTATATTAACAACTATTTTATTATTATTATCTTTACCAGTTTTAGCTGGAGGAATTACAATATTACTCTTTGATCGAAATATAAATACATCTTTTTTTGATCCTTTAGGGGGAGGAGATCCAATTTTATATCAACATTTATTTTGATTTTTTGGTCACCCAGAAGTTTATATTTTAATTTTACCAGGATTTGGAATAATTTCCCATATAATTTATTCAGAATGTGGTAAAAAAACAACATTTGGTGTATTAGGAATAATTTATGCTTTAATTTCAATTGGTATATTAGGATTTATTGTATGAGGACATCATATATTTACAGTTGGCATAGATGTAGATACACGAGCCTATTACACATCAGCAACTATAATTATTGCTATTCCTACAGGTATTAAAATTTTTAGTTGATTGGCAACAATATATGGAATAAAGATTAATTATAATTTATCAATAATTTGAGCTTTAGGATTTATCTTTTTATTTTCTTTTGGAGGATTAACAGGAATTACTTTATCAAATTCTTCAATTGATATTTCTTTACGTGATACATATTATGTAGTTGCT
	Asiocynips_lugubris          [94Asiocynips_lugubris]           []                   []             ??????????????????????????????????????????????????????????????????????????????????????????????????????????????????????????????????????????????????????????????????????????????????????????????????????????????????????????????????????????????????????????????????????????????????????????????????????????????????????????????????????????????????????????????????????????????????????????????????????????????????????????????????????????????????????????????????????????????????????????????????????????????????????????????????????????????????????????????????????????????????????????????????????????????????????????????????????????????????????????????????????????????????????????????????????????????????????????????????????????????????????????????????????????????????????????????????????????????????????????????????????????????????????????????????????????????????????????????????????????????????????????????????????????????????????????????????????????????????????????????????????????????????????????????????????????????????????????????????????????????????????????????????????????????????????
	Asiocynips_pannucea          [95Asiocynips_pannucea]           []                   []             ??????????????????????????????????????????????????????????????????????????????????????????????????????????????????????????????????????????????????????????????????????????????????????????????????????????????????????????????????????????????????????????????????????????????????????????????????????????????????????????????????????????????????????????????????????????????????????????????????????????????????????????????????????????????????????????????????????????????????????????????????????????????????????????????????????????????????????????????????????????????????????????????????????????????????????????????????????????????????????????????????????????????????????????????????????????????????????????????????????????????????????????????????????????????????????????????????????????????????????????????????????????????????????????????????????????????????????????????????????????????????????????????????????????????????????????????????????????????????????????????????????????????????????????????????????????????????????????????????????????????????????????????????????????????????????
	Aulacidea_freesei            [17Aulacideafreesei]              [*577.42.0.1]        [DQ012627]     AATATTATATTTATTATTTGGGATTTgATCAGGGATAATTGGATCTGCCTTAAGAGTTCTTATTCGTATAGAATTAGGTACACCTGAACAATTAATTGGAAATGATCAAATTTATAATTCTATTGTTACAGCTCATGCATTTGTAATAATTTTTTTTATAGTAATACCTATTATAGTAGGAGGATTTGGTAATTATTTGGTTCCTTTAATATTAGCTGCTCCAGACATAGCTTTTCCTCGATTAAATAATATAAGATATTGACTTTTAGTCCCAGCATTATTATTATTAATATCAAGAATATTTATTGACCAAGGAGCTGGGACTGGATGAACAGTTTATCCCCCCTTATCATCAAATTTAGGTCATATAGGAATTTCTGTTGATTTAACAATTTACTCATTACATATAAGAGGAGTATCATCTATTTTAGGGGCAATTAATTTTATTACAACAATTTTAAATATACGATCTAATATTATATCTATAGATAAAATTACATTATTCGTTTGATCAATTTTTTTAACTACTATTTTATTATTATTATCTTTACCTGTATTAGCAGGTGGAATTACAATATTATTATTTGATCGAAATATAAATACTTCATTTTTCGACCCCATAGGAGGGGGAGATCCAGTATTATACCAACATTTATTTTGATTTTTTGGTCATCCTGAAGTTTATATTTTAATTTTACCTGGATTTGGAATAATTTCTCATATGATTTATTTAGAATGTGGTAAAAAAATTACTTTTGGGTCATTAGGGATAATATATGCTATAATTTCAATTGGAATATTGGGATTTATTGTTTGAGGTCATCATATATTTACTGTTGGTATAGATGTTGATACACGAGCTTATTATACTTCAGCAACAATAATTATTGCCATCCCTACAGGTATTAAAATTTTTAGATGACTTGCTACAATATATGGTTCAAAAGTTAATTTTAATTTATCTATTATATGATCATTAGGATTTATTTTTTTATTTTCAATTGGAGGTATAACTGGAGTTACATTATCTAATTCGTCAATTGATATTATTTTACATGATACATATTATGTTGTAGCT
	Aulacidea_hieracii           [18Aulacideahieracii]             [410 copy]           [DQ012628]     AATATTATATTTTTTATTTGGTATGTGAGCCGGAATGATTGGGACTGCCTTAAGATTTATGATCCGTATAGAGTTAGGCATACCAGGACAATTAATTGGGAATGATCAGGTTTATAATTCTATTGTAACTGCGCATGCTTTTGTAATAATTTTTTTTATAGTTATACCTATTATAGTGGGAGGATTCGGTAATTATTTAATTCCTTTAATATTGGGGGCCCCTGATATAGCATTTCCTCGGTTAAATAATATAAGATATTGATTATTACTGCCTGCTTTATTATTAATGCTTTCAAGAGTCTTTATCGATCAGGGAGCTGGAACAGGATGAACTGTATATCCTCCGTTATCATCTAATACGGGACATTTAGGTATTTCAGTTGATTTGATAATTTACTCTCTGCATATAAGGGGTGTTTCATCTATTTTAGGATCAATTAATTTTATTACAACTATTTTAAACATGCGACCAAAAGTTATATCTATAGATAAAATTTCATTATTTATATGGTCAATTTTACTTACAACAATTTTATTGCTCTTGTCTTTACCTGTGTNAGCAGGAGGGATCACTATATTATTATTTGATCGAAATATAAATACTTCTTTTTTTGATCCGCTAGGGGGGGGCGACCCTGTATTATATCAACATTTATTTTGATTTTTTGGGCACCCTGAAGTTTATATTTTAATTTTACCCGGGTTTGGAGTGATTTCTCATATAATTTACACAGAATGTGGAAAAAAAAGTACTTTCGGGTCTTTAGGTATAATATATGCTATAATTTCTATTGGAATACTAGGATTTATTGTTTGAGGTCATCATATATTTACCGTAGGAATAGATGTTGATACTCGAGCTTATTACACCTCAGCGACTATAGTTATTGCTATTCCCACAGGAATTAAAATTTTTAGGTGGCTTGCAACTATGTATGGATCAAAAATCGACATTAATTTATCAGTTTTATGGTCTTTAGGATTTATTTTTTTATTTTCTATGGGGGGATTGACAGGAGTAACATTATCAAATTCTTCAGTTGATATTATTTTTCATGATACTTATTATGTGGTTGCT
	Aulacidea_phlomica           [19Aulacideaphlomica]             [f242ph.0.1]         [DQ012629]     AATATTATATTTTTTATTTGGGATTTGATCAGGAATAATTGGATCAGCTTTAAGTATAATTATTCGAATAGAATTAGGTACGCCTGATCAATTAATTGGAAATGATCAAATTTATAATTCAATTGTTACAGCTCATGCTTTTGTTATAATTTTTTTTATAGTTATACCTATTATAGTGGGGGGGTTTGGAAATTATTTAGTTCCTTTAATATTAACTGCTCCTGATATAGCTTTTCCTCGATTAAATAATATAAGATACTGATTATTATTACCATCTTTATTATTAATAATATCTAGAATATTTATTGATCAAGGTGCAGGTACTGGATGAACTGTTTATCCTCCATTATCTTCTAATTTAGGTCATATAGGAATTTCTGTAGATTTAACAATTTATTCATTACATATAAGAGGAGTATCTTCTATTTTAGGATCAATTAATTTTATTACAACAATTTTAAATATACGTCCAAATATAATATTAATAGATAAAATTACTCTATTTGTATGATCAATTTTTTTAACAACAATTTTATTATTATTATCATTACCTGTATTAGCTGGAGGTATTACAATATTATTATTTGATCGAAATTTAAATACATCATTTTTTGATCCAATAGGGGGAGGAGATCCAGTTTTATATCAACATTTATTTTGATTTTTTGGGCATCCAGAAGTTTATATTTTAATTCTACCTGGATTTGGAATAATTTCACATATAATCTATTTAGAATGTGGTAAAAAAATTACATTTGGATCATTAGGGATAATATATGCTATAATTTCAATTGGTATATTAGGATTTATTGTTTGAGGTCATCACATATTTACTGTTGGCATAGATGTTGATACTCGAGCTTATTATACCTCAGCAACTATAATTATTGCTATTCCTACAGGAATTAAAATTTTTAGATGATTAGCTACAATATATGGATCAAAAATCAATTTAAATGTATCAATAATATGAGCACTTGGATTTATTTTTTTGTTTTCTATAGGAGGAATAACAGGAGTCACTTTATCTAATTCATCTATTGATATTATTTTACATGATACATATTATGTAGTAGCT
	Aulacidea_tragopogonis       [20Aulacideatragopogonis]         [f265.0.1]           [AY368922]     AATATTATATTTTTTATTTGGAATTTGATCTGGAATAATTGGATCAGCATTAAGAATAATTATTCGTTTAGAATTAGGGACCTCTGGACAATTAATTGGAGATGATCAAGTTTATAACTCTATTGTTACAGCTCATGCATTCGTAATAATTTTTTTTATAGTTATACCAATTATAGTAGGTGGATTTGGTAATTATTTAATTCCTTTAATATTGACAGCACCTGATATGGCATTTCCACGATTAAATAATATAAGATACTGATTATTACTTCCAGCTTTATTATTAATAATAACTAGGATATTTATTGATCAAGGGGCCGGTACTGGGTGGACAGTTTATCCACCCTTATCTTCAAATATAGGTCATTCTGGAATTTCAGTTGATCTTGTTATTTATTCATTACACATAAGAGGTATTTCTTCAATTTTAGGGTCCATTAATTTTATTACCACTATTTTAAATATACGACCAAATATATTATCTATAGATAAGATTTCATTATTTATATGGTCAATTTCTTTAACAACAATTTTATTATTATTATCATTGCCTGTATTAGCTGGAGGAATTACAATATTATTATTTGATCGAAATATAAATACTTCATTTTTTGACCCTATAGGAGGAGGAGACCCTGTGTTATATCAACATTTATTTTGATTTTTTGGTCATCCTGAGGTTTATATTTTAATTTTACCAGGATTTGGGATAATTTCACATATAATTTATATAGAATGTGGTAAAAGAATTACTTTTGGAGCTTTAGGGATAATATATGCAATAATTTCCATTGGAATATTAGGATTTATTGTTTGAGGCCATCACATATTTACTGTAGGGATAGATGTTGATACACGAGCTTATTATACTTCAGCAACGATAGTAATTGCTATCCCTACAGGAATTAAAATTTTTAGGTGACTTGCAACTATATATGGATCTAAAATTAATTTTAATTTATCAATTATATGATCATTAGGTTTTATTTTTTTATTTTCTTTAGGTGGTTTGACAGGAGTCACATTATCAAATTCTTCACTTGATATTATTTTACATGATACTTATTATGTAGTGGCT
	Aulacidea_verticillica       [91Aulacidea_verticillica]        []                   []             ??????????????????????????????????????????????????????????????????????????????????????????????????????????????????????????????????????????????????????????????????????????????????????????????????????????????????????????????????????????????????????????????????????????????????????????????????????????????????????????????????????????????????????????????????????????????????????????????????????????????????????????????????????????????????????????????????????????????????????????????????????????????????????????????????????????????????????????????????????????????????????????????????????????????????????????????????????????????????????????????????????????????????????????????????????????????????????????????????????????????????????????????????????????????????????????????????????????????????????????????????????????????????????????????????????????????????????????????????????????????????????????????????????????????????????????????????????????????????????????????????????????????????????????????????????????????????????????????????????????????????????????????????????????????????????
	Aylax_hypecoi                [21Aylaxhypecoi]                  [505.52.0.1]         [DQ012630]     ATTATTATATTTTTTATTTGGAATTTGATCAGGTATAATTGGATCTGCATTAAGAATAATTATTCGAATAGAATTAGGAATACCTTCTCAATTAATTGGTAATGATCAAATTTATAATTCTATTATTACTGCACATGCATTTGTAATAATTTTTTTTATAGTTATACCAATTATAGTAGGAGGATTTGGAAATTATTTAATTCCTTTAATATTAACAGCTCCTGATATAGCATTTCCACGATTAAATAACATAAGGTATTGATTATTAATTCCTGCATTATTATTATTATTATCAAGAATATTTGTTGATCAAGGAGCAGGAACTGGATGAACAGTCTATCCTCCTTTATCATCTAATTTAGGACACTCAGGAATTTCTGTAGATTTAACAATTTATTCTTTACATATAAGGGGAGTTTCTTCTATTTTAGGATCAATTAATTTTATTACAACAATTTTAAATATACGTCCTCATATAATATCAATAGATAAAATTACTTTATTTATATGATCTATTTTATTAACAACTATTTTATTATTATTATCATTGCCTGTATTAGCGGGAGGAATTACAATACTATTATTTGATCGAAATTTAAATACTTCATTTTTTGATCCTATAGGAGGAGGAGATCCTATTTTATATCAACATTTATTTTGATTTTTTGGTCATCCTGAGGTTTATATTTTAATTTTACCAGGATTTGGGATAATTTCTCATATAATTTATTTGGAATGTGGAAAAAAAATTACATTTGGATCATTAGGAATAATATATGCTATAATTTCAATTGGAATTTTAGGATTTATTGTTTGAGGTCATCATATATTTACAGTTGGAATAGATGTTGATACACGAGCTTATTATACTTCAGCAACTATAATTATTGCTATTCCTACAGGAATTAAAATTTTTAGATGGTTAGCAACTATATATGGATCAAAAATTAATTTTAATCCATCAATATTATGATCTTTAGGATTTATTTTTTTATTTTCTATAGGAGGATTGACAGGAGTAACTCTTTCTAATTCTTCAATTGATATTATTTTACATGATACATATTATGTAGTTGCT
	Aylax_minor                  [22Aylaxminor]                    [f287.74.0.1]        [DQ012631]     AATATTATATTTTGTTTTTGGGATTTGATCAGGATTAATTGGGTCTGCTTTAAGAATATTAATTCGGATAGAATTAGGGATTCCTGGACAATTAATTGGTAATGATCAAATTTATAATGCAATTGTTACTATTCATGCATTTATTATAATTTTTTTTATAGTAATGCCTATTATATTAGGAGGATTTGGAAATTATTTAGTTCCCTTAATATTAACAGCCCCAGATATAGCTTTTCCTCGATTAAATAATATAAGATATTGATTATTAATCCCTTCTTTATTATTATTATTATCAAGATTATTTATTGATGAAGGAGCTGGGACAGGATGAACAGTTTATCCTCCTTTATCTTCAAATATAAGGCATCCAGGAATTTCAGTTGATTTAACTATTTATTCATTACATTTAAGAGGAATTTCTTCAATTTTAGGTTCTATTAATTTTATTACAACAATTTTAAATATACGACCAAATATATTAACAATAGATAAAATTTCTTTATTTATTTGATCCATTTTTTTAACAACTATTTTATTATTATTATCTTTACCAGTTTTAGCAGGGGGAATTACAATATTATTATTTGATCGAAATATAAATACTTCTTTTTTTGATCCTATGGGAGGAGGAGACCCAATTTTATATCAACATTTATTTTGATTTTTTGGTCATCCTGAAGTTTATATTTTAATTTTACCAGGATTTGGAATAGTTTCTCATATAATTTATAGAGAATGTGGAAAAAAGACAACTTTTGGGTCATTAGGAATAATTTATGCTATAATTTCTATTGGATTATTAGGATTTATTGTTTGAGGTCATCATATATTTACAGTAGGAATGGATGTTGATACTCGTGCTTATTATACTTCAGCAACTATAGTAATTGCAATTCCTACAGGAATTAAAATTTTTAGATGATTAGCTACAATATATGGATCAAAAATTGATTTTAATTTATCAATAATTTGAGCTTTAGGGTTTATTTTTTTATTTTCAATTGGAGGTATTACAGGAGTAACATTATCAAATTCTTCAATTGATATTATTTTACATGATACTTATTATGTAGTTGCT
	Aylax_papaveris              [23Aylaxpapaveris]                [339.0.1]            [AY368923]     TATATTATATTTTATATTTGGAATTTGATCTGGAATAATTGGATCTGCTTTAAGTATATTAATTCGAATAGAATTAGGAACACCTAATCAATTAATTGGAAATGATCAAGTTTATAATTCAATTGTTACTACTCATGCATTTATTATAATTTTTTTTATAGTTATACCTATTATAGTTAGAGGATTTGGTAATTATTTAGTACCTTTAATATTAACAGCTCCTGATATAGCTTTCCCTCGATTAAATAATATAAGATATTGATTATTAATCCCCTCTATATTATTATTATTATCAAGATTATTTATTGATGAAGGGGCAGGGACAGGATGAACAGTTTATCCTCCTTTATCTACAGAAGTTAGACATTCAGGTATATCTGTTGATTTAATTATTTATTCTTTACATTTAAGAGGAATTTCTTCTATTTTAGGTTCTATTAATTTTATTACAACAATTTTAAATATACGTCCAAATATATTAACAATAGATAAAATTCCTTTATTTATTTGATCTATTTTTTGAACAACAATTTTATTATTATTATCTTTACCAGTTTTAGCTGGGGGAATTACAATATTATTATTTGATCGGAATATAAATACATCTTTTTTTGACCCTATAGGGGGAGGAGATCCAATTTTATATCAACATTTATTTTGATTTTTTGGTCATCCTGAAGTTTATATTTTAATTTTACCAGGATTTGGTATAATTTCTCATATAATTTATAGTGAAAGAGGAAAAAAAACTACTTTTGGATCTTTAGGAATAATTTATGCTATAATTTCAATTGGATTATTAGGATTTATTGTATGAGGGCATCATATATTTACTGTTGGTATAGATGTAGATACTCGTGCTTATTATACTTCTGCTACAATAGTAATTGCTATCCCCACAGGAATTAAAATTTTTAGATGACTTGCTACTATATATGGATCAAAAATTGATTTTAATTTATCTATAATTTGATCATTAGGATTTATTTTTTTATTTTCAATTGGAGGTATTACAGGAGTAACCTTATCAAATTCTTCAATTGATATTGTTTTGCATGATACATATTATGTTGTAGCT
	Barbotinia_oraniensis        [25Barbotiniaoraniensis]          [AF395179]           [AF395179]     AATATTATATTTTATATTTGGAATCTGATCAGGAATAATTGGGTCAGCTTTAAGAATATTAATTCGAATGGAATTAGGTACTCCAGGTCAATTAATTGGTAATGATCAAATTTACAATTCAATTGTTACTATTCATGCATTTATTATAATTTTTTTTATAGTTATACCTCTTATATTAGGAGGGTTTGGTAATTATTTAATTCCATTAATATTATCAGCTCCTGATATAGCTTTCCCTCGATTAAATAATATAAGATATTGATTATTAATCCCACCATTATTATTATTATTATCAAGAATATTAGTAGATCAAGGGGCAGGGACAGGATGAACGGTTTATCCTCCTTTATCTTCAAATATTGGGCATCCAGGAATTTCAGTAGATTTAACAATTTACTCTTTACATTTAACAGGAATTTCATCGATTTTAGGATCAATTAATTTTATTACAACAATTTTAAATATACGACCAGAAATATTAACTATAGATAAGATTTCTTTATTTATTTGATCAATTTTTTTAACAACTATTTTACTATTACTTTCTTTACCTGTTTTAGCTGGAGGAATTACAATATTATTATTTGATCGTAATATAAATACTTCATTTTTTGATCCAATAGGAGGGGGTGACCCAATTTTATATCAACATTTATTTTGATTTTTTGGTCATCCTGAAGTTTATATTTTAATTTTACCTGGGTTTGGAATAATTTCTCATATAATTTATAGAGAATGTGGAAAAAAAACTACTTTTGGATCATTAGGTATAATATATGCAATAATTTCAATTGGTTTACTAGGATTTATTGTTTGAGGTCATCATATATTTACTGTTGGGATAGATGTAGATACACGAGCTTATTATACATCAGCAACAATGGTAATTGCTATTCCTACAGGAATTAAAATTTTTAGGTGATTAGCAACTATATATGGATCAAAAATTAATTTTAATTTATCAATAATTTGATCATTAGGATTTATTTTTTTATTTTCTCTTGGAGGAATTACAGGAATTACTTTATCTAATTCTTCAATTGATGTTATTTTACATGATACATATTATGTCGTAGC?
	Biorhiza_pallida             [26Biorhizapallida]               [f286.0.1]           [AY368931]     TATAATATATTTTATATTTGGAATTTGATCAGGAATAATTGGATCTAGTTTAAGAATAATTATTCGAATAGAATTAGGGACTCCATTACAATTAATTATAAATGATCAAATTTATAATTCAATTGTTACAGCTCATGCTTTTGTAATAATTTTTTTTATAGTTATACCTATTATAGTTGGAGGATTTGGAAACTATTTAGTGCCTTTAATGTTAGTAATTCCTGATATATCTTTCCCTCGATTAAATAATATAAGATATTGACTTTTAATTCCTTCATTATTTTTATTATTATCTGGTATATTAGTTGATCAGGGAGCTGGAACAGGATGAACTGTTTACCCTCCTTTATCTTCAAATTTAGGACATTCAGGAATTTCTGTTGATTTAACAATTTATTCTTTACATTTAACTGGAATTTCTTCAATTTTAGGATCAATTAATTTTATTACTACAATTTTAAATATACGATCTAATTTAATAACAATAGATAAAATTCCTTTATTTGTATGATCAATTTTTTTAACTACAATTTTATTATTATTATCTTTACCAATTTTAGCCGGAGCAATTACAATATTATTATTTGATCGTAATATAAATACTTCTTTTTTTGACCCTATAGGAGGAGGAGACCCAATTTTATATCAACATTTATTTTGATTTTTTGGGCACCCAGAAGTTTATATTTTAATTTTACCTGCTTTTGGAATAGTTTCTCATATAATTTATATAGAATGTGGAAAAAAAAATACTTTTGGATCTTTGGGAATAATATATGCAATAATTTCAATTGGTATATTAGGATTTATTGTTTGAGGACATCATATATTTACTGTAGGGATAGATATTGATACACGAGCTTATTATACTTCAGTTACAATAATTATTGCAATTCCTACAGGTATTAAAATTTTTAGATGATTAGCTACTATATATGGGTCAAAAATTAATTTTAATTTATCTACTATATGAGCTTTAGGATTTATTTTTTTATTTTCTATTGGAGGAATAACTGGTGTAACATTAGCTAATTCATCAATTGATATTATTATACATGATACTTATTATGTTGTTGCT
	Callaspidia_sp.              [27Callaspidiasp]                 [CallaR.MB059]       [AY675837]     TATATTATATTTTATTTTTGGGGTTTGATCTGGGATAGTAGGGTCTGCTTTAAGATTGATTATTCGAATAGAGTTAGGTACTCCTGGTCAGTTAATTGGTAATGATCAAATTTATAATTCAATTGTTACAGCCCATGCTTTTATTATAATTTTTTTTATAGTGATACCAATTATAGTGGGGGGGTTTGGGAATTATTTAGTGCCTTTAATGTTATCAGCTCCAGATATAGCTTTTCCTCGTTTAAATAATATAAGGTATTGGTTGTTATTACCCGCTTTATTTTTATTAATTTCAAGAATGTTTATTGATCAAGGGGCTGGAACAGGGTGAACTGTTTATCCACCTTTATCCTCAAATTTAGGTCATTCAAGAATGTCTGTTGATTTAACTATTTTTTCTTTACATTTAAGGGGGGTTTCTTCAATTTTGGGGGCTATTAATTTTATTACTACTATTTTAAATATACGGGCAGAGATATTAATAATGGATAAAATTTCTTTATTTATTTGATCTATTTTTCTAACAACTATTTTATTATTATTATCATTACCTGTTTTAGCAGGAGGAATTACAATGTTATTAGTAGATCGTAATTTAAATACTTCATTTTTTGATCCAATAGGAGGAGGGGATCCTATTTTATACCAACATTTATTTTGGTTTTTTGGTCATCCAGAAGTTTATATTTTAATTTTACCGGGGTTTGGAATAATTTCTCATATAATTTATTTGGAGTGTGGAAAAAAATCTACTTTTGGTTCTTTAGGAATAATATATGCTATAATTTCAATTGGTATTTTAGGATTTATAGTGTGAGGACATCATATATTTACAGTTGGGATGGATGTAGATACACGGGCTTATTATACTTCAGTGACTATAATTATTGCAGTTCCAACTGGGATTAAAATTTTTAGTTGGTTAGCTACAATATATGGGTCAAAAATTAAGATAAATATTTCTATATTATGATGTTTTGGGTTTGTTTTTTTATTTTCTGTAGGGGGGATAACAGGGGTTACTTTATCTAATTCTTCTATTGATATTGTTATGCATGACACTTATTATGTGGTGGCT
    Cecconia_valerianellae       [90Cecconia_valerianellae]        [TBA]                [TBA]          GATATTATATTTTATATTTGGTATTTGATCAAGAATAATTGGGTCAGCATTAAGAATGATTATTCGTATAGAATTGGGAATGCCCATACAATTAATTGGGAATGACCAAATTTATAACTCAATTGTAACTGCTCATGCATTTGTCATCATTTTTTTTACAGTTATACCTATTATAGTAGGAAAATTTGGAAATTATTTAGTTCCATTAATATTAACAGCCCCTGATGTAGCTTTTCTTCGGTTAAATGATATAAGATATTGGTTATTAATTCCTGCTTTACTATTATTAATATCTAGAATATTTATTGATCAACGGGCTGGGACAGGATGAACAGTTTGTCCTCCTTTATCTTCAATTATTGGACACTCAGGAATTTCAGTAGATTTAACTATTTATTCTTTACATATAAnTGGGGTTTCTTCAATTTTGGGGTCTATTAATTTTATTCCAACAATTTTAAATATACnACCTAATATAATATCAACAGATGAAATGTCATTATTTATATGGTCAATTCTATTATTATTAT--------------------------------------------------------------------------------------------------------------------------------------------------------------------------------------------------------------------------------------------------------------------------------------------------------------------------------------------------------------------------------------------------------------------------------------------------------------------------------------------------------------------------------------------------------------------
    Cecinothofagus_gallaecoihue  []                                []                   [FJ998296]     -----------------------------------------------------------TTATTCGAATAGAAATAGGGATACCTGGTCAATTAATTGGTAATGATCAGATTTATAATTCTATTGTTACAATTCATGCTATTGTAATAATTTTTTTTATAGTTATACCAATGATAGTAGGAGGATTTGGTAATTATTTAATTCCTATTATGCTTGGAGCCCCAGATATAGCTTTCCCTCGTTTAAATAATATAAGATTTTGATTATTAATTCCTTCAATAATTTTATTATTATCTAGTATATTTATTGATCAGGGGGTCGGGACTGGATGAACATTATATCCTCCTCTTTCTTCTTTAGCAGCTCATATAGGTATATCAGTAGATTTAGCAATTTTTTCAATTCATTTAACTGGTATTTCATCTATTTTAGGTTCTTTAAATTTTATTAATACAGTTTATAATATGCGTCCTTTACATATATATATAGATAAAATGGTTTTATTTATTTGGTCAATTTTATTAACAACAATTTTACTTTTAACTTCATTACCCGTTTTAGCAGGAGGTATTACAATATTATTAACAGACCGTAATTTAAATACATCATTTTTTGATCCAATAGGAGGTGGGGATCCTATTTTATTTCAACATTTATTTTGGTTTTTTGGTCATCCTGAGGTTTATATTTTAATTTTACCTGGTTTTGGTATAATTTCTCATATAATTTATGTAGAGTGTGGTAAGAAAATAACTTTTGGTTCATTAGGTATAATTTATGCTATATCAGGAATTGGATTATTAGGATTTGTGGTTTGAGGACATCATATATTTACTGTTGGGATAGATGTTGATACTCGTGCTTATTTTACTTCAGCAACTATAATTATTGCTGTTCCTACTGGAATTAAAATTTTTAGTTGAATAGCAACTATACACGGAGTTAAAATTGAATTTAATTCTTCAATATTATGAGTTTTTGGCTTTTTATTTTTATTTTCTTTTGGAGGGTTAACAGGTATTACTTTATCAAATTCGTCAATTGATGTT------------------------------ 
    Cecinothofagus_gallaelenga   []                                []                   [FJ998297]     -----------------------------------------------------------TTATTCGAATAGAGATAGGGATACCTGGACAGTTAATTGGTAATGATCAGATTTATAATTCTATTGTTACAATTCATGCTATTGTAATAATTTTTTTTATAGTTATACCAATGATGGTTGGTGGATTTGGTAATTATTTAATTCCTATTATCCTTGGAGCCCCGGATATAGCTTTTCCTCGTTTAAATAATATAAGATTTTGATTATTAATTCCTTCAATAATTTTATTATTATCTAGAATATTTATTGATCAGGGGGTTGGGACTGGGTGAACATTATACCCACCTTTATCTTCTTTAATTGCTCATATAGGTATATCTGTTGATTTAGCTATTTTTTCTATTCATTTAACGGGTATTTCCTCAATTTTGGGTTCATTAAATTTTATTAATACGGTGTATAATATACGTCCTTTTTTTATAAAAATAGATAAAATGGTTTTATTTATTTGATCAATTTTGTTAACAACAATTTTACTTTTAACTTCTTTACCAGTTTTAGCAGGTGGAATTACAATATTATTGACAGATCGTAATTTAAATACTTCTTTTTTTGATCCTATAGGAGGAGGTGATCCAGTTTTATTTCAACATTTATTTTGATTTTTTGGGCATCCTGAAGTTTATATTTTAATTTTACCTGGTTTTGGTATAATTTCTCATATAATTTATGTAGAATGTGGTAAAAAAATAACTTTTGGTTCATTAGGAATAATTTACGCTATATCAGGAATTGGATTATTAGGATTTGTTGTTTGAGGTCATCATATATTTACTGTTGGGATAGATGTTGATACTCGTGCTTATTTTACTTCAGCAACAATAGTTATTGCTGTTCCTACGGGAATTAAAATTTTCAGATGAATAGCAACAATACATGGGGTTAAAATTGAAGTTAATTCTTCTATACTATGGATTTTTGGTTTTTTATTTTTATTTTCTTTTGGAGGGTTAACTGGTATTACCTTATCAAATTCATCAATTGATGTT------------------------------
    Cecinothofagus_ibarrai       []                                []                   [FJ998298]     -----------------------------------------------------------TTATTCGAATAGAGATAGGGATACCTGGTCAGTTAATTGGTAATGATCAGATTTATAATTCTATTGTTACAATTCATGCTATTGTAATAATTTTTTTCATAGTTATACCAATAATGGTTGGTGGATTTGGTAATTATTTAATTCCTATTATACTTGGAGCTCCGGATATAGCTTTTCCTCGTTTAAATAATATAAGATTTTGATTATTAATTCCTTCAATAATTTTATTATTATCTAGAATATTTATTGATCAGGGGGTTGGAACTGGTTGAACCCTATATCCACCTTTATCTTCTTTTATTGCTCATATAGGAATATCTGTTGATTTAGCTATTTTTTCTATTCATTTAACAGGTATTTCTTCAATTTTGGGTTCATTAAATTTTATTAATACGGTGTATAATATACGTCCTTTTTTTATAAAAATAGATAAAATGGTTTTATTTATTTGATCAATTTTGTTAACAACAATTTTACTTTTAACCTCATTACCAGTTTTAGCAGGTGGAATTACAATATTATTAACTGATCGTAATTTAAATACTTCTTTTTTTGATCCCATAGGAGGAGGTGATCCAGTTTTATTTCAACATTTATTTTGATTTTTTGGGCATCCTGAGGTTTATATTTTAATTTTACCTGGTTTTGGTATAATTTCTCATATAATTTATGTAGAATGTGGTAAAAAAATAACTTTTGGTTCCTTAGGAATAATTTATGCTATATCAGGTATTGGATTGTTAGGATTTGTTGTTTGAGGCCATCATATATTTACTGTTGGTATAGATGTTGATACTCGTGCTTATTTTACTTCAGCAACAATGGTTATTGCTGTTCCTACGGGAATTAAAATTTTCAGGTGAATAGCAACAATACATGGAGTTAAAATTGAAATTAATTCCTCTATATTATGGGTTTTTGGTTTTTTGTTTTTATTTTCTTTTGGTGGGTTAACTGGGATTACTTTATCAAATTCATCAATTGATGTT------------------------------
	Ceroptres_cerri              [30Ceroptrescerri]                [491.49.0.1]         [AY368910]     TATATTATATTTTATATTTGGGGTATATTCTGGAATAATTGGATCATCCTTAAGAATAATTATTCGAATAGAATTAGGAACTCCTACTCAGTTAATTAATAATGACCAAATTTATAATTCAATTGTAACTGCTCATGCTTTTATTATAATTTTTTTTATAGTTATACCTATTATAGTAGGTGGATTTGGAAATTATATGATTCCTTTAATATTAATTTCTCCTGATATAGCATATCCTCGTTTAAATAATATAAGGTTTTGATTATTAATTCCTTCTTTAATTTTATTGATCATGGGAATATTTATTGATCAAGGGGCGGGGACAGGATGAACAGTGTATCCCCCTTTATCTTCTAGGTTAGGGCATTCAGGGTTATCTGTAGATTTAACTATTTATTCATTACATTTAAGAGGAATTTCTTCTATTTTAGGATCCATTAATTTTATTTCTTCTATTATAAATATACGCCCTAAATTAATATTAATAGATAAAATTTCTTTATTTATTTGATCAATTTTATTAACTACTATTTTATTATTATTATCTTTACCTGTTTTAGCTGGAGGAATTACAATATTATTATTTGATCGAAATATAAATACTTCATTTTTTGATCCTATAGGAGGAGGTGACCCAATTTTATATCAACATTTATTTTGATTTTTTGGACATCCTGAAGTTTATATTTTAATTTTACCAGGATTTGGAATAATTTCTCATATAATTTATTTAGAAACTGGAAAAAAAATTACTTTTGGATCTTTAGGAATAATTTATGCAATAATTTCTATTGGAATGTTAGGTTTTATTGTATGAGGACATCATATATTTACAGTAGGAATAGATGTAGATACTCGAGCTTATTATACTTCAGCTACTATAATTATTGCAATTCCCACAGGAATCAAAATTTTTAGATGATTGGCTACAATATATGGATCAAAATTAGACATTAATATTTCAATAATATGATCTTTAGGATTTATTTTTTTATTTTCAATAGGAGGAATAACAGGAGTAACTTTATCTAATTCTTCTATTGATATTATTTTGCATGATACTTATTATGTAGTAGCT
	Ceroptres_clavicornis        [31Ceroptresclavicornis]          [ZL011]              [DQ012635]     ?????????????????????????????????????????????????????????????????????????????????????????????????AATAATGATCAAATTTATAATTCAATTGTTACAGCTCATGCTTTTATTATAATTTTTTTTATAGTTATACCTATTATAGTTGGAGGATTTGGTAATTATATAGTTCCTTTAATATTAATTTCACCAGATATAGCATATCCTCGATTAAATAATATAAGATTTTGATTATTAATTCCTTCTTTAATATTATTAATTTCAAGAATATTTATTGATCAAGGAGCTGGTACAGGATGAACTGTTTATCCTCCTTTATCTTCTAATTTAGGTCATTCAGGATTATCTGTAGATTTAACAATTTATTCTTTACATTTAAGAGGTATTTCTTCTATTTTAGGTTCTATTAATTTTATTTCTTCTATTTTAAATATACGTCCTAAATTAATATTAATAGATAAAATTTCTTTATTTATTTGATCAATTTTATTAACTACTATTTTATTATTATTATCTTTACCAGTATTAGCTGGAGGAATTACAATATTATTATTTGATCGAAATATAAATACTTCTTTTTTTGATCCTATAGGAGGAGGGGATCCAATTTTATATCAACATTTATTTTGATTTTTTGGTCATCCTGAAGTTTATATTTTAATTTTACCAGGATTTGGAATAATTTCTCATATAATTTATTTAGAGACTGGAAAAAAAATTACTTTTGGATCATTAGGAATAATTTATGCTATAATATCTATTGGTATATTAGGATTTATTGTATGAGGTCATCATATATTTACAGTAGGTATAGATGTTGATACTCGAGCTTATTATACATCAGCCACAATAATTATTGCTATTCCTACAGGAATTAAAATTTTTAGTTGATTAGCTACAATATATGGATCAAAATTAGATATTAATGTATCTATAATGTGATCATTAGGATTTATTTTTTTATTTTCTATAGGAGGAATAACAGGAGTTACTTTATCTAATTCTTCTATTG???????????????????????????????????
	Ceroptres_sp.                [32CeroptresNA]                   [*399.0.1]           [DQ012636]     TATTTTATATTTTATTTTTGGTGTATGAGCAGGAATAATTGGATCTTCTCTTAGAATAATTATTCGAATAGAATTAGGGACCCCCTCTCAGTTAATTAGTAATGATCAAATTTATAATTCAATTGTAACGGCCCATGCTTTTATTATAATTTTTTTTATAGTTATACCAATTATGGTAGGGGGATTTGGCAATTATATAGTTCCATTAATATTAACTTCCCCTGATATAGCATATCCCCGATTAAATAATATAAGATTTTGGTTATTAATTCCCTCTTTAGTTTTATTAATTATAGGGTTATTTTTAGATGAGGGAGCTGGAACAGGATGAACTGTATATCCTCCCTTATCTAGTGCTTTAGGGCATTCGGGGGTTTCTGTAGATTTAACTGTTTATTCTTTACATTTAAGAGGGATTTCTTCTATTTTAGGGTCTATTAATTTTATTTCTTCAATTTTAAATATACGAGTAAATTTAATATTGATAGATAAAGTTTCTTTATTTATATGATCTATTTTATTAACAACAATTCTATTATTATTATCTTTACCTGTTTTAGCTGGAGGGATTACTATATTATTATTTGATCGTAACATAAATACTTCTTTTTTTGATCCAATAGGGGGGGGAGATCCTATTTTATATCAACATTCATTTTGATTTTTTGGTCACCCTGAAGTTTATATTTTAATTTTACCTGGGTTTGGTATAATTTCTCATATCCTTTATACAGAAATAGGAAAAAAAATTACTTTTGGTTCATTAGGAATAATTTATGCTATAGTTTCTATTGGAATATTAGGGTTTATTGTATGGGGGCACCATATATTTACTGTAGGAATAGATGTTGATACACGAGCTTATTATGCTTCAGCTACTATAATTATTGCAGTTCCAACTGGAATTAAAATTTTTAGATGATTAGCAACTATATATGGGTCAAAAATTAACTTAAATGTTTCTATATTATGGGCTTTTGGTTTTATNTTTTTATTTTCATTCGGGGGAATAACTAGGATTACTTTATCTAACTCTTCAGTTGATATTATTTTACATGATACTTATTATGTTGTAGCC
	Cynips_quercus               [35Cynipsquercus]                 [f258.0.1]           [DQ012638]     AATATTATACTTTATATTTGGAATTTGATCTGGAATAATTGGATCTGGTTTAAGAATAATTATTCGAATAGAATTAGGGATACCATTACAATTAATTGGGAATGACCAAATTTATAATTCAATTGTTACTGCTCATGCTTTTGTAATAATTTTTTTTATAGTTATACCAATTATAGTAGGAGGGTTTGGTAATTATTTAGTTCCTTTAATGTTGGCTGCTCCTGATATAGCTTTCCCTCGATTAAATAATATAAGATATTGACTTTTAATTCCTTCTTTATTTTTATTATTAGCTGGAATATTAGTGGACCAGGGTGCTGGGACTGGATGAACTGTATACCCTCCATTATCTTCTAACTTAGGTCATCCAGGAATTTCTGTTGATTTAACTATTTATTCTTTACATTTAACAGGGATTTCTTCTATTTTAGGGTCAATTAATTTTATTACAACAATTTTAAATATACGTCCTAATTTAATAGAAATAGATAAAATTCCTCTATTTGTTTGATCTATTTTTTTAACTACAATTTTATTATTATTATCTTTACCAATTTTAGCAGGAGCGATTACAATATTATTATTTGATCGTAATATAAATACCTCTTTTTTTGATCCTATAGGAGGGGGAGACCCAATTTTATACCAACATTTATTTTGATTTTTTGGTCACCCAGAAGTTTATATTTTAATTTTACCTGCATTTGGAATAATTTCTCATATAATTTATATGGAGTGTGGAAAAAAAAATACTTTTGGGTCATTAGGTATAATGTATGCAATAATTTCAATTGGTATATTAGGATTTATTGTTTGAGGCCATCATATATTTACAGTAGGGATAGATATTGATACTCGAGCTTATTACACTTCAGTAACAATAATTATTGCAATTCCTACTGGTATTAAAATTTTTAGATGATTAGCAACTATATATGGATCAAAAATTAATTTTAATTTATCTATTATATGAGCTTTAGGATTTATTTTTTTATTTTCTATTGGAGGAATAACAGGGGTTACTTTAGCTAACTCTTCAATTGATATTGTTATACATGATACTTATTATGTTGTTGCT
	Dallatorrella_sp.            [36Dallatorellasp]                [MB341]              [AY675816]     ?????????????????????????????????????????????????????????????????????????????????????????????????????????????????????????????????????????????????????????????????????????????????????????????????????????????????????????????????????????????????????????????????????????????????????????????????????????????????????????????????????????????????????????????????????????????????????????????????????????????????????????????????????????????????????????????????????????????????????????????????????????????????????????????????????????????????????????????????????????????????????????????????????????????????????????????????????????????????????????????????????????????????????????????????????????????????????????????????????????TTTCACATATAATTTATATTGGAAGTGGTAAAAAATCTACATTTGGATCCTTAGGAATAATATATGCAATAATTTCTATCGGAATATTAGGATTTATTGTTTGAGGACATCATATATTTACTGTGGGTATAGATGTTGATACTCGAGCTTATTATACTTCAGTAACAATAATTATTGCTGTCCCTACAGGAATTAAAATTTTTAGATGGCTAGCAACAATATATGGCTCTAAAATTAAAATAAATGTATCAATATTATGATCTTTAGGATTTATTTTTTTATTTTCAATTGGAGGAATTACTGGAGTAACTTTATCTAATTCATCTATTGATATAATTTTACATGATACATATTATGTTGTTGCA
	Diastrophus_mayri            [38Diastrophusmayri]              [j020.112.0.1]       [DQ012639]     AATATTATATATAATTTTTGGTGTATGATCTGGAATAATTGGGTCTAGATTAAGAATAATTATTCGTATAGAATTAGGGGTTCCATTACAAATAATTGGAAATGATCAACTTTATAATTCTATTGTAACAATTCATGCATTTATTATAATTTTTTTTATAGTTATACCAATTATAGTAGGAGGATTTGGAAATTATTTAATTCCACTTATATTATCAATTCCTGATATAGCTTTCCCTCGGATAAATAATATGAGATTTTGACTTTTAGTCCCTTCTTTAATGTTAATATTATCTAGTATATGGGTAGATCAAGGATCTGGGACAGGATGAACTGTTTATCCTCCTTTATCTTCAAATTTAGGACATAATGGAATTTCTGTAGATTTAGTAATTTATTCTTTACATTTAAGAGGAATTTCATCAATTATAGGGTCAATTAATATTATTACTACAATTTTAAATATACGACCGTATTTATTAACAATAGATAAAATTAGATTATTTACTTGATCTATTTTTTTAACAACTATTTTATTATTATTATCATTACCAGTATTAGCGGGAGGTATTACTATATTATTAATAGATCGAAATATAAATTCTTCTTTTTTTGATCCATTAGGAGGAGGAGATCCTATTCTTTATCAACATTTATTTTGATTTTTTGGGCATCCTGAAGTTTATATTTTAATTTTACCTGGTTTTGGAATAATTTCTCATATAATTTATACAGAATGTGGGAAAAAAATTACTTTTGGATCTTTAGGTATAATATATGCTATAATTTCTATTGGAATATTAGGATTTATTGTTTGGGGACATCATATATTTACTGTAGGGATAGATATTGATACACGAGCTTATTACACTTCAGTAACTATAATTATTGCTATTCCTACAGGGATTAAAATTTTTAGATGATTAGCTACAATATATGGATCAAAAATTAATTTTAATCCTTCAATTATTTGAACATTAGGATTTATTTTTTTATTTTCAATTGGTGGGATAACTGGTGTAACTTTAGCTAATTCTTCAATTGATATTATTTTACATGATACATATTACGTAGTAGCT
	Diastrophus_potentillae      [39Diastrophuspotentillae]        [404.8.0.1Gonaspis]  [AY368914]     TATATTATATATAATTTTTGGTGTTTGATCTGGCATAATTGGGTCTAGATTAAGAATAATTATTCGGACAGAACTTGGTACACCATTACAATTAATTGGTAATGATCAAATTTATAATTCAATTGTTACAACTCATGCATTTATTATAATTTTTTTTATAGTTATACCTATTATAGTTGGGGGATTTGGAAATTATTTAATTCCTCTTATATTAAGGGTTCCTGATATAGCTTTCCCTCGTATAAATAATATAAGATTTTGGCTTTTAATTCCTTCTTTAATATTAATATTATCTAGAATATATGTTGATCAAGGATCAGGGACAGGATGAACGGTTTATCCTCCTTTATCTTCAATTTTGGGTCATAATGGTATTTCTGTTGATTTAGTAATTTATTCTTTACATTTAAGAGGAGTTTCTTCTATTTTAGGATCTATTAATATTATCACAACAATTTTAAATATACGTCCATATTTATTAAGAATAGATAAAATTAGGTTATTTATTTGATCTATTTTATTAACAACTATTTTATTATTATTATCTTTACCAGTTTTAGCAGGAGGAATTACTATATTATTAATAGATCGAAATATAAATTCTTCTTTTTTCGATCCGTTAGGTGGAGGAGATCCTATTCTTTATCAACATTTATTTTGATTTTTTGGTCATCCTGAAGTTTATATTTTAATTTTACCAGGATTTGGAATAATTTCTCATATAATTTATACAGAATGTGGAAAAAAAATTACTTTTGGATCTTTAGGTATAATATATGCTATAATTTCTATTGGAATATTAGGATTTATTGTTTGAGGTCATCATATATTTACTGTAGGTATAGATATTGATACTCGAGCTTATTATACGTCAGTAACTATAATTATTGCAATTCCTACAGGGATTAAAATTTTTAGATGATTAGCTACTATATATGGATCAAAAATTAATTTTAATCCCTCAATTATTTGATCATTAGGCTTTATTTTTTTATTTTCAATTGGGGGAATAACAGGAGTAACTTTATCTAATTCATCAATTGATATTATTTTACATGATACTTATTATGTAGTTGCT
	Diastrophus_rubi             [40Diastrophusrubi]               [406.0.1]            [DQ012640]     AATATTATATATAATTTTTGGTATTTGATCAGGTATAATTGGATCAAGATTAAGAATAATTATTCGAATAGAACTTGGAAATCCTATACAATTAATTGGTAATGACCAAATTTATAATTCAATTGTTACAATTCATGCATTTATTATAATTTTTTTTATAGTTATACCCATTATAGTTGGTGGATTTGGAAATTATTTAATTCCTCTAATATTATCAGTACCTGATATACCTTTCCCTCGTATAAATAATATAAGATTTTGACTTTTAATACCTTCTTTAATATTAATATTATCAAGAATATGTATTGATCAAGGATCAGGAACAGGATGAACTATTTATCCTCCTTTATCTACAATATTAGGACATAATGGAATTTCTGTAGATTTAGTAATTTATTCTTTACATTTAAGAGGAATTTCATCAATTATAGGGTCAATTAATATTATTACAACAATTTTAAATATACGACCATACTTAATATCTATAGATAAAATTACTTTATTTACATGATCAATTATTTTAACAACTATTTTATTATTATTATCTTTACCAGTTTTAGCTGGAGGTATTACAATATTATTAATAGATCGAAATATAAATTCTTCTTTTTTTGAGCCATTAGGGGGTGGAGATCCTATTCTTTATCAACATTTATTTTGATTTTTTGGTCATCCTGAAGTTTATATTTTAATTTTGCCTGGATTTGGAATAATTTCTCATATAATTTATACAGAATGTGGAAAAAAAATTACTTTTGGATCATTAGGAATAATATATGCAATAATTTCAATTGGTATATTAGGATTTATTGTATGAGGTCATCATATATTTACAGTAGGAATAGATATTGATACCCGAGCTTATTATACTTCAGTAACTATAATTATTGCTATTCCAACAGGGATTAAAATCTTTAGTTGATTAGCTACAATATATGGATCAAAAATTAATTTTAATCCTTCTATTATTTGATTATTAGGATTTATTTTTTTATTTTCAATTGGAGGAATAACAGGAGTAACCTTATCTAATTCATCAATTGATATTATTTTACATGATACTTATTATGTAGTAGCT
	Diastrophus_turgidus         [41Diastrophusturgidus]           [f289.37.0.1]        [AY368913]     AATATTATATATAGTTTTTGGTATTTGATCTGGAATAATTGGATCAAGATTAAGAATAATTATTCGTACAGAACTTGGAACTCCTACACAATTAATTGGTAATGATCAAATTTATAACTCAATTGTTACAATTCATGCATTTATTATAATTTTTTTTATAGTAATACCAATTATAGTAGGAGGATTTGGAAATTATTTAATTCCTTTAATATTATCAGTACCTGATATAGCTTTTCCTCGAATAAATAATATAAGATTTTGACTTTTAGTCCCTTCTTTATTATTAATAATTTCTAGTATATGTGTAGATCAAGGGTCTGGTACAGGTTGAACTGTTTATCCCCCTTTATCTTCAACTTTAGGACATAATGGTATTTCAGTAGATTTAGTAATTTATTCATTACATTTAAGAGGCATTTCATCTATTATAGGGTCAATTAATATTATTACAACAATTTTAAATATACGACCATATTTATTATCTATAGATAAAATTAGTTTATTTACTTGATCTATCTTTTTAACTACTATTTTATTATTATTATCTTTACCAGTGTTAGCCGGAGGAATTACTATATTATTAATAGATCGAAATATAAATTCTTCTTTTTTTGACCCTTTAGGAGGAGGGGATCCTATTCTTTATCAACATTTATTTTGATTTTTTGGACACCCTGAAGTTTATATTTTAATTTTACCTGGATTTGGAATAATTTCTCATATAATTTATACAGAATGTGGAAAAAAAATTACTTTTGGTTCTTTAGGAATAATATATGCAATAATTTCTATTGGAATATTAGGATTTATTGTATGAGGACATCATATATTTACTGTAGGGATAGATATTGATACACGAGCTTATTATACTTCAGTAACTATAATTATTGCTATTCCAACAGGAATTAAAATTTTTAGATGGTTAGCAACAATATATGGTACAAAAATTAATTTTAATCCTTCAATTATTTGATCATTAGGCTTTATTTTTTTATTTTCAATTGGGGGAATAACAGGGGTAACTTTAGCTAATTCATCAATTGATATTATTTTACATGATACTTATTATGTAGTGGCT
	Diastrophus_sp.              [37DiastrophusspJpn]              []                   []             ??????????????????????????????????????????????????????????????????????????????????????????????????????????????????????????????????????????????????????????????????????????????????????????????????????????????????????????????????????????????????????????????????????????????????????????????????????????????????????????????????????????????????????????????????????????????????????????????????????????????????????????????????????????????????????????????????????????????????????????????????????????????????????????????????????????????????????????????????????????????????????????????????????????????????????????????????????????????????????????????????????????????????????????????????????????????????????????????????????????????????????????????????????????????????????????????????????????????????????????????????????????????????????????????????????????????????????????????????????????????????????????????????????????????????????????????????????????????????????????????????????????????????????????????????????????????????????????????????????????????????????????????????????????????????????
	Diplolepis_rosae             [42Diplolepisrosae]               [AF395174]           [AF395174]     TGTATTATATTTTATATTTGGTATTTGGTGTGGGATGGTTGGGGCAGCTTTAAGAATAATTATTCGTATTGAGTTAGGAATAACAGGGCAGTTAATTGGTAATGATCAAATTTATAATTCTATTGTTACTTCTCATGCTTTTATTATAATTTTTTTTATAGTTATGCCTTTAATATTAGGGGGATTTGGTAATTATTTAATTCCATTAATATTATCTTCTCCAGATATATCTTTTCCTCGATTAAATAATATAAGATTTTGATTATTAGTTCCTTCTTTTATTTTGTTAATTATAAGTATATTTATTGATCAAGGAGCAGGTACAGGGTGAACTGTTTATCCTCCATTATCATTAAATATTGGGCATGAAGGGGTTTCTGTTGATTTAGTAATTTTTTCATTACATTTAAGTGGGATTTCATCAATTTTAGGTTCAATTAATTTTATTACTACAATTTTAAATATACGTCCTGTAATAATAAGAATAGAAAAAATTACTTTATTTTCTTGATCAATTTTATTAACTACTATTTTATTATTATTGTCTTTACCTGTTTTAGCTGGGGGTATTACTATATTATTATTTGATCATAATTTAAATACTTCTTTCTTTGATCCTATAGGGGGCGGGGATCCAGTTTTATATCAACATTTATTTTGATTTTTTGGTCATCCAGAAGTTTATATTTTAATTTTGCCAGGATTTGGTATAATTTCTCATATAATTTATTCTGAATGTGGTAAAAAATTTACTTTTGGTTCATTAGGTATGATATATGCTATAATTTCAATTGGTATATTAGGGTTTATTGTATGAGGACATCATATATTTACTGTTGGTATAGATATTGATACACGGGCTTATTATACATCAGTTACTATAATTATTGCTGTTCCTACAGGTATTAAAATTTTTAGGTGATTGGCTACTATATATGGAGCAAAAATTGATTATAATTTGGCTATAATTTGATCATTAGGATTTATTTTTTTATTTTCTTTAGGAGGATTAACAGGAGTTTTATTATCTAATTCATCCATTGATATTATTTTACATGATACATATTATGTTGTTGC?
	Dryocosmus_quercuspalustris  [34Cynipspalustris]               [ZL017]              [DQ012637]     ??????????????????????????????AGGAATAATTGGTTCAGGTTTAAGAATAATTATTCGAATAGAATTGGGAATACCATTACAATTAATTGGTAATGATCAAGTTTATAATTCTGTAGTTACTGCTCATGCATTTGTAATAATTTTTTTTATAGTAATACCTATTATAGTTGGGGGATTTGGTAATTATTTAGTTCCTTTAATGTTAACGGCCCCTGATATAGCTTTCCCCCGATTAAATAATATAAGATATTGACTTTTAATTCCTTCATTATTTTTATTATTAGCTGGAATAATAGTTGATCAAGGGGCCGGCACAGGGTGAACTGTATACCCTCCTTTATCATCTAATTTAGGGCACCCTGGAATTTCAGTTGATTTAACAATTTATTCATTACATTTAACTGGAATTTCTTCAATTTTAGGTTCAATTAATTTTATTACAACAATTTTAAATATACGGTCTAATTTAATAAATATAGATAAAATTCCTTTATTTGTTTGATCTATTTTTTTAACAACTATTTTATTATTATTATCTTTACCAATTTTAGCTGGAGCAATTACTATATTATTATTTGATCGAAACATAAATACTTCATTTTTTGATCCAATAGGGGGAGGAGATCCTATCTTATATCAACATTTATTTTGATTTTTTGGGCACCCCGAAGTTTATATTTTAATTTTACCAGCTTTTGGAATAATTTCTCATATAATTTACATAGAGTGTGGTAAAAAAAATACTTTTGGTTCATTAGGTATAATATATGCAATAATTTCTATTGGTATATTAGGATTTATTGTTTGAGGACATCATATATTTACTGTAGGGATAGATATTGATACTCGAGCTTATTATACTTCAGTAACAATAATTATTGCAATTCCTACTGGAATTAAAATTTTTAGGTGATTAGCAACAATATATGGGGCAAAAATTAATTTTAATTTATCTATTATATGATCATTAGGATTTATTTTTTTATTTTCTATTGGGGGAATAACTGGAGTAACTTTAGCTAATTCATCAATTGATATTGTTATACATGATACTTATTATGTA??????
	Eschatocerus_acaciae         [43Eschatocerusacaciae]           [*f281.0.1]          [AY368928]     AATCATATATTTTATTTTAGGAATTTGATCAGGAATTTTAGGGGCATCATTAAGTATACTTATTCGAATAGAATTAGGTACCCCTAATCAATTTATTGGAAATGATCAAATTTATAATTCTATTGTAACAGCTCATGCATTTATCATAATTTTCTTTATAGTTATACCTATTATAATTGGAGGATTTGGTAATTATTTAATTCCTTTAATACTTGGGGTTCCAGATATATGCTTTCCACGATTAAATAATTTAAGATTTTGGTTACTTCTACCTTCTTTAGGTTTATTATTAAGAAGAATGCTTTTAGATTCTGGTGCGGGTACAGGATGAACAGTTTATCCTCCTTTATCTTCTCTTATTGGACATCCTGGAGTATCTGTTGATTTTGCAATTTTTTCTTTACATTTAAGGGGAGCATCCTCTATTTTAGGATCTATTAACTTTATTTCCACAATTATTAATATACGGACAATGAAATTTTCAATAGATAAAATTTCTTTGTTTGTTTGATCTATTTTATTAACTACTATTTTATTATTATTATCTTTACCTGTATTAGCAGGAGGAATTACAATACTTTTATTTGATCGAAATCTAAATACTTCTTTCTTTGACCCTATTGGAGGTGGGGACCCCATTTTATATCAACATTTATTTTGATTTTTTGGTCATCCTGAAGTTTATATTTTAATTTTACCTGGATTTGGAATAATTTCTCATATAATTTTTACTGAATGTGGTAAAAAATCTACTTTTGGTTCTTTAGGAATATTATATGCTATAATTTCTATTGGAGCTTTAGGATTTATGGTTTGAGGTCATCATATATTTACAGTAGGTATAGATGTTGATACTCGAGCTTATTTTACTTCTGTAACTATAATTATTGCTATTCCTACTGGAATTAAAATTTTTAGATGATTAGCTACTATATATGGATCAAAAATAAAATTTAGATTACCTATATTATGATCTTTAGGATTTGTATTTTTATTTACTCTTGGTGGTCTAACTGGAGTTACTTTATCAAATTCATCAATTGATATTATCTTACATGATACATATTATGTAGTAGCT
    Euceroptres_sp.              []                                [MB425]              [AY675820]     ---------------------------------------------------------------------------------------------------------------------------------------------------------------------------------------------------------------------------------------------------------------------------------------------------------------------------------------------------------------------------------------------------------------------------------------------------------------------------------------------------------------------------------------------------------------------------------------------------------------------------------------------------------------------------------------------------------------------------------------------TCATATAATTTTTATAGAGTGTGGAAAAAAAAATACTTTTGGCTCTTTAGGTATAATTTATGCTATATCTTCAATTGGTTTATTGGGGTTTTTTGTTTGAGGACATCATATATTTACAGTAGGAATAGATGTAGATACTCGAGCTTATTATACTTCAGCTACTATAATTATTGCAGTACCTACAGGTATTAAAATTTTTAGATGATTAGCTACAATATATGGTTCAAAAATTAAAATTAAATTACCTATAATATGATCATTAGGCTTTATTTTTTTATTTTCATTTGGAGGAATTACTGGAATTACACTATCAAATTCATCAATTGATGGTGTTATACATGATACATATTATG--------
	Hedickiana_levantina         [44Hedickianalevantina]           [j017.18.0.1]        [AY368919]     TATATTATATTTTTTATTTGGTGCATGATCTGGGACTATTGGATCTGCATTAAGTATACTTATTCGTAGAGAATTAGGGACTCCAAATCAATTTATTGGAAATGATCAAATTTATAATTCAATTGTCACATCTCATGCATTTGTAATAATTTTTTTTATAGTTATACCTATTATAGTTGGTGGATTTGGCAATTATTTAATTCCTTTAATAATTTCAGCTCCTGATATAGCTTTCCCTCGATTAAATAATTTAAGATATTGGTTACTTGCCCCAGCTTTATTATTATTATTATCAAATTTATTTATTGATCAGGGGGCTGGGACTGGATGAACAGTTTATCCTCCATTATCTTCTTCTATTGGACATGAAGGAATTTCAGTAGATTTAATTATTTATGCATTACATTTAAGAGGGATCTCTTCAATTTTAGGGTCAATTAATTTTATTACCACTATTTTAAATATACGACCTGAAAAAGTTTCTATAGATAAAATTTCATTATTTTCATGATCTATTTTATTAACAACAATTTTACTTTTACTTTCTTTACCTGTATTAGCAGGAGGTATTACAATATTACTTTTTGATCGTAATTTAAATACATCTTTTTTTGACCCAATAGGAGGGGGGGATCCAATTTTATACCAACATTTATTTTGATTTTTTGGTCACCCAGAAGTTTATATTTTAATTCTTCCAGGATTTGGAATAATTTCTCATATAATTTATTCAGAATGTGGTAAAAAAACAACATTTGGTTCATTAGGGATATTATATGCAATAATTTCTATTGGAATATTAGGTTTTATTGTTTGAGGCCATCATATATTTACTGTGGGTATAGATGTAGATACACGAGCTTATTACACATCAGCAACTATAATTATTGCAGTTCCTACTGGTATTAAAGTATTTAGTTGATTGGCATCAATATATGGAGCAAAAGTTAATTTTAATTTATCAATTCTTTGATCATTAGGATTTATTTTTTTATTTTCACTTGGAGGAGTGACAGGTGTTACTTTATCTAATTCATCAATTGATATTGTTATACATGATACTTATTATGTTGTTGCA
	Himalocynips_vigintilis      [96Himalocynips_vigintilis]       []                   []             ??????????????????????????????????????????????????????????????????????????????????????????????????????????????????????????????????????????????????????????????????????????????????????????????????????????????????????????????????????????????????????????????????????????????????????????????????????????????????????????????????????????????????????????????????????????????????????????????????????????????????????????????????????????????????????????????????????????????????????????????????????????????????????????????????????????????????????????????????????????????????????????????????????????????????????????????????????????????????????????????????????????????????????????????????????????????????????????????????????????????????????????????????????????????????????????????????????????????????????????????????????????????????????????????????????????????????????????????????????????????????????????????????????????????????????????????????????????????????????????????????????????????????????????????????????????????????????????????????????????????????????????????????????????????????????
	Ibalia_anceps                [45Ibaliaanceps]                  [FSU 408 Zhiwei]     [DQ012641]     ??????????????????????????????AGGATTAATTGGAGCTAGTATAAGATTAATTATCCGAATAGAATTAGGGATACCTGGGCAATTAATTAATAATGATCAAATTTATAATTCTATTGTAACTATTCATGCTTTTATTATAATTTTTTTTATAGTTATACCTATTATAGTAGGAGGATTTGGGAATTATTTAATTCCTTTAATATTAGTTATTCCAGATATGGCTTTCCCTCGATTAAATAATATAAGATTTTGATTATTAGTCCCTGCTCAGGTATTTTTAATCGCTGGGTTAATAATTGATCAAGGAGCAGGTACTGGATGAACTGTTTATCCTCCTTTATCTTCTTTATTGGGACATTCTAGAATTTCAGTTGATTTAACTATTTTTTCTTTACATTTAAGAGGAATCTCTTCAATTTTAGGATCTATTAATTTTATTAGAACAATTTATAATATACGT------TTAATAAGAATAGATAAAATTACTCTATTTGTTTGATCAATTTTATTAACAACTATTCTTTTATTATTATCTTTACCTGTATTAGCAGGAGGAATCACTATATTATTATTTGATCGAAATTTAAATACTTCTTTTTTTGATCCAATAGGAGGAGGGGATCCAATCTTATACCAACATTTATTTTGATTTTTTGGACATCCTGAAGTTTATATTTTAATTTTACCTGGATTTGGAATAATTTCACATATTATTTACACTGAATGTGGAAAAAAAAGAACTTTTGGAGCTCTAGGAATAATATATGCTATAATTTCAATTGGAATATTAGGATTTATTGTATGAGGCCATCATATATTTACAGTAGGAATAGATGTAGATACTCGAGCTTATTATACTTCAGTAACTATAGTTATTGCAATTCCTACAGGAATCAAAATTTTTAGTTGATTAGCTAGAATATATGGATCTAAAATTAATTACACTTCTTCAATAATTTGATCTATTGGATTTATTTTTTTATTTTCTATTGGGGGAATAACAGGAGTAACTTTATCTAATTCTTCAATTGATGTAATATTACACGATACTTATTATG????????
	Ibalia_rufipes               [46Ibaliarufipes]                 [*f292.42.0.1]       [DQ012642]     GCTGCTATATTTTATTTTTGGGATTTGATCCGGAATAATTGGATCTAGACTAAGAATAATTATTCGAATAGAATTAGGAGCCCCTTCCCAATTAATTGGGAATGATCAAATTTATAATTCTATTGTAACAATTCATGCTTTTATTATAATTTTTTTTATAGTAATACCTATTATAGTAGGGGGATTTGGAAATTATTTAATTCCTTTAATATTAGCAATACCAGATATGGCTTTCCCTCGTTTAAATAATATAAGATTTTGGTTATTAATTCCTGCCCTAATATTTTTAATATCTGGAATATTCATTGATCAGGGAGCAGGGACGGGATGAACAGTTTATCCTCCTTTATCTTCTTATTTAGGCCACCCTAGGATTTCAGTTGATTTAACTATTTTTTCTTTACATTTAAGGGGAGTTTCTTCTATTTTAGGTTCTATTAATTTTATTACAACTATTTTAAATATACGA------ATTATAATAATAGATAAAATTACTTTATTTATTTGATCTATTTTATTGACTACAATTTTATTATTATTATCTTTACCTGTATTAGCAGGAGGAATTACAATATTATTGTTTGATCGTAATTTAAATACTTCATTTTTTGACCCCATAGGGGGAGGGGACCCTATTTTATACCAACATTTATTTTGATTTTTTGGTCATCCAGAAGTTTATATTTTAATTTTACCTGGATTTGGAATAATTTCTCATATAATTTATACAGAATGTGGTAAAAAAAGAACTTTTGGGGCATTAAGAATAATATATGCAATAATTTCTATTGGGATATTAGGATTTATCGTATGAGGACATCATATATTTACTGTAGGGATAGATGTAGATACTCGAGCTTATTATACTTCTGTAACTATAATTATTGCTATCCCAACAGGAATTAAAATTTTTAGATGATTAGCTAGGATATATGGGTCTAAAATTAAATTTAATTTATCTATTATTTGATCAATTGGATTTATTTTTTTATTTTCTTTTGGGGGAATAACTGGAGTTACTTTATCAAACTCTTCTATTGACATTATTCTTCATGATACTTATTATGTAGTAGC?
	Iraella_hispanica            [24Aylaxspn]                      [580.2.0.1]          [DQ012632]     AATAATATATTTTATATTTGGTATTTGATCAGGACTTATTGGATCAGCTTTAAGAATATTAATTCGAATAGAATTAGGGACTCCCGGACAATTAATCGGAAATGATCAAATTTATAATTCAATTATTACAGCTCATGCATTTATTATAATTTTTTTTATAGTCATACCTATTATAGTAGGAGGATTTGGTAATTATTTAATTCCTTTAATATTAACTGCCCCAGATATAGCTTTTCCTCGATTAAATAATATAAGATATTGATTGTTAATCCCTGCATTATTATTATTGTTAATAAGAATGTTTGTTGATCAAGGAGCCGGAACTGGATGAACAGTTTATCCTCCTTTGTCATCAAATTTAGGTCATCCTGGAATTTCAGTAGACTTAACAATTTATTCACTTCATTTAAGAGGGATTTCATCAATTTTAGGTTCAATTAATTTTATTACAACAATTTTAAATATACGTCCAATTATAATATCTATAGATAAAATTTCTTTATTTATTTGATCAATTTTTTTAACTACTATTTTATTATTATTATCTTTACCTGTTTTAGCTGGGGGAATTACAATATTATTATTTGATCGTAATATAAATACTTCATTTTTTGATCCTATAGGAGGAGGAGACCCAGTATTATATCAACATTTATTTTGATTTTTTGGTCACCCAGAGGTGTATATTTTAATTTTACCAGGATTTGGAATAATTTCTCATATAATTTATACTGAATGTGGAAAAAAAACAACTTTCGGTTCATTAGGAATAATATATGCAATAATTTCAATTGGAATATTAGGTTTTATTGTTTGAGGTCATCATATATTTACTGTTGGGATGGATGTTGATACACGAGCATATTATACTTCAGCAACTATAATTATTGCAATTCCTACTGGTATTAAAATTTTTAGGTGACTAGCTACAATGTACGGATCAAAAATTGAATTAAATTTATCAATAATTTGATCTTTAGGATTTATTTTTTTGTTTTCATTAGGAGGTATTACTGGAGTAACTTTAGCCAATTCATCTATTGATATTATTTTACATGATACATATTATGTTGTTGCT
	Iraella_luteipes             [47Iraellaluteipes]               [333.2.0.1]          [AY368924]     AATAATATATTTTATTTTTGGTATTTGATCAGGAATAATTGGATCAGCCTTAAGAATATTAATTCGAATAGAATTAGGTACTCCAGGTCAATTAATTGGAAATGATCAAATTTATAATTCAATTGTTACAGCTCATGCTTTTATTATAATTTTTTTTATAGTTATACCAATTATAGTTGGAGGATTTGGAAATTATTTAATTCCTTTAATACTAACAGCACCTGACATAGCTTTTCCACGATTAAATAATATAAGATATTGATTATTAATTCCTTCTTTATTATTATTATTATTAAGAATATTTGTTGATCAGGGAGCTGGAACAGGTTGAACAGTTTATCCTCCTTTATCTTCAAATATAGGTCATCCAGGGATCTCTGTAGATCTTACAATTTATTCTTTACATTTAAGAGGGAYTTCTTCAATTTTAGGGTCAATTAACTTTATTACAACTATTTTAAATATACGACCTTATATAGTTACTATAGATAAAATTTCTTTATTTATTTGATCAATTTTTTTAACAACAATTTTATTATTATTATCTTTACCAGTATTAGCAGGTGGAATTACAATATTATTATTTGATCGTAATATAAATACTTCATTTTTTGACCCAATAGGAGGAGGAGATCCAGTATTATATCAACATTTATTTTGATTTTTTGGTCATCCTGAAGTATATATTTTAATTTTACCAGGATTTGGGATAATTTCTCATATAATTTATAATGAATGTGGGAAAAAAACTACTTTTGGATCTTTAGGAATAATATATGCAATAATTTCTATTGGAATATTAGGATTTATTGTTTGAGGTCATCATATGTTTACTGTAGGAATAGATGTTGATACACGAGCTTATTACACTTCAGCAACAATAGTTATTGCAATTCCTACAGGTATTAAAATTTTTAGTTGATTAGCAACTATATATGGATCAAAAATTGATTTAAATTTATCAATAATTTGATCTTTAGGTTTCATTTTTTTATTTTCAGTTGGGGGAATTACAGGAGTAACTTTATCAAATTCATCTATTGATATTATTTTACATGATACTTATTATGTAGTGGCT
	Isocolus_leuzeae             [48Isocolusleuzeae]               [500.11.0.1]         [DQ012643]     AATATTATATTTTTTATTTGGTATTTGATCAGGAATAATTGGGTCTGCTTTAAGAATAATTATTCGTATAGAATTAGGAACACCAGGTCAATTAATTGGGAATGATCAAATTTATAATTCAGTTGTTACTGTTCATGCATTTGTAATAATTTTTTTTACAGTTATACCAATTATAGTTGGAGGATTTGGGAATTATTTAGTTCCTTTAATATTAACAGCTCCAGATATAGCTTTCCCTCGATTAAATAATATAAGTTACTGACTTTTAATTCCTTCATTATTATTAATAATAACAAGAATGTTTATTGATCAAGGAGGGGGGACAGGATGAACTGTTTACCCTCCTTTATCATCAAATATTGGACATTCAGGAATTTCTGTAGATTTAATTATTTATTCATTACATTTAAGAGGAATTTCTTCTATTTTAGGATCAATTAATTTTATTACAACTATTTTAAATATACGACCTAATATATTATCTATAGATAAAATTTCTTTATTTATTTGATCAATTTTATTAACAACAATTTTATTATTATTATCATTACCTGTATTAGCTGGAGGAATTACAATATTATTATTTGATCGAAATTTAAATACATCATTTTTTGACCCAATAGGAGGAGGAGACCCAATTTTATACCAACATTTATTTTGATTTTTTGGACACCCAGAAGTTTATATTTTAATTTTACCTGGGTTTGGGATAATTTCTCATATAATTTATAGAGAATGTGGTAAAAAGACTACTTTTGGATCTTTAGGAATAATATATGCTATAATTTCTATTGGTATACTAGGTTTTATTGTATGAGGTCATCATATATTTACAGTTGGAATAGATGTAGATACACGAGCTTATTATACATCAGCAACAATAATTATTGCTATCCCTACAAGAATTAAGATTTTTAGATGATTAGCAACAATATATGGATCAAAAATTAATTTTAATTTATCTATTTTATGAGCATTAGGGTTTGTATTTTTATTTTCATTAGGAGGAATAACAGGGGTTACATTAGCTAATTCATCAATTGATATTATTTTACATGATACTTATTATGTAGTTGCT
	Isocolus_lichtensteini       [49Isocoluslichtensteini]         [329.0.1]            [DQ012644]     AATATTATATTTTTTATTTGGAATTTGGTCAGGAATAATTGGTTCAATATTAAGAATAATTATTCGAATAGAATTAGGTACACCAGGACAATTAATTGGAAATGATCAAATTTATAATTCAATTGTTACAGTTCATGCATTTGTAATAATTTTTTTTATAGTTATACCAATTATAGTTGGAGGATTTGGAAATTATTTAGTTCCTTTAATATTAACAGCTCCTGATATAGCTTTTCCTCGATTAAATAATATAAGATATTGACTTTTAATTCCTTCATTATTGTTAATAATAGCAAGAATATTTATTGATCAAGGAGGAGGTACTGGATGAACAGTGTATCCACCTTTATCATCAAATATTGGACACTCAGGAATTTCTGTTGATTTAATTATTTATTCTTTACATTTAAGTGGTATTTCATCAATTTTAGGCTCAATTAATTTTATTACAACAATTTTAAATATACGTCCACATATAATATCTATAGATAAAATTTCATTATTTATTTGATCAATTTTATTAACAACAATTTTATTATTATTATCTTTACCTGTATTAGCAGGTGGAATTACAATATTATTATTTGATCGTAATTTAAATACATCATTTTTTGATCCTATAGGAGGTGGAGATCCAATTTTATATCAACATTTATTTTGATTTTTTGGTCATCCAGAAGTTTATATTTTAATTTTACCAGGATTTGGTATAATTTCTCATATAATTTATAGTGAATGTGGTAAAAAAACTACATTTGGCTCATTAGGAATAATATATGCTATAATTTCTATTGGATTATTAGGATTTATTGTTTGAGGTCATCATATATTTACAGTTGGAATAGATGTTGATACACGAGCTTATTATACTTCAGCAACTATAATTATTGCAATCCCTCCAAGAATTAAAATTTTTAGGTGATTAGCTACAATACATGGAGCAAAAATTAATTTTAATTTATCAATTTTATGATCATTAGGATTTGTATTTTTATTTTCTTTAGGTGGAATAACAGGTGTAACATTAGCTAATTCATCAATTGATATTATTTTACATGATACATATTATGTTGTTGCT
	Isocolus_rogenhoferi         [50Isocolusrogenhoferi]           [f243.0.1]           [AY368921]     AATATTATATTTTTTATTTGGTATTTGATCAGGGATAATTGGGTCTGCTTTGAGAGTAATTATTCGAATAGAGTTAGGGACTCCTGGGCAATTAATTGGAAATGATCAAATTTATAATTCAATTGTTACAGCTCATGCTTTTGTAATAATTTTTTTTATAGTAATACCAATTATAGTTGGAGGATTTGGGAATTATTTAGTTCCTTTAATGTTAACTGCCCCAGATATAGCATTCCCTCGATTAAATAATATAAGATATTGGCTTTTAATCCCTTCTTTATTATTAATAATAACAAGAATATTTATTGACCAAGGAGGGGGTACTGGATGAACAGTTTACCCCCCTTTATCTTCAAATATTGGGCATTTAGGAGTTTCAGTAGATTTAATTATTTATTCATTACATATAAGAGGGGTTTCTTCAATTTTAGGGTCAATTAATTTTATTACAACTATTTTAAATATGCGACCTAATAATTTATCAATAGATAAAATTTCTTTATTTATTTGATCAATTTTATTAACAACAATTTTATTATTATTATCTTTACCTGTGTTAGCTGGAGGAATTACTATATTATTATTTGACCGAAATTTAAATACTTCTTTTTTTGACCCTATAGGAGGAGGAGACCCAATTTTATACCAACATTTATTTTGATTTTTTGGTCACCCAGAAGTTTATATTTTAATTTTACCTGGATTTGGAATAATTTCTCATATAATTTATAGTGAGTGTGGGAAAAAAACTACATTTGGATCTTTAGGAATAATATATGCTATAATTTCAATTGGTGTTTTAGGGTTTCTTGTTTGAGGTCATCATATATTTACAGTAGGGATAGATGTAGATACACGAGCTTATTATACTTCAGTAACAATAATTATTGCAATCCCTACAAGTATTAAAATTTTTAGATGATTAGCTACTATACATGGTACAAAAATTAATTTTAACCTATCTATTTTATGATCTTTAGGATTTGTATTTTTATTTTCATTAGGGGGGATAACAGGAGTAACATTAGCAAATTCATCTATTGACATTATTTTACATGATACTTATTATGTAGTTGCA
	Kleidotoma_sp.               [51Kleidotomasp]                  [KleidGA.MB273]      [AY675914]     AATACTTTATTTCATATTTGGAGTATGATCAGGAATAGTAGGGTCAAGATTAAGAATAATTATTCGTATAGAATTAGGGACCCCCTCACAATTACTAAACAATGACCAAATTTATAATTCAATTGTTACAGCCCATGCCTTTGTCATAATTTTTTTTATAGTTATACCAATTATAGTTGGAGGATTCGGAAATTACCTTATCCCAATTATACTTACTGCCCCAGACATAGCCTTCCCTCGACTTAATAATATAAGATTCTGACTATTAATCCCTTCAATAATTTTAATAATTACAAGAATATTTGTTGATCAAGGAGCCGGAACAGGATGAACAGTCTACCCTCCTTTATCCCTAAGAACAAGACATCCAGGAATTTCTACTGATCTAGTAATTTACTCTCTTCATCTAAGAGGAGTTTCCTCTATTTTAGGGTCAATTAATTTCATTTCAACTATTCTAAATGTTCGCCCCAATTATATATTTATAGATAAAATTTCTTTATTCGCATGATCAATTTTTTTAACAACAATCCTTCTTTTACTATCCTTACCAGTTTTAGCAGGAGGAATCACAATATTATTATTTGACCGAAATTTAAATACTTCATTTTATGACCCTATAGGGGGGGGAGACCCAATTTTATACCAACATTTATTTTGATTCTTTGGCCACCCTGAAGTTTATATTTTAATCCTACCAGGATTTGGAATAGTTTCCCACATACTCTTTTCTGACTCTGGGAAAAAAACAACATTTGGAGCATTAGGTATAATATACGCAATAATTTCAATTGGGTCCTTAGGATTTATTGTTTGAGGCCACCACATATTTACAGTAGGAATAGATGTAGACACCCGAGCTTACTACACTTCAGTAACCATAATTATTGCTGTCCCTACAGGTATTAAAATTTTTAGCTGACTCGCAACTATATCAGGGACAAAGATTAACTTTAACATCTCCATACTATGAGTACTAGGGTTCATTTTTTTATTCTCATTAGGAGGAATAACAGGAATCACCCTCTCTAATTCTTCAATTGATATTATTATACATGACACTTACTATGTAGTTGCT
	Liebelia_fukudae             [52Libeliafucudae]                [f254.5.0.1]         [DQ012645]     AGTTTTATATTTTATTTTTGGAGTTTGATGTGGGATAGTTGGTTCTATTATAAGAATAATTATTCGAATTGAATTAAGGAGAGTCACTCAAATAATTGAGAGGGATCAAGTGTATAATTCAATTGTTACTTCTCATGCTTTTATTATAATTTTTTTTATAGTAATGCCTTTAATATTAGGAGGGTTCGGAAATTATTTAATTCCTTTAATGTTATCTTCTCCTGACATAGCTTTTCCACGATTAAATAATATAAGGTTTTGATTATTAGTCCCTTCTTTTTTTTTGTTAATAATTAGTATATTTATTGATCAAGGAGCAGGAACAGGATGAACAGTGTATCCTCCATTATCTTTAAGGGTAGGACATGAAGGGATTTCGGTTGACTTAGTAATTTTTTCTTTACATTTAAGAGGAGTTTCTTCTATTTTAGGATCAATTAATTTTATTACTACTATTTTAAATATACGACCTTTAATAATAAAAATAGATAAGATTACTTTATTTTCTTGATCTATTTTATTAACTACTATTTTATTATTATTATCTTTACCAGTATTAGCAGGGGGGATTACTATATTATTATTTGATCGTAATTTAAATACTACATTTTTTGATCCAATAGGGGGAGGTGACCCAATTTTATACCAACATTTATTTTGATTTTTTGGACATCCAGAGGTATATATTTTAATTTTACCAGGGTTTGGGATAGTTTCTCATATAATTTATTCAGAAGCTGGTAAAAAGGTTACTTTTGGTTCTTTAGGGATAATATATGCTATAATTTCTATTGGAATATTAGGATTTATTGTTTGGGGTCATCATATATTTACAGTAGGGATAGACATTGATACACGAGCATACTATACTTCTGTTACTATAATTATTGCAGTTCCTACAGGGATTAAAATTTTTAGGTGGTTAGCAACTATTTATGGCTCTAAAATAAATTTTAATTTGAGAATGATGTGATCTTTAGGATTTATTTTTTTATTTTCATTTGGAGGGTTAACTGGGATTATATTGTCAAATTCTTCAATTGATATTGTTTTACATGATACTTATTATGTAGTAGCC
	Liposthenes_glechomae        [53Liposthenesglechomae]          [*f003.7.0.1]        [AY368915]     AATTTTATATTTTATTTTTGGTATATGATCAGGTATATTAGGTTCAGCTTTAAGAATGATTATTCGTATAGAGTTAGGGACTCCCTCTCAATTAATTGGAAATGATCAAATTTATAATACAATTGTTACAGCTCATGCTTTTGTAATAATTTTTTTTATGGTTATACCAATTATAGTAGGAGGATTTGGAAATTATTTAATTCCATTAATATTATCAGTACCTGATATAGCTTTCCCTCGTTTAAATAATTTAAGATATTGAATATTAGTCCCTGCATTATTATTATTATCATCAAGAATGTTTATTGATCAAGGGGCGGGTACAGGTTGAACAGTATATCCCCCATTGTCATCTAATTTAGGCCATGCAGGGATATCAGTAGATTTAACTATTTATTCTTTACATATAAGAGGAATTTCTTCAATTTTAGGGTCAATTAATTTTATTACAACAATTTTAAATTTACGACCAAATATAGTTAGAATAGATAAAATTTCTTTATTTATATGATCAATTTTTTTAACTACTATTTTACTTTTATTATCTTTACCAGTGTTAGCGGGAGGAATTACAATATTATTATTTGACCGAAATTTAAATACTTCGTTTTTTGACCCCTTAGGAGGAGGAGACCCTATTTTATATCAACATTTATTTTGATTTTTTGGTCATCCTGAAGTTTATATTTTAATTTTGCCCGGATTTGGAATAATTTCTCATATAATTTATTTAGAATGTGGGAAAAAAATTACATTTGGGTCTTTAGGTATAATATATGCAATAATTTCAATTGGAATATTAGGATTTATTGTATGGGGTCATCATATATTTACTGTAGGAATAGATGTAGATACACGGGCATACTACACTTCAGCTACAATAATTATTGCAGTCCCTACAGGTATTAAAATTTTTAGATGATTGGCAACAATATATGGGTCAAGAATTAATTTAAATTTATCAATTATATGATCTTTAGGGTTTATTTTTTTATTTTCTATTGGTGGATTAACAGGTGTGACTCTTTCTAATTCATCGATTGATATTATTTTACATGACACTTATTATGTAGTGGCT
	Liposthenes_kerneri          [54Lipostheneskerneri]            [323.0.1]            [AY368916]     AATATTATACTTTATATTTGGAATCTGATCTGGAATAATTGGATCAGGATTAAGAATAATTATCCGTATAGAACTAGGATCCCCCGGCCAACTAATTGGAAATGATCAAATCTATAACTCTATCGTTACAGCTCATGCATTTATTATAATTTTTTTTATAGTAATACCTATTATAGTTGGAGGTTTTGGAAACTATTTAATTCCATTAATAATAACGGCCCCTGATATAGCTTTCCCTCGATTAAATAATATAAGATACTGAATATTAATCCCAGCCTTATTATTATTAATTTCAAGAATATTTATTGATGAAGGTGCTGGAACTGGATGAACAGTTTACCCACCTTTATCATCTTTATTAAGACATAGAGGAATCTCCGTAGATTTAACAATTTATTCCCTTCATATAAGAGGAATTTCATCAATTTTAGGATCAATTAATTTTATCTCAACTATCTTAAACATACGACCCAATAATTTGTCAATAGATAAAATTTCTTTATTTTCCTGATCAATTTTACTAACGACAACTTTATTATTATTATCATTGCCAGTATTAGCAGGAGGAATTACAATACTTCTTTTTGACCGTAATATAAATACTTCTTTTTTTGACCCTATAGGAGGAGGAGACCCAATTTTATATCAACATCTATTTTGATTCTTTGGTCATCCTGAAGTTTATATTTTAATTCTTCCAGGATTTGGAATAGTCTCTCACTTAATTTATTCTGAATGTGGAAAAAAAAACACTTTTGGATCCTTAGGGATAACATATGCTATAATCTCTATTGGATTATTAGGATTTATTGTCTGAGGACATCATATATTTACTGTAGGAATGGATGTCGACACCCGAGCTTATTATACTTCTGCAACTATAATTATTGCAATTCCACCAGGAATCAAAATTTTTAGATGATTAGCTACAATATATGGATCTAAAATTTACATAAATTTATCAATTTTATGATCCTTAGGATTTATTTTTCTATTTTCTATTGGAGGAATTACTGGTATTACCTTAGCAAATTCTTCTCTAGACATTATCCTTCATGACACTTACTATGTTGTAGCA
	Melanips_sp.                 [55Melanipssp]                    [Melan.MB281]        [AY675835]     AATTTTATATTTTGTTTTTGGAATTTGGTCAGGAATAGTAGGGTCTGCTTTAAGTATAATTATTCGTATAGAATTAGGAATACCTGGTCAATTAATTGGAAATGATCAAATTTATAATTCTATTGTTACAGCTCATGCTTTTGTTATAATTTTTTTTATAGTAATACCTATTATAGTTGGGGGTTTTGGTAATTATTTAGTTCCTTTAATATTATCTGCTCCTGATATAGCTTTTCCTCGATTAAATAACATAAGATATTGATTATTATTGCCTGCTTTATTTTTATTATTATCTAGAATATTAATTGATCAAGGGGCTGGAACAGGATGGACAGTTTATCCTCCTTTATCTTCTAATTTAGGTCATTCAAGGATATCTGTTGATTTAACAATTTTTTCTTTACATTTAAGAGGTGTCTCTTCAATTTTGGGGTCCATTAATTTTATTACAACAATTTTAAACATACGAAGAGGTTTAATATCAATAGATAAAATTTCTTTATTTATTTGATCTATTTTATTAACTACTATTTTATTATTATTATCATTACCTGTTTTAGCAGGGGGAATTACAATGTTATTATTTGATCGAAATTTGAATACATCTTTTTTTGACCCTATAGGAGGGGGGGACCCTATTTTATATCAACATTTATTTTGATTTTTTGGACATCCTGAAGTTTATATTTTAATTTTACCAGGATTTGGTATAGTTTCTCATATAATTTATATAGAATGTGGTAAAAAATCTACTTTTGGTTCTTTAGGTATAATATATGCAATAATTTCAATTGGAATTTTAGGATTTATAGTATGAGGACATCATATATTTACTGTAGGTATAGATGTGGATACTCGAGCTTATTATACTTCTGTAACTATAATTATTGCTGTCCCTACAGGGATTAAAATTTTTAGGTGGTTAGCTACAATATATGGTTCAAAAATAAAAATAAATATTTCAATATTATGGGTATTAGGGTTTGTATTTTTATTTTCTGTTGGTGGGTTAACAGGTATTACATTATCAAATTCATCAATTGATATTGTTATACATGATACTTATTATGTGGTGGCT
	Neaylax_salviae              [56Neaylaxsalviae]                [328.0.1 N.spN]      [DQ012646]     TATATTATATTTTTTTTTGGGGATTTGATCAGGAATGGTGGGGTCAAGATTAAGAATAATTATTCGAATGGAATTAGGCACTCCTTCTCAATTAATTGGTAATGATCAAATTTATAATTCAATTGTGACAGCCCATGCTTTTATTATAATTTTTTTTATAGTTATACCTATTATAGTTGGGGGGTTTGGGAATTATTTAGTACCTTTAATATTATCAGCCCCTGATATAGCTTTTCCTCGATTAAATAATATAAGTTATTGGTTGTTAATCCCAGCTTTATTATTATTATTATCAAGAATATTTATTGATCAAGGAGCTGGCACAGGATGAACAGTTTACCCCCCATTATCTTCTAATTTAGGTCATAGGGGTATTTCGGTAGACTTGACAATTTATTCTTTACATATAAGTGGAGTTTCTTCAATTTTAGGGTCTATTAATTTTATTACTACAGTTTTAAATATACGGCCTAAAATAATTTCTATAGATAAAATTTCTTTATTTATTTGATCTATTTTATTAACAACAATTTTATTATTACTTTCATTGCCTGTATTAGCCGGTGGAATCACAATATTATTATTTGATCGTAATTTAAATACAGCTTTTTTTGATCCAATAGGGGGGGGTGACCCTATTTTATACCAACATTTATTTTGATTTTTTGGTCATCCTGAAGTTTATATTTTAATTTTACCAGGGTTTGGTATAATTTCTCATATGCTTTATTTAGAGTGTGGGAAAAAAACTACATTTGGGTCTTTAGGGATAATGTATGCTATAATTTCTATTGGAATATTAGGATTTATTGTTTGAGGTCATCATATATTTACTGTAGGAATGGATGTTGATACTCGAGCTTATTATACTTCTGCAACAATAATTATTGCTATTCCTACTGGAATTAAAATTTTTAGATGATTAGCCACAATATACGGATCAAAAATTGATTTTAATTTATCAATTTTATGATCTTTAGGATTTATTTTTTTATTTTCAATAGGGGGGATAACTGGAGTTACTTTATCAAATTCATCAATTGATATTGTTATACATGATACTTATTATGTTGTAGCT
	Neaylax_verbenaca            [57Neaylaxverbenaca]              [326.0.1]            [AY368920]     TATATTATACTTTTTATTTGGGATTTGGTCAGGAATTATTGGATCTGCATTAAGAATAATTATTCGAATAGAATTAGGGTCACCCTCCCCATTAATTGGTAATGACCAAATTTATAATTCAATTGTTACTGCTCATGCATTTGTAATAATTTTTTTTATAGTCATGCCTATTATAGTAGGGGGGTTTGGAAATTATTTAATTCCTTTAATATTAACAGCCCCAGATATAGCTTTCCCACGATTAAATAATATAAGATATTGATTACTACCCCCAGCATTATTTTTATTACTTTCTAGTATATTTATTGATCAAGGGGCAGGGACAGGATGAACAATTTATCCTCCTTTATCTTCAAGATTAGGCCATATAGGGGTTTCTGTTGATTTAGTGATTTACTCTTTACACTTAAGAGGAGTATCTTCAATTTTAGGGTCAATTAATTTCATTACTACAATTTTAAACATACGCCCAAATATAATTACTATAGATAAAATTTCTTTATTTCTATGATCAATTTTTTTAACTACAATTTTACTATTACTTTCATTACCTGTATTAGCCGGGGGGATTACAATATTATTATTTGATCGAAACTTAAACACATCTTTCTTTGACCCAATAGGAGGAGGAGACCCTATTTTATTCCAGCATTTATTTTGATTTTTTGGTCATCCAGAAGTTTATATTTTAATTTTACCTGGATTTGGAATAATTTCTCATATAATTTTTTTAGAGTGTGGGAAAAAAACAACATTTGGGTCATTAGGAATAATATACGCCATAATTTCAATTGGAATACTAGGATTTATTGTATGAGGCCATCATATATTTACTGTTGGGATAGATGTTGATACACGTGCATATTATACTTCAGCAACAATAATTATTGCAATTCCTACTGGTATTAAAATTTTTAGATGATTAGCAACTATTTATGGAACAAAAATTAATTTTAATCCATCAATTATTTGATCTTTAGGGTTTATTTTTTTATTTTCAATTGGGGGGATGACAGGAGTTACACTATCTAATTCTTCAATTGATATTATTATACATGATACTTATTATGTCGTAGCT
	Neaylax_versicolor           [58Neaylaxversicolor]             [j019.36.0.1FumAd]   [DQ012647]     TGTTATATATTTTTTATTTGGAATTATATCTGGAATAATTGGATCTGCTTTAAGAATAATTATTCGAATAGAATTAGGTATACCTGGTCAATTAATTGGTAATGATCAAATTTATAATTCAATTGTTACAGCTCATGCATTTGTAATAATTTTTTTTATAGTTATACCAATTATAGTTGGAGGGTTTGGAAATTATTTAATTCCATTAATATTAGGAGCTCCTGATATAGCTTTTCCACGATTAAATAATATAAGATATTGATTATTATTACCTGCTTTGTTTTTATTGTTATCAAGAATATTTATTGATCAGGGAGCAGGAACTGGATGAACAGTTTATCCTCCTTTATCATCTAATTTAGGCCATATAGGAATTTCAGTAGATTTAGTTATTTATTCGTTACATATAAGAGGAGTTTCTTCAATTTTAGGATCAATTAATTTTATTACAACTATTTTAAATATACGGCCTATAATAATATTTATAGATAAGATTTCATTATTTATATGATCTATTTTATTAACTACAATTCTATTGTTGTTATCTTTACCTGTATTAGCCGGAGGAATTACTATACTTTTATTTGATCGAAATTTAAATACTTCATTTTTTGATCCTATGGGTGGTGGTGATCCGGTATTATATCAACATTTATTTTGATTTTTTGGTCATCCTGAAGTTTATATTTTAATTTTACCAGGATTTGGTATAGTTTCTCATATAATTTATTCAGAATGTGGAAAAAAAGGTACATTTGGGTCATTAGGTATAATATATGCAATAATTTCAATTGGAATATTAGGATTTATTGTTTGGGGTCACCATATATTTACTGTAGGAATAGATGTTGATACACGAGCATATTATACTTCAGCGACTATAATTATTGCAATTCCTACAGGAATTAAAATTTTTAGTTGATTAGCAACTATATATGGATCAAAAATTAATTTTAATTTATCAATTATATGAGCTTTAGGATTTATTTTTTTATTTTCTATTGGAGGAATTACTGGAGTTACTCTTTCAAATTCTTCCATTGATATTATTTTACATGATACATATTATGTTGTAGCT
	Neuroterus_numismalis        [59Neuroterusnumismalis]          [f261.7.0.1]         [AY368930]     AATATTATATTTTATATTTGGAATTTGAGCAGGAATAATTGGATCAGGATTAAGAATAATTATTCGAATAGAATTAGGGATACCTTTACAATTAATTGGAAATGATCAAATTTATAACTCTATTGTTACAGCCCATGCTTTTGTAATAATTTTTTTTATAGTAATACCTATTATAGTAGGAGGGTTTGGTAATTATTTAGTTCCTTTAATATTAGCTGCTCCAGATATAGCTTTTCCTCGATTAAATAACATAAGATATTGATTATTAATCCCTTCATTATTATTATTATTAGCCGGAATATTAGTGGACCAAGGGGCAGGAACAGGATGAACTGTTTATCCTCCTTTATCCTCAAATTTAGGGCATCCAGGTATCTCTGTAGACTTAACTATTTATTCTTTACATTTAACAGGAATTTCTTCAATTTTAGGTTCAATTAATTTTATTACTACAATTTTAAATATACGTCCTAATTTAATAGAAATAGATAAAATTCCTTTATTTGTTTGATCTATTTTTTTAACTACAATTTTATTACTTTTATCTTTACCAATTTTAGCAGGAGCAATTACAATATTATTATTTGATCGAAATATAAATACCTCATTTTTTGATCCTATAGGAGGGGGGGATCCTATTTTATATCAACATTTATTTTGATTTTTTGGGCATCCAGAAGTTTATATTTTAATTTTACCAGCATTTGGTATAATTTCACATATAATTTATATAGAATGTGGAAAAAAAAATACTTTTGGGTCTTTAGGAATAATATATGCAATAATTTCAATTGGTATATTAGGATTTATTGTTTGAGGTCATCATATATTTACTGTAGGAATAGATATTGACACACGAGCTTATTATACTTCAGTAACAATAATTATTGCGATTCCTACAGGAATTAAAATTTTTAGATGATTAGCTACAATATATGGATCAAAAATTAATTTTAATTTATCAATTATATGAGCTTTAGGGTTTATTTTTTTATTTTCAATTGGAGGAATAACAGGTGTAACATTAGCAAATTCATCAATTGATATTGTTATACATGATACTTATTATGTTGTTGCT
	Panteliella_bicolor          [60Panteliellabicolor]            [AF395180]           [AF395180]     ATTATTATATTTTATATTTGGTATTTGAGCAGGAATAATTGGGCCAGCTTTAAGAATAATTATTCGTATAGAGTTAGGGTTGCCTTCCCAATTAATTGGAAATGATCAAATTTATAATTCTATTGTTACGGCTCACGCTTTTATTATAATTTTTTTTATAGTTATACCAATTATAGTTGGTGGGTTTGTAAATTATTTAGTTCCATTAATGTTATCAGCCCCTGATATAGCTTTCCCTCGTTTAAATAACATAAGATATTGATTATTAATCCCTTCATTATTACTATTGTTATCTAGAATTTTTATTGATCAGAGGGCAGGGACGGGGTGAACAGTCTACCCTCCATTATCATCAAATTTAGGGCATAGAGGAATATCAGTTGACCTAACAATTTATTCATTACATATAAGAGGGGTATCGTCAATTTTACGATCAATTAATTTTATTACTACAATTTTAAATATGCGTCCTTTATACATATCAATAGATAAAATTTCATTATTCATGTGAACTATTCTATTAACTACTATTTTATTATTATTATCTTTACCTGTTTTAGCTGGAGGAATTACAATATTATTATTTGATCGTAATTTAAATACCTCATTTTTTGATCCTGTAGGCGGGGGAGAGCCAGTATTATACCAACATTTATTTTGATTTTTTTGTCACCCTGAAGTTTATATTCCAATTTTAGCTGGATTTGGGATAGTGTCTCATATAATTTATTTAGAATGTGGGGAAAAAATTACATTTGGGTCTTTAGGAATAATATACGCAATAATTTCAATTGGTATATTAGGTTTTATTGTATGAGGACATCATATATTTACTGTTGGGATAGATGTAGATACACGAGCTTATTACACTTCAGCCACTATAATTATTGCAATTTCTACAGGAATTATAATTTTTAGATGATTAGCTACTATATATGGATCAAAGATTGATTTTAATTTATCTATATTATGATCTTTAGGATTTATTTTTTTATTTTCAATTGGAGGATTAACTGGAGTAACTTTATCAAATTCATCAATTGATATTGTTATACATGACACTTATTATGTTGTGGC?
	Paramblynotus_virginianus    [61Paramblynotusvirginianus]      [409.0.1]            [AY368933]     TATCTTATATTTTATTTTTGGAATATGAGCAGGAATAATTGGAGCATCAATAAGAATAATTATTCGTATAGAATTAGGTACACCAAATCAATTAATTAATAATGATCAAATTTATAATTCTATTGTAACTGCTCATGCATTTATTATAATTTTTTTTATAGTTATACCAATTATAGTTGGAGGGTTTGGAAATTATTTAATTCCAATTATATTAATTTTACCTGATATATCATATCCACGTTTAAATAATATAAGATATTGATTATTACCCCCTTCTTTATTTTTATTAATTTCAAGAATAATAATTGATCAAGGAGCAGGAACTGGATGAACTGTTTATCCTCCTCTTTCATCAAATTTAGGTCATAGAGGAATTTCTGTAGATTTAACAATTTTTTCTTTACATTTAAGTGGTGTATCTTCAATTTTAGGATCAATTAATTTTATTACTACAATTTTAAATATACGATTAAATAATATAAGTATAGATAAAATTACATTATTTATTTGATCTATTTATTTAACAACAATTTTATTATTATTATCTTTACCAGTTTTAGCAGGAGGAATTACAATATTATTATTTGATCGTAATTTAAATACTTCATTTTTTGATCCAATAGGTGGAGGAGATCCAATTCTTTACCAACATTTATTTTGGTTTTTTGGCCATCCAGAAGTTTACATTTTAATTTTATCAGGATTTGGTATAATTTCTCATATGATTTATACTGAATGTGGGAAAAAAAATACTTTTGGTTCATTAGGAATAATTTATGCAATAATTTCTATTGGTATGTTAGGATTTATTGTTTGAGGTCATCATATATTTACTGTTGGAATAGATGATGATACCCGTGCCTATTATACTTCTGTAACTATAATTATTGCAATCCCAACTGGTATTAAAATTTTTAGATGATTAGCAACAATATATGGATCAAAAATTTTAATAAATTTATCAATAATTTGATCATTAGGATTTATTTTTTTATTTTCAATAGGTGGAGTTACAGGAATTACTTTATCTAATTCTTCTATTGATGTAATTTTACATGATACTTACTATGTAGTAGCT
	Paraspicera_sp.              [62Paraspicerasp]                 [ZL092]              [DQ012648]     ????????????????????????????????????AATTGGGTCAGCATTAAGATTTATTGTCCGGATAGAGTTAGGAGTTGCTGGTCAATTAATCGGGAATGATCAAATTTATAACTCTATTGTAACAGCACATGCTTTTATTATAATTTTTTTTATAGTAATACCAATTATAGTAGGGGGGTTTGGAAATTATTTAGTTCCTATAATATTATCAGCTCCTGATATAGCTTTCCCTCGATTAAATAATATAAGGTATTGATTATTATTACCAGCTTTATTTATATTAGTTTCAAGAATATTTATTGATCAAGGGGCGGGGACAGGATGGACAGTTTACCCCCCATTATCATCAAATTTAGGACATTCAAGAATATCTGTTGATTTAACAATTTTTTCTTTACATTTAGGAGGTATTTCATCAATTTTAAGAGCAATTAATTTTATTTCTACAATTTTAAATATACGTGTAAGTTTAATACAAATAGATAAAATTTCATTATTTATTTGATCAATTTTTTTAACAACAATTTTATTATTATTATCTTTACCTGTGTTAGCTGGGGGAATTACAATATTGTTATTTGATCGAAATTTAAATACATCATTTTTTGACCCTATAGGAGGGGGGGACCCAATTTTATACCAACATTTATTTTGATTTTTTGGTCATCCTGAGGTTTATATTTTAATTTTACCTGGGTTTGGGATAATTTCACATATAATTTTTATAGAGTGTGGTAAAAAATCTACATTTGGGTCTTTAGGAATGATATATGCAATAATTTCTATTGGAATCTTAGGATTTTTAGTTTGAGGTCATCATATATTTACTGTAGGTATAGATGTAGATACTCGAGCTTATTTTACGTCAGTAACAATAATTATTGCCGTTCCTACGGGGATTAAAATTTTTAGATGGTTAGCAACAATATATGGGTCTAAAGTTAAAATAAATTTATCAGTTTTATGATCTTTAGGGTTTGTTTTTTTATTTTCAGTTGGGGGTTTGACTGGGGTTACATTATCAAATTCATCTATTGATATTGTGATACATGATACATATTAy?????????
	Paraulax_perplexa            []                                []                   [FJ998299]     -----------------------------------------------------------------------------------------------------------------------------------------------------------------------------------------------------------------------------------------------------------------------------------------------------------------------------------------------------------------------------------------------------------------------------------------------------------------------------------------------------------------------------------------------------------------------------------------------------------------------------CTTTTTCAGATCCTGTGGGTGGAGGGGATCCTGTATTATTTCAACATTTATTTTGGTTTTTTGGTCATCC-GAGGTTTATATTTTAATTTTACCTGGATTTAGGATAATTTCTCATATTATTTATG--GA-TGTGGTAAGAAAACAACTTTTGGTTCATTAGGTATAATTTATGCTATATGTGGAATTGGGGTATTAGGATTTGTTGTTTGGGG-CATCACATATTTACTGTTGGGATAGATGTTGATACTCGAGCTTATTTTACTTCCTCTACTATAATTATTGCAGTTCCCACAGGGATTAAGATTTTTAGGTGAATGGCAACAATACATGGAGTTAAAATTGAAATTAATTCTTCAATATTATGGGTTTATGGGTTTTTATTTTTATTTTCATTTGGTGGATTAACAGGTATTACTTTATCAAATT--------------------------------------------
	Parnips_nigripes_A           [63Parnipsnigripes]               [j004.23.0.1]        [AY368932]     AATATTATATTTTATTTTTGGAATTTGATCAGGAATTATTGGGTCAGCATTAAGAATAATTATTCGAATAGAATTAGGGACTCCTGAACAATTAATTGGGAATGACCAAATTTATAATTCTATTGTGACAGCTCATGCTTTTATTATAATTTTTTTTATAGTTATACCTATTATAGTAGGAGGGTTTGGAAATTATTTAGTTCCATTAATATTATCTGCCCCTGATATGGCTTTTCCTCGATTAAATAATATAAGATATTGATTATTAATCCCTTCTTTAATTTTATTAATAATAGGTATATTTGTTGATCAAGGAGCTGGGACTGGGTGAACTGTTTACCCTCCTTTATCAGCAAATTTAGGTCATCCAGGAGTTTCAGTTGATTTAACTATTTTTTCTTTACATTTAAGTGGAATTTCATCTATTTTAGGATCAATTAATTTTATTTCAACTATTTTAAATATACGACCTAATTATGTATCTATAGATAAAATTTCTTTATTTATTTGATCTATTTTATTAACAACTATTTTACTTTTATTGTCATTACCTGTATTGGCTGGAGGGATTACTATATTATTGTTTGATCGGAATTTAAATACTTCATTTTTTGATCCTTTAGGAGGTGGGGACCCTGTTTTATATCAACATTTATTTTGATTTTTTGGTCATCCAGAAGTATATATTTTAATTTTACCAGGATTTGGTATAATTTCCCATATAATTTATACAGAATGTGGAAAAAAAACTACATTTGGATCTTTAGGAATAATATATGCTATAATTTCTATTGGAATATTAGGGTTTATTGTTTGAGGCCATCATATATTTACGGTAGGTATAGATGTAGATACACGAGCTTATTATACTTCTGCTACTATGATTATTGCAGTTCCTACAGGAATTAAAATTTTTAGATGATTAGCAACAATATATGGATCAAAAATTAAATATAATTTATCAATAATATGAGCTATTGGATTTGTATTTTTATTTTCTATTGGAGGTATGACTGGAGTAACATTATCAAATTCTTCAATTGATATTATTTTACATGATACTTATTATGTAGTTGCT
	Parnips_nigripes_B           [64Parnipsspn]                    []                   []             ??????????????????????????????????????????????????????????????????????????????????????????????????????????????????????????????????????????????????????????????????????????????????????????????????????????????????????????????????????????????????????????????????????????????????????????????????????????????????????????????????????????????????????????????????????????????????????????????????????????????????????????????????????????????????????????????????????????????????????????????????????????????????????????????????????????????????????????????????????????????????????????????????????????????????????????????????????????????????????????????????????????????????????????????????????????????????????????????????????????????????????????????????????????????????????????????????????????????????????????????????????????????????????????????????????????????????????????????????????????????????????????????????????????????????????????????????????????????????????????????????????????????????????????????????????????????????????????????????????????????????????????????????????????????????????
	Pediaspis_aceris             [65Pediaspisaceris]               [f240.0.1]           [AY368929]     AATATTATATTTTATTTTTGGAACATGATCTGGAATAATAGGAAGTTCATTAAGAATAATTATTCGAATAGAATTAGGAATACCTGGACAATTAATTAGAAATGATCAAATTTATAATATAATTGTAACTTCTCATGCTTTTATTATAATTTTTTTTATAGTAATACCTATTATATTAGGAGGATTTGGTAATTATTTAATTCCTTTAATATTAATAAGACCAGATATATCTTTTCCTCGATTAAATAATTTAAGATTTTGATTATTAATTCCTTCTTTAATTTTATTAACATCAAGAATATTTATTGATCAAGGAGCTGGAACTGGTTGAACTATTTACCCTCCTTTATCTTCAAATATAGGTCATATAGGAATTTCTATGGATTTAATTATTTTTTCTTTACATATAAGTGGAATATCTTCAATTTTAGGTTCAATTAATTTTATTACTACTATTTTAAATATACGTCCATTAAATTTAACTATAGATAAAATTTCATTATTTACATGATCAATTTTATTAACAACAATTTTATTATTATTATCATTACCTGTTTTAGCTGGAGGAATTACAATATTATTATTTGATCGTAATTTAAATACTACTTTTTTTGATCCTATAGGAGGCGGAGATCCAATTTTATTTCAACATTTATTTTGATTTTTTGGACACCCTGAAGTTTATATTTTAATTTTACCTGGATTTGGAATAATTTCTCATATAATTACAAATGAATGTGGAAAAAAAACTACTTTTGGTTCTTTAGGAATAATATATGCTATAATTTCAATTGGTATATTAGGTTTTATTGTATGAGGACATCATATATTTACTGTAGGAATAGACATTGATACACGAGCTTATTATACATCAGCTACTATAATTATTGCAGTTCCAACAGGAATTAAAATTTTTAGATGATTAGCAACAATATATGGATCAAAAATTAAATTAAATATAATTATAATTTGATCTTTAGGTTTTATTTTTTTATTTTCAATTGGAGGAATAACAGGAGTAACTTTATCAAATTCATCAATTGATATTATTTTACATGATACATATTATGTTGTAGCT
	Periclistus_brandtii         [66Periclistusbrandtii]           [AF395181]           [AF395181]     ATTAATATATTTTATTTTAGGGATTTGATCAGGTATAATTGGGTCAAGATTAAGAATAATTATTCGATTAGAACTTGGTAATCCTTTACAATTAATTGGAAATGATCAAATTTATAATTCAATTGTAACTGTTCATGCATTTATTATAATTTTTTTTATAGTTATACCTATTATAGTTGGAGGATTTGGTAATTATTTAATTCCTATTATATTAATTACTCCTGATATGGCTTTTCCTCGATTAAATAATATAAGTTATTGACTTTTAATTCCCTCTTTATTATTAATATTATCTACAATATTTATTGATCAGGGTGCAGGAACAGGATGAACTGTTTATCCTCCTTTATCCTCAAATTTAGGTCATAATACAATTTGTGTAGATTTAATTATTTTTTCATTACATTTGACTGGTATTTCTTCAATTTTAGGAGGGATTAATTTTATCACTACAATTTTAAATATACGACCAAATTTAATATCTATAGATAAAATTACTTTATTTGTTTGATCTATTTTTTTAACAGTAATTTTATTAGTAGTTTCTCTCCCAGTATTAGCTGGTGGTATTACAATATTATTATTTGATCGAAATATAAATACTTCTTTTTTTGATCCATTAGGAGGTGGAGATCCTATTTTATATCAACATTTATTTTGATTTTTTGGTCATCCTGAAGTTTATATTTTAATTTTACCTGGATTTGGAATAGTATCTCATATAATTTATACTGAGTGTGGTAAAAAAGGTACTTTTGGATCTTTAGGAATAATATATGCAATAATTTCAATTGGATTATTAGGATTTGTTGTTTGAGGGCATCATATATTTACTATTGGTATAGATATTGACACGCGAGCTTATTATACTTCTGTAACAATAGTTATTGCTATTCCTACAGGAATAAAAATTTTTAGATGACTAGCAACAATATATGGTTCAAAAATTAATTGTAGGGTTCCTATATTTTGATCATTAGGTTTTATTTTTTTATTTTCATTTGGAGGATTAACAGGAATTACATTATCTAATTCTACTATTGATATTATATTACATGATACTTATTATGTAGTTGC?
	Periclistus_pirata           [67Periclistuspirata]             [413.0.1]            [DQ012649]     TATAATATATTTTATTTTAGGGATTTGATCTGGAATAATTGGGTCAAGGTTAAGGATAATTATTCGATTAGAACTTGGTAATTCTTTACAATTAATTGGTAATGACCAAATCTATAATTCAATTGTAACAATTCATGCATTTATTATAATTTTTTTTATAGTAATACCAATTATAGTAGGAGGATTTGGTAATTATTTAATTCCAATTATATTAATTACTCCTGACATAGCTTTCCCTCGATTAAATAATATAAGATATTGACTTTTATTACCTTCTTTTTTATTAATATTATCAACTATATTTATTGATCAAGGGGCAGGAACAGGTTGAACTATTTACCCTCCTTTATCTTCTAATTTAGGTCATAATACAATTTGTGTGGATTTAATTATTTTTTCATTACATTTAGCTGGAATTTCTTCTATTTTAGGAAGAATTAATTTTATTACAACAATTTTAAATATACGACCAAATTTAATAGATATAAATAAAATTACTTTATTCACTTGATCAATTTTCTTAACAGTTATTTTATTATTAATCACTGTTCCTGTATTAGCAGGAGGAATTACTATATTATTATTTGATCGAAATATAAATACATCATTTTTTGATCCATTAGGAGGGGGAGATCCAATTTTATACCAACATTTATTTTGATTTTTTGGTCATCCTGAAGTTTATATTTTAATTTTACCTGGATTTGGAATAGTATCTCATATAATTTATACAGAATGTGGAAAAAAAGGTACTTTTGGATCATTAGGAATAATATATGCAATAATTTCAATTGGATTATTAGGATTTTTTGTTTGAGGACATCATATATTTACTGTTGGAATAGATATTGATACACGAGCTTATTATACTTCTGTAACTTTAATTATTGCTATTCCTACAGGAATAAAAATTTTTAGATGATTAGCAACAATATATGGATCAAAGATTAATTGAAGATTACCTATAATTTGATCATTAGGATTTATTTTTTTATTTTCATTTGGAGGTTTAACAGGTATTACTTTATCTAATTCAACAATTGATATTATATTACATGATACTTATTATGTAGTTGCC
	Phanacis_centaureae          [68Phanaciscentaureae]            [344.6.0.1]          [AY368927]     GGTATTATATTTTATTTTTGGGATTTGATCTGGTATAATTGGAACAGGATTAAGATTAATTATTCGTATAGAATTAGGGTCTCCTTCACAATTAATTGGGAATGATCAGATTTATAACTCAGTTGTTACTGCTCATGCATTTATTATAATTTTTTTTATGGTTATACCTATTATAGTAGGGGGGTTTGGGAATTATTTAATTCCATTAATATTAAGAATTCCTGATATAGCATTTCCTCGAATAAATAATATAAGATATTGATTATTAATCCCTTCATTAATGTTATTATTATCTAGGATAATTGTTGATCAAGGGGCTGGGACAGGATGAACTGTTTATCCTCCTTTATCTTCTAATATAGGGCATTTAGGAATATCAGTTGATTTAACTATTTACTCTTTACATATAAGGGGGGTTTCTTCTATTTTAGGATCAATTAATTTTATTACTACTATTTTAAATATACGACCCATAAAAATAACTATAGATAAAATTGCTTTATTTGTTTGATCGATTTTTTTAACAACAATTTTACTATTATTATCTTTACCTGTATTAGCGGGAGGAATTACAATATTATTATTTGATCGAAATTTAAATACATCTTTTTTTGACCCTATAGGAGGGGGGGACCCTGTATTATACCAACATTTATTTTGATTTTTTGGGCATCCTGAAGTGTATATTTTAATTCTTCCAGGATTTGGGATAGTGTCTCATATAATTTTTACTGAATGTGGACAAAAAACTACTTTTGGATCATTAGGGATAATATATGCTATAATTTCAATTGGAATATTAGGATTTATTGTTTGAGGTCATCATATATTTACTGTTGGAATAGATGTAGATACACGAGCTTATTACACTTCAGCAACAATAGTAATTGCTATCCCAACTGGTATTAAAATTTTTAGATGGTTAGCTACTATATATGGATCAAAAGTAGAATTTAACCCTTCAATTATATGGGCTTTAGGGTTTATTTTTTTATTTTCAGTAGGGGGTTTAACAGGAGTAACTTTGGCTAATTCTTCAATTGATTTAATTATACATGATACATATTATGTAGTGGCT
	Phanacis_hypochoeridis       [69Phanacishypochoeridis]         [321.0.1]            [AY368926]     TATATTATATTTTGTATTTGGGATTTGATCAGGAATAATTGGGTCTGCTTTAAGTATAATTATTCGGATAGAATTAGGTACACCTTCCCAATTAATTGGGAATGATCAGATTTATAATGCTATTGTTACAGCTCATGCATTTATTATAATTTTTTTTATAGTTATACCAATTATAGTTGGAGGATTTGGGAATTATTTAGTCCCTTTAATATTAAGAGTTCCTGATATAGCTTTCCCTCGAATAAATAATATAAGATATTGATTATTAATCCCAGCTTTATTATTATTATTATCTAGAATAGTAGTTGATCAAGGGGCTGGGACAGGATGAACTGTGTATCCACCTTTATCTTCAAATATTGGTCATTTAGGTATTTCAGTAGATTTAACAATTTATTCATTACATATAAGAGGAATTTCATCAATTTTAGGATCAATTAATTTTATTACTACAATTTTAAATATACGACCTTTAAAAATAATAATAGATAAAGTTACTTTATTTGTTTGATCAATTTTTTCAACAACTATTTTATTATTATTATCTTTACCAGTTCTTGCTGGAGGTATTACTATATTATTATTTGATCGAAATTTAAATACTTCATTTTTTGACCCTATAGGAGGAGGAGACCCAGTATTATACCAACATTTATTTTGATTTTTTGGTCATCCAGAAGTTTATATTTTAATTTTACCTGGATTTGGAATAATCTCTCATATAATTTATAATGAATGTGGTAAAAAAATTACTTTTGGATCATTAGGAATAATATACGCTATAATTTCAATTGGTATATTAGGATTTATTGTATGAGGTCACCATATATTTACTGTAGGGATAGATGTAGACACCCGAGCTTATTACACATCAGCTACAATAATTATTGCTATCCCTACTGGGATTAAAATTTTTAGTTGGTTAGCAACAATATATGGGGCTAAAGTAGATTTTAATTTATCAATAATATGAGCTTTAGGGTTTATTTTTTTATTTTCAATAGGGGGATTAACTGGAGTTACTTTATCAAATTCTTCTATTGATTTGATTTTACATGATACTTATTATGTAGTTGCT
	Phanacis_phlomidis           [93Phanacis_phlomidis]            []                   []             ??????????????????????????????????????????????????????????????????????????????????????????????????????????????????????????????????????????????????????????????????????????????????????????????????????????????????????????????????????????????????????????????????????????????????????????????????????????????????????????????????????????????????????????????????????????????????????????????????????????????????????????????????????????????????????????????????????????????????????????????????????????????????????????????????????????????????????????????????????????????????????????????????????????????????????????????????????????????????????????????????????????????????????????????????????????????????????????????????????????????????????????????????????????????????????????????????????????????????????????????????????????????????????????????????????????????????????????????????????????????????????????????????????????????????????????????????????????????????????????????????????????????????????????????????????????????????????????????????????????????????????????????????????????????????????
	Plagiotrochus_quercusilicis  [70Plagiotrochusquercusilicis]    [AF395178]           [AF395178]     TATATTATATTTTATATCTGGAATCTGATCAGGATTAATTGGATCAAGATTAAGAATAATTATTCGAATAGAATTAGGAACCCCTTCACAATTAATTGGAAATGATCAACTCTATAACTCAATCGTAACTGCACATGCATTTATTATAATTTTTTTTATAGTTATACCAATTATAGTTGGAGGATTTGGTAATTATTTAATTCCTCTAATATTAATTGCTCCGGATATAGCATTCCCTCGTTTAAATAATATAAGATATTGATTATTAACTCCTGCTCTATTACTATTAATATCAAGAATATTTATTGATCAAGGAGCAGGAACAGGATGAACCATTTACCCCCCATTATCATCCAATTTAGGACATTCAGGAATTTCAGTNGATTTGACTATTTATTCTCTTCATATAAGAGGAATTTCTTCAATTTTAGGATCAATTAATTTCATTACAACAATTTTAAATATACGCCCTTATTTAATATCTATAGATAAAATTCCTCTTTTTGTATGATCAATTTTTTTAACTACAATTTTATTATTATTATCATTACCAGTATTAGCAGGTGCAATTACTATGTTACTTTTTGATCGAAATATAAATACTTCTTTTTTTGACCCAACTGGAGGAGGAGATCCTATCTTATATCAACATTTATTTTGATTTTTTGGTCATCCTGAAGTTTATATTTTAATTTTACCTGGGTTTGGAATAATTTCTCATATAATTTATTTGGAATGTGGAAAAAAAAATACTTTTGGATCATTAGGAATAATATATGCTATAAATTCAATTGGTATATTAGGATTTATTGTATGAGGTCATCATATATTAACTGTAGGCATAGATATTGATACACGAGCTTATTACACATCTGTAACTATAATTATTGCTATTCCTACAGGAATTAAAATTTTTAGATGATTAGCAACAATATATGGAACTAAAATAAATTTTAACTTATCAATTATATGAGCTCTAGGGTTTATCTTTTTATTTTCAATTGGAGGTATAACAGGAGTAACATTAGCAAATTCTTCTATTGATATTATTATACATGATACATATTATGTTGTAGC?
    Plectocynips_pilosus         []                                [TBA]                [TBA]          -----------------------------------------------GGTTAAGGTGGTTAATTCGGTTGGAATTGGGGACTCCCTCTCAATTATTTGGTAATGATCAATTATATAATTCTATTGTAACAGCTCATGCTTTTATTATGATTTTTTTTATAGTCATACCGATTATGTTAGGGGGGTTTGGTAATTATTTAATTCCTTTAATGTTATGTGTCCCAGATATAGCTTTCCCTCGATTAAATAATATAAGATTTTGATTATTGATTCCTTCTGTATTATTATTAATATCAGGAATATTAGTAGATCAGGGGGCGGGGACGGGATGAACTGTTTATCCCCCTTTATCATCAAATACGGGGCATCCCGGGAGAGCCGTGGATTTAAGAATTTTTTCTTTACATTTAGCTGGGGTTTCTTCTATTTTAGGGTCTATTAATTTTATTACTACTATTTTGAATATAAGA------GATTATGAAATGGAGCGTCTTACTTTATTTATTTGGTCAGTTTTTTTAACTACAATTTTATTATTATTATCATTGCCGGTATTAGCTGGGGGTATTACAATATTATTATTTGATCGTAACCTAAATACATCATTTTTTGATCCTGTTGGGGGGGGTGATCCTGTTTTATATCAACATTTGTTTTGATTTTTTGGGCATCCTGAAGTTTATATTTTAATTTTACCTGGGTTTGGGGCTGTCTCACATGTTATTTATACAGAATGTGGAAAAAAGGAAAATTATGGTCCTTTGGGGATGATTTATGCAATATCTGCAATTGGGGTTTTAGGGTTTTTTGTTTGAGGACATCATATGTTTACAGTTGGCATAGATATTGATACGCGGGCTTATTTTACTTCTGTCACAATATTAATTGCTGTGCCAACAGGGATTAAAATTTTTAGATGGGTTGCTACAATATCAGGGGCTAAGATTTTTAAGGATGTTGCTATATTATGATCTGTGGGATTTTTATTTTTATTTTCATTTGGGGGGATTACAGGGATTACATTATCTAATTCTTCTATTGA----------------------------------
	Plectocynips_sp.             [71Plectocynipssp]                [MB264]              [AY675849]     ????????????????????????????????????????????????????????????????????????????????????????????????????????????????????????????????????????????????????????????????????????????????????????????????????????????????????????????????????????????????????????????????????????????????????????????????????????????????????????????????????????????????????????????????????????????????????????????????????????????????????????????????????????????????????????????????????????????????????????????????????????????????????????????????????????????????????????????????????????????????????????????????????????????????????????????????????????????????????????????????????????????????????????????????????????????????????????????????????????????CNCATATAATTTANTTCAGATTGTGGGAGAAGATAAATTATGGTACTTTAGGAATGTTATATGCTATNTCTGCAATTGGATTTTTGGGATTTTTTGTTTGGGGCCATCATATATTTACAGTAGGGATAGATATTGATACNCGGGCTTATTATACTGCGGTAACTATAGTGATTGCTGTACCTACTGGTATTAAAATTTTTAGTTGACTTGCTACTATAAGGGGGTCTAAAATTTTTTTAGATGTCGGATTTTTATGATCAGTGGGGTTTTTATTTTTGTTTTCTTTTGGGGGAGTGACAGGGATTACTTTATCAAATTCTTCAATTGATATTACACTTCATGATACTTATTATGTTGTTGCT
    Qwaqwaia_scolopiae           []                                [TBA]                [TBA]          TATATTATATTTTTTATTTGGTATTTGATCAGGAATAGTGGGATCTTCTTTAAGAATAATTATTCGAATAGAATTAGGGACTCCTTCACAGTTAATTGGAAATGATCAAATTTATAATTCTTTAGTAACAGCTCATGCTTTTATTATAATTTTTTTTATAGTTATACCTATTATATTAGGTGGATTTGGTAATTATTTAATTCCTATTATAATATCAATTCCAGATATAGCATTTCCACGATTAAATAATATAAGATTTTGATTTTTAATTCCTGCATTATTATTATTATTATCAAGAATATTTATTGATCAAGGATCAGGAACAGGATGAACAGTTTATCCGCCACTATCATCAAATTTAGGGCATCCTGGTATTTCAGTAGATCTAACAATTTATTCATTACATATAAGAGGAATTTCTTCAATTTTAGGATCATTAAATTTCATTACTACTATTTTAAATATACGACCATTAAAATTAAGAATAGATAAAATTTCTCTTCTTTCTTGATCTATTTTATTAACAACAATTTTATTATTATTATCATTACCAGTATTAGCTGGGGGAATTACAATATTATTATTTGATCGAAATATAAATACATCTTTCTTTGATCCTATAGGAGGGGGAGATCCAATTTTATATCAACATTTATTTTGATTTTTTGGCCATCCTGAAGTTTATATTTTAATTTTACCAGGATTTGGAATAATTTCCCATATAATTTATACAGAATGTGGAAAAAAAATAACTTTTGGATCTTTAGGAATAATTTATGCAATAATTTCAATTGGAATTTTAGGTTTTATGGTTTGAGGACATCATATATTTACTGTTGGTATAGATGTTGACACTCGTGCATATTATACAGCTATTACAATAATTATTGCAATTCCTACAGGAATTAAAATTTTTAGTTGATTAACTACAATA------------------------------------------------------------------------------------------------------------------------------------------------
	Rhodus_oriundus              [72Rhodusoriundus]                [j010.4.0.1]         [AY368918]     ATTACTTTATTTTTTATTCGGTATATGATCAGGAATAGTTGGAGCAAGATTAAGAGTTATTATCCGTATAGAACTAGGAACCCCCTCTCAACTACTTGAAAATGACCAAGTTTATAATTCAATTGTAACTGCTCATGCATTTATCATAATCTCCTTTATAGTCATACCAATTATAGTAGGAGGATTTGGTAATTATTTAACTCCTCTAATATTATCCTCACCAGACATAGCTTTCCCTCGATTAAATAATATAAGATTCTGATTATTAATCCCAGCATTATTATTATTATTATCTAGAATACTTATTGATCAAGGGGCTGGAACAGGATGAACAATTTACCCCCCATTATCTTCAACCATAGGCCATAATAGAATCTCTATAGATTTAGTTATTTACTCTCTTCATATAAGTGGAATTTCCTCTATTTTAAGATCTATCAATTTTATTACAACTATTTTAAATATACGCCCCCCTATAATCAGAATAGATAAATTATCATTATTTTTATGGTCCATTTTATTAACTACTATTTTATTATTACTTTCCTTACCCGTCTTAGCTGGTGGAATTACAATATTACTTTTTGATCGAAATTTTAATACCTCCTTTTTTGACCCTATAGGAGGTGGAGACCCAATCTTATTCCAACATTTATTTTGATTCTTTGGTCACCCTGAAGTCTATATCTTAATTTTACCTGGATTTGGTATAATCTCTCATATAATTTATATAGAATGTGGAAAACCCACAACCTTTGGTTCATTAGGTATAATATACGCAATAATTTCAATTGGAATATTAGGATTTATCGTATGAGGACATCATATATTTACTGTAGGAATAGATGTAGACACCCGAGCATATTACACATCCGCTACCATAATTATTGCAATTCCTACTGGAATTAAAATTTTTAGGTGATTAGCTACAATATACGGATCAAAAATTAATTTTAATTTATCCATTATATGATCCTTAGGATTTATTTTTTTATTTTCTTTAGGAGGATTAACAGGGGTTACTTTAGCAAATTCTTCAATTGACATTATTTTACATGATACTTACTATGTAGTAGCC
	Rhoophilus_loewi             [73Rhoophilusloewi]               [j021.44.0.1]        [DQ012650]     AATTTTATATTTTATTTTAGGGATTTGATCAGGATTAATTGGTTCAAGATTAAGAATAATTATTCGAATAGAATTAGGAACACCTTCCCAATTAATTGGGAATGATCAAATTTATAATTCAATTGTTACTGCTCATGCTTTTATTATAATTTTTTTTATAGTAATACCTATTATATTGGGGGGATTTGGAAATTATATAATTCCTTTAATATTAAGATGTCCAGATATAGCTTTTCCGCGATTAAATAATATAAGATTTTGATTATTAGTACCATCATTAATTTTATTATTATCAAGAATATTTATTGATCAAGGAGCTGGAACTGGATGAACTGTATATCCACCTTTATCTTCAAATTTAGGACATTCTGGAATCTCTGTAGACTTAACAATTTATTCTTTACATATAACGGGAGTTTCATCAATTTTAGGTTCTATTAATTTTATTACTTCAATTTTTAATATACGACCTAATTTCATATTAATAGATAAAATTTCTTTATTTACATGATCAGTTTTATTAACAACTATTTTATTATTATTATCATTACCTGTTTTAGCTGGAGGAATTACAATATTATTATTTGATCGGAATATAAATACTTCTTTTTTTGACCCTATAGGAGGAGGAGACCCTATTTTATATCAACATTTATTTTGATTTTTTGGTCATCCTGAGGTTTATATTTTAATTCTACCTGGATTTGGAATAATTTCTCATATAATTTATATAGAATGTGGAAAAAAAAGAACTTTTGGATCATTAGGAATAATATATGCTATAATTTCAATTGGAATTTTAGGATTTATTGTTTGAGGACATCATATATTTACAGTAGGAATAGATGTAGATACTCGAGCTTATTATACTTCAGCAACTATAATTATTGCTATTCCTACTGGAATTAAAATTTTTAGATGACTTGCTACAATATATGGTTCAAAAATTAAACTTGATTTATCTATACTTTGATCTTTAGGATTTATTTTTTTATTTTCATTAGGAGGAATAACAGGTATTACTTTATCAAATTCTTCTATTGATATTATTATACATGATACTTATTATGTTGTTGCA
	Saphonecrus_lusitanicus      [80Synergusumbraculus]            [j014.0.1]           [DQ012655]     AATTTTATATTTTATTTTTGGAATTTGATCAGGAATAATTGGAACAGCCTTAAGTATATTAATCCGAATAGAATTAGGAACTCCTTTACAATTAATTGGTAATGACCAAATTTATAATTCAATTGTTACTGCTCATGCTTTTATTATAATTTTTTTTATAGTAATACCAATTATAATTGGAGGATTTAGAAATTACTTAATCCCTTTAATATTAGGATCCCCTGATATAGCATTCCCTCGATTAAATAATATAAGATTTTGATTATTAATTCCATCATTAACTTTATTAACATCAAGTATATTTATTGATCAAGGTGCAGGAACTGGATGAACAGTTTACCCCCCATTATCTTCAAATTTAGGTCATTCTGGAATTTCTGTTGATTTAACTATTTATTCCCTACATATATCAGGAATTTCATCCATCCTAGGATCAATTAATTTTATTTGTACAATTTTAAATATACGACCAAAATTTATATCAATAGATAAAATTTCTTTATTTATATGATCAATTTTATTAACAACAATTTTACTTTTATTATCATTACCTGTTTTAGCAGGAGGAATTACAATATTATTATTTGATCGAAATATAAATACATCATTCTTTGATCCAATAGGAGGTGGAGATCCAATTTTATATCAACATTTATTTTGATTTTTTGGACATCCTGAAGTTTATATTTTAATTTTACCAGGATTTGGATTAATTTCTCATATAATTTATACAGAATGTGGAAAAAAAGAAACTTTTGGTTCATTAGGAATAATATATGCAATAATTTCAATTGGAATTTTAGGATTTATTGTTTGAGGACATCATATATTTACAGTAGGAATAGATGTTGATACTCGAGCTTATTACACTTCAGCAACTATAGTTATTGCAATTCCTACAGGTATTAAAATTTTTAGTTGATTAGCAACAATATATGGATCAAAAATTAATTTTAATTTATCAATTATTTGATCAATAGGATTTACTTTTTTATTTTCATTAGGAGGAATAACTGGAATTACTCTATCAAATTCATCAATTGATATCATTTTACATGACACATATTATGTTGTTGCT
	Synergus_crassicornis        [76Synerguscrassicornis]          [j011.0.1]           [AY368909]     TATACTATACTTTATATTTGGTATTTGAACTGGAATAATTGGATCAGCATTAAGATTAATTATTCGTATAGAATTAAGATCAACATTACAATTAATTAATAATGATCAAATTTATAATTCAATTGTAACTGCTCATGCATTTATCATAATTTTTTTTATAGTAATACCAATTACAATTGGAGGATTTAGAAATTACCTAATTCCATTAATATTAAGAACTCCTGATATAGCTTTCCCACGACTTAATAATATAAGATTTTGATTATTAATCCCATCTTTAATTTTATTAACATCAAGTATATTTATTGACCAAGGAGCTGGAAGAGGTTGAACAGTTTATCCACCTTTATCTTCAAATTTAGGACATCCAGGAATTTCAGTAGATTTAGCTATTTATTCATTACATATATCAGGAATTTCATCAATTTTAGGTTCAATTAATTTTATTACCACAATTTTAAATATACGTCCTAATTTTATAATAATAGATAAAATTTCACTATTTATTTGATCAATTTTACTAACTACAATCTTATTATTATTATCATTACCTGTTCTAGCTGGAGGAATTACAATATTATTATTCGATCGTAATATAAACACATCATTTTTTGACCCTATAGGAGGAGGAGACCCTATCTTATATCAACACTTATTTTGATTTTTTGGTCACCCCGAAGTATATATTTTAATTTTACCAGGTTTTGGAATAATTTCACATATAATTTACATAGAATCAGGAAAAAAAATAACTTTTGGATCTTTAGGAATAATATATGCAATAATTTCAATTGGAATTTTAGGATTTATTGTATGAGGGCATCATATATTTACAGTAGGTATAGATGTAGATACTCGAGCTTATTACACATCTGCGACTATAATTATTGCTATCCCAACAGGTATTAAAATTTTTAGTTGATTAGCAACTATATATGGGTCAAAAATTAAATTTAATTTATCTATAATTTGATCTATAGGATTTATTTTTTTATTTTCATTTGGAGGAATAACAGGAATTACTTTAGCAAATTCTTCGATTGATATTATAATACATGATACTTATTATGTAGTAGCC
	Synergus_gallaepomiformis    [77Synergusgallaepomiformis]      [j009.0.1]           [DQ012652]     AATATTATACTTTATATTCGGTATTTGAACAGGAATAATTGGATCATCTTTAAGATTAATTATTCGAATAGAATTAAGAACAACATTACAACTTATTAAAAATGATCAAATCTATAATTCTATTGTTACAGCACATGCTTTTATTATAATTTTCTTTATAGTAATACCAATCATAATTGGGGGATTCAGAAACTATTTAATTCCTATTATACTAAGAACTCCTGATATAGCTTTCCCTCGACTTAATAATATAAGATTTTGATTATTAATCCCATCATTAATTTTATTAATATCAAGAATATTTATTGATCAAGGAGCAGGAACTGGATGAACCGTTTACCCACCACTATCATCAAATTTAGGTCACCCAGGAATTTCTGTAGATCTTACAATTTATTCTCTTCACATAACAGGAGTATCATCAATTTTAGGATCAATTAATTTCATTTGTACATTATTAAATATACGACCTAATTCAATAATAATAGATAAAATCTCATTATTTATATGATCAATTCTATTAACTACTATTTTATTATTATTATCTTTACCTGTATTAGCAGGAGGAATTACTATATTATTATTTGACCGAAACATAAACACCTCCTTTTTTGACCCAATAGGAGGAGGAGACCCCATTCTTTATCAACACTTATTCTGATTTTTTGGACACCCCGAAGTATACATTTTAATTCTACCAGGATTTGGAATAGTATCTCACATAATTTATACAGAATGTGGAAAAAAAATAACATTTGGTTCATTAGGAATAATATATGCAATAATTTCTATTGGAATTTTAGGATTTATTGTATGAGGCCATCATATATTTACAGTAGGAATAGACGTAGATACTCGAGCCTACTATACATCTGCTACTATAATTATTGCAATTCCCACAGGTATTAAAATTTTCAGATGATTAGCAACAATATATGGATCAAAAATTAATTTTAATCTTTCAATAATCTGATCAATAGGATTTATTTTTTTATTCTCATTCGGAGGAATAACAGGAATTACCTTATCAAACTCATCAATCGATATTATCTTACATGATACTTATTATGTAGTAGCA
	Synergus_thaumacerus         [79Synergusthaumacerus]           [308.0.1]            [DQ012654]     TATATTATATTTTATATTCGGAATTTGAACAGGTATAATTGGATCTTCTTTAAGTTTAATTATTCGAATAGAATTAAGATCAACTTTACAACTTATTAAAAATGATCAAATTTATAATTCAATTGTTACAGCCCATGCTTTTATTATAATTTTTTTTATAGTTATACCAATTATAATTGGAGGATTCAGAAACTACTTAATTCCTTTAATACTTAGAACTCCTGATATAGCCTTTCCACGTCTTAACAATATAAGATTTTGATTATTAATCCCATCATTAATTTTATTAATATCAAGAATATTTATTGATCAGGGAGCAGGAACAGGATGAACAGTTTACCCCCCCCTATCTTCAAACTTAGGACATCCAGGAATCTCAGCTGATTTAACTATTTATTCACTTCATATAACTGGAATCTCATCAATTCTAGGATCAATTAATTTTATTTGTACTATATTAAATATACGACCTAATTCAATAATAATAGATAAAATTTCACTATTTATATGATCAATTTTATTAACTACTATCTTACTATTATTATCTTTACCGGTTTTAGCAGGAGGTATTACTATATTACTATTTGATCGAAATATAAATACATCTTTTTTTGACCCCGTAGGAGGAGGTGATCCTATCCTTTACCAACATTTATTTTGATTTTTTGGACACCCTGAAGTATATATTTTAATCCTACCAGGATTTGGAATAATTTCTCATATAATTTATACTGAATGCGGAAAAAAAATAACATTTGGATCATTAGGAATAATATATGCTATAATTTCTATTGGAATATTAGGTTTTATTGTTTGAGGACATCATATATTTACTGTAGGAATAGATGTAGATACTCGAGCATATTATACATCCGCCACAATAATCATTGCAATTCCTACAGGAATTAAAATTTTTAGATGATTAGCGACAATATATGGATCAAAAATTAACTTTAATTTATCAATAATTTGATCAATAGGCTTTATTTTTTTATTTTCATTTGGAGGAATAACAGGAATTACCCTATCAAATTCATCAATTGATATTATTTTACATGATACTTATTATGTAGTTGCA
	Synergus_umbraculus          [74Saphonecruslusitanicus]        [j013.0.1]           [DQ012651]     AATACTATATTTTATATTTGGAATTTGAGCAGGAATAATTGGATCATCTTTAAGATTAATTATTCGAATAGAATTAAGATCCACTCTTCAATTAATTAAAAATGATCAAATTTATAATTCAATTGTAACTGCACATGCTTTTATTATAATTTTCTTTATAGTTATACCTATTATAATTGGAGGATTTAGAAATTACTTAATTCCATTAATATTAAGAACCCCCGATATAGCATTCCCTCGACTTAATAATATAAGATTTTGATTATTAGTTCCATCTTTAATTTTATTAACATCAAGAATATTCATTGATCAAGGAGCTGGTACTGGATGAACTGTTTACCCCCCTTTATCTTCCAATTTAGGACACCCTGGTATTTCAGTAGATTTAACTATTTACTCCCTTCATATAAGAGGAGTTTCTTCAATTTTAGGATCAATCAATTTTATTTGCACAATAATTAATATACGACCTAATTCAATAATAATAGATAAAATTTCATTATTTATATGATCAATTCTATTAACTACAATTCTTCTATTATTATCCTTACCAGTATTAGCTGGAGGAATTACAATATTATTATTTGATCGTAATATAAATACATCCTTTTTTGACCCTATAGGAGGAGGAGACCCAATTCTTTACCAACATTTATTCTGATTCTTTGGACATCCTGAAGTATATATTTTAATTTTACCAGGATTTGGAATAATTTCACATATAATCTATACAGAATGTGGGAAAAAAATAACTTTTGGATCATTAGGTATAATATATGCAATAATCTCTATTGGAATATTAGGATTTATTGTATGAGGCCATCATATATTTACTGTAGGAATAGATGTAGATACACGAGCTTATTACACTTCTGCTACCATAATTATTGCTATCCCTACAGGTATTAAAATTTTTAGATGATTAGCAACAATATATGGATCAAAAATTAATTTTAACTTATCAATAATTTGATCAATAGGATTTATTTTTTTATTTTCATTTGGAGGAATAACAGGTATTACTCTATCAAATTCATCTATTGATATTATCTTACATGACACATATTATGTTGTTGCT
	Synergus_sp._1               [75SaphonecrusNA]                 []                   []             ??????????????????????????????????????????????????????????????????????????????????????????????????????????????????????????????????????????????????????????????????????????????????????????????????????????????????????????????????????????????????????????????????????????????????????????????????????????????????????????????????????????????????????????????????????????????????????????????????????????????????????????????????????????????????????????????????????????????????????????????????????????????????????????????????????????????????????????????????????????????????????????????????????????????????????????????????????????????????????????????????????????????????????????????????????????????????????????????????????????????????????????????????????????????????????????????????????????????????????????????????????????????????????????????????????????????????????????????????????????????????????????????????????????????????????????????????????????????????????????????????????????????????????????????????????????????????????????????????????????????????????????????????????????????????????
	Synergus_sp._2               [78SynergusNA]                    [400.0.1]            [DQ012653]     TATTCTTTACTTTATTTTTGGAATCTGATCTGGACTTATTGGATCAGCTTTAAGATTAATTATTCGAATAGAATTAAGAACTTGTTTACAATTAATTAATAATGATCAAATCTACAATTCAATTATTACAGCTCATGCTTTTATTATAATTTTCTTTATAGTAATACCAATTATAATTGGAGGATTTAGAAATTATTTAATTCCATTAATATTAACCTCTCCAGATATAGCTTTCCCTCGATTAAATAATATAAGATTTTGATTATTAATACCATCAATTTTATTATTAATATCAAGAATATTTATTGACGAAGGAGCAGGAACAGGATGAACAGTATACCCTCCTTTATCCTCAACTTTAAGACATTCAGGAATTTCAGTAGATTTAACTATTTATTCCCTACATTTATCAGGAATCTCATCAATTTTAGGATCAATTAACTTTATTTGCACAATTTTTAATATACGACCTAAATTAATATTAATAGATAAAATTTCATTATTTATATGATCTATTTTTTTAACAACAATTTTATTATTATTATCATTACCAGTATTAGCAGGAGGAATTACCATATTATTATTTGATCGAAATATAAATACCTCATTTTTTGACCCAATAGGAGGAGGAGACCCAGTATTATACCAACATTTATTTTGATTTTTTGGACATCCAGAAGTTTACATTTTAATTTTACCAGGATTTGGAATAATTTCTCACATAATTTATACAGAATGTGGAAAAAAAATAACTTTTGGATCATTAAGAATAATATATGCAATAATCTCAATTGGAATTTTAGGATTCATTGTATGAGGCCACCATATATTTACTGTAGGAATAGATGTAGATACACGAGCTTATTATACCTCCGCAACTATAATCATTGCCATCCCAACAGGAATTAAAATTTTTAGATGATTAGCAACTATATATGGATCAAAAATTAAATTAAATTTATCAATAACTTGATCAATTGGATTTATTTTTTTATTTTCATTAGGAGGAATTACAGGAATTACATTAGCTAATTCATCAATTGATATTATTTTACATGATACATATTATGTAGTTGCT
	Synophromorpha_sylvestris    [81Synophromorphasylvestris]      [401.0.1]            [AY368911]     AATACTATATTTTATTTTTGGAATTTGATCTGGTATAATTGGATCTAGATTAAGAATAATTATTCGAATAGAACTTGGTAATCCATCTCAATTAATTGGAAATGATCAAATTTATAATTCAATTGTTACAATTCATGCTTTTATTATAATTTTTTTTATAGTTATACCTATTATAGTTGGTGGATTTGGAAATTATTTAATTCCTTTAATATTATCAGTTCCTGATATAGCTTTTCCACGAATAAATAATATAAGGTATTGACTTTTAATTCCTTCATTATTATTAATAGTATCAAGAATATTTATTGATCAAGGAGCAGGAACAGGATGAACTGTGTATCCTCCTTTATCTTCAAATTTAGGTCATAATGGAATATCAGTTGATTTAGTAATTTTTTCTTTACATTTAAGAGGTATTTCTTCAATTTTAGGTTCAATTAATATTATTACTACAATTTTAAATATACGACCTTATTTAATATGTATAGATAAAATTACTTTATTTATTTGATCTTTTATTTTAACAACAATTTTATTATTATTATCATTACCTGTATTAGCAGGAGGAATTACAATATTATTATTTGATCGAAATATAAATTCTTCTTTTTTTGATCCATTAGGAGGTGGTGATCCTATTCTTTATCAACATTTATTTTGATTTTTTGGTCATCCTGAAGTTTATATTTTAATTTTACCTGGATTTGGAATAATTTCTCATATAATTTGTGTAGAATGTGGAAAAAAAAATACTTTTGGTTCATTAGGAATAATATATGCTATAATTTCTATTGGTATATTAGGATTTATTGTTTGAGGACATCATATATTTACTGTAGGAATAGATATTGATACACGAGCTTATTATACATCTGTAACTATAATTATTGCAATTCCYACGGGAATTAATATTTTTAGATGATTAGCTACAATATATGGATCAAAAATTAATTTTAATTTATCAATTATATGATCATTAGGTTTTATTTTTTTATTTTCAATTGGAGGAATAACAGGAGTAACTTTACCTAATTCTTCAATTGATATTATTTTACATGATACTTATTATGTAGTGGCT
	Synophrus_pilulae            [82Synophruspolitus]              [f248.0.1]           [DQ012656]     AATTTTATACTTTATATTTGGGATCTGATCAGGAATAATTGGATCAGCATTAAGAATAATTATTCGATTAGAATTAGGATCACCATCACAATTTATTGGAAATGACCAAATTTATAATTCTATTGTAACCGCTCATGCTTTTATTATAATTTTTTTTATAGTAATACCAATTATAATTGGAGGATTCAGAAATTATTTAATTCCCTTAATACTTGGATCTCCAGATATAGCTTTTCCCCGTTTAAATAATATAAGATTTTGAATATTAATTCCATCACTAATTTTATTATTATCAAGAATATTTATTGATCAAGGAACTGGTACAGGATGAACAGTATACCCACCTTTATCTTCTAATTTAGGACATTCAGGAATATCAGTAGATTTAACTATTTATTCATTACATATGACAGGAATTTCTTCAATTTTAGGATCAATTAATTTTATTTGTACAATTATTAATATACGACCAAAATTTATAACAATAGATAAAATTTCATTATTTATTTGATCAATTTTATTAACAACAATCTTACTTATTTTATCACTTCCTGTATTAGCTGGTGGAATTACAATATTACTTTTTGACCGAAATATAAATACATCATTTTTTGATCCAATAGGAGGAGGAGACCCAATTTTATACCAACATTTATTTTGATTTTTTGGCCATCCAGAAGTTTATATTTTAATTTTACCAGGATTTGGAATAATTTCTCATATAATTTATAGAGAATGTGGAAAAAAAGAAACATTCGGATCAATAGGAATAATATACGCTATAATTTCAATTGGAATCTTAGGATTTATTGTTTGAGGACATCATATATTTACTGTTGGTATAGATGTTGATACACGAGCTTATTACACATCAGCAACTATAGTAATTGCTATCCCAACAGGAATTAAAATTTTTAGATGACTAGCAACAATATATGGATCAAAAATTAATTTTAATTTATCAATTATTTGATCAATAGGATTTATTCTTTTATTTTCATTAGGAGGTATAACAGGAATCACATTATCAAATTCATCAATTGACATTATTTTACATGATACATACTATGTTGTAGCA
	Timaspis_phoenixopodos       [83Timaspisphoenixopodos]         [f263.0.1]           [AY368925]     AATATTATATTTTATTTTTGGTATTTGATCTGGAATAATTGGATCAGCTTTAAGAATAATTATTCGTATAGAATTAGGGACTCCTTCACAATTAATTGGTAATGATCAAATTTATAATTCAGTAGTTACAGCTCATGCTTTTATTATAATTTTTTTTATAGTTATACCAATTATAGTAGGAGGATTTGGTAATTATTTAATTCCTTCAATATTAAGAATTCCCGATATAGCTTTCCCTCGAATAAATAATATAAGTTATTGGTTATTAATCCCTTCTTTATTTTTATTATTATCAGGGATATTTATTGATCAAGGGGCTGGAACAGGATGAACTGTATATCCTCCTTTATCTTCAAATATAGGTCATTTAGGTTTATCAGTAGATTTAACTATTTATTCTTTACATATAAGAGGGGTATCTTCAATTTTAGGGTCTATTAATTTTATTACAACAATTTTAAATATACGACCTTTAATAATATCAATAGATAAAATTTCTTTATTTGTATGATTTATTTTTTTAACAACTATTTTATTACTATTATCTTTACCTGTTTTAGCAGGAGGGATTACAATATTATTATTTGATCGAAATTTAAATACTTCTTTTTTTGACCCTATAGGAGGAGGAGATCCTGTATTATATCAACATTTATTTTGATTTTTTGGCCATCCAGAAGTTTATATTTTAATTTTACCAGGATTTGGAATAATTTCACATATAATTTACACAGAATGTGGGAAAAAAATTACTTTTGGATCTTTAGGAATAATATATGCAATAATTTCTATTGGAATATTAGGGTTTATTGTATGAGGCCATCATATATTTACTGTAGGCATAGATGTTGATACTCGAGCTTATTACACTTCTGCAACTATAATTATTGCTATTCCAACAGGTATTAAAATTTTTAGATGATTAGCAACAATATATGGATCAAAATTAAATTTTAGTTTATCTATAATTTGATCTTTAGGTTTTATTTTTTTATTTTCTATAGGAGGATTAACTGGTGTAACATTATCAAATTCATCAATTGATTTAATATTACATGATACTTATTATGTTGTAGCT
	Timaspis_urospermi           [84Timaspisurospermi]             [504.36.0.1]         [DQ012657]     TATATTATATTTTGTATTTGGGATTTGATCAGGAATAATTGGATCTGCTTTAAGTATAATTATTCGTATAGAATTAGGTACACCCTCTCAATTAATTGGGAATGATCAGATTTATAATGCTATTGTTACAGCTCATGCATTTATTATAATTTTTTTTATAGTTATACCAATTATAGTTGGGGGGTTTGGAAATTATTTAGTTCCTTTAATATTAAGAGTCCCTGACATGGCTTTCCCCCGAATAAATAATATAAGATATTGATTATTAATCCCAGCTTTATTATTATTATTATCTAGAATAGTAGTTGATCAAGGAGCTGGAACAGGATGAACTGTGTACCCTCCTTTATCTTCAAATATTGGGCATTTAGGTATTTCAGTAGATTTAACAATTTATTCATTACATATAAGAGGAGTTTCTTCAATTTTAGGATCAATTAATTTTATTACTACAATTTTAAATATACGACCTTTAAAAATAACAATAGATAAAATTACTTTATTTGTTTGATCAATTTTTTTAACAACTATTTTATTATTATTATCTTTACCAGTTCTTGCTGGGGGTATTACTATATTATTATTTGATCGAAATTTAAATACTTCATTTTTTGACCCTATAGGAGGGGGAGACCCAGTATTATACCAACATTTATTTTGATTTTTTGGTCATCCAGAAGTTTATATTTTAATTTTACCTGGATTTGGGATAATTTCTCATATAATTTATAATGAATGTGGTAAAAAAATTACTTTTGGGTCATTAGGAATAATATATGCTATAATTTCAATTGGTATATTAGGATTTATTGTATGAGGTCATCATATATTTACTGTAGGGATAGATGTAGATACCCGAGCTTATTACACATCAGCTACAATAATTATTGCTATTCCTACTGGAATTAAAATTTTTAGTTGATTAGCGACAATATATGGAGCTAAAGTAGATTTTAATTTATCAATAGTATGAGCTTTAGGTTTTATTTTTTTATTTTCAATAGGGGGATTAACTGGGGTTACTTTATCAAATTCTTCTATTGATTTAATTTTACATGACACTTATTATGTAGTTGCT
	Trigonaspis_mendesi          [85Trigonaspismendesi]            [f259.24.0.1]        [DQ012658]     AATATTATACTTTATATTTGGAATTTGATCAGGAATAATTGGATCAGGATTAAGAATAATTATTCGAATAGAATTAGGGATACCATTACAATTAATTGGTAATGATCAAATTTATAATTCTGTTGTAACTGCTCATGCTTTTGTAATAATTTTTTTTATAGTTATACCTATTATAGTAGGAGGGTTTGGAAATTATTTAGTTCCTTTAATATTAGCTGCTCCTGATATAGCTTTTCCTCGATTAAATAATATAAGATATTGACTTTTAATCCCTTCTTTATTTTTATTATTAGCTGGAATGTTAGTTGATCAAGGGGCTGGAACTGGATGAACTGTTTATCCCCCTTTATCTTCAAATTTAGGTCATCCAGGAATTTCTGTTGATCTAACAATTTATTCTTTACATTTAACTGGAATTTCTTCAATTTTAGGATCCATTAATTTTATTACAACAATTTTAAATATACGACCTAATTTAATAGAAATAGATAAAATTCCTTTATTTGTATGATCTATTTTTTTAACAACAATTTTATTATTATTATCTTTACCAATTTTAGCTGGAGCTATTACAATATTATTATTTGATCGTAATATAAATACTTCTTTTTTTGATCCAATAGGAGGAGGAGATCCTATTTTATATCAACATTTATTTTGATTTTTTGGTCATCCAGAAGTTTATATTTTAATTTTACCTGCGTTTGGAATAATTTCTCATATAATTTATATAGAATGTGGTAAAAAAAATACTTTTGGATCTTTAGGAATAATATATGCAATAATTTCTATTGGTATATTAGGATTTATTGTTTGAGGTCATCATATATTTACTGTAGGTATAGATATTGATACACGAGCTTATTATACTTCAGTAACAATAATTATTGCTATTCCTACAGGAATTAAAATTTTTAGTTGATTAGCTACTATATATGGTTCAAAAATTGATTTTAATTTATCTATCATATGATCTTTAGGATTTATTTTTTTATTTTCTATTGGAGGTATAACAGGAGTAACATTAGCTAATTCATCAATTGATATTGTTATACATGACACTTATTATGTAGTTGCT
	Trischiza_sp.                [86Trischizasp]                   [Trisch.MB0499]      [AY675843]     TATATTATATTTTATTTTTGGTATTTGGTCAGGAATAGTAGGTTCAGCTTTAAGAATGATTATTCGTATAGAGTTAGGTACTCCTGGTCAATTAATTGGGAATGATCAAATTTATAATTCAATTGTTACAGCTCATGCTTTTATTATAATTTTTTTTATAGTTATACCAATTATAGTTGGAGGATTTGGAAATTATTTAGTTCCATTAATATTAGCAGCTCCAGATATAGCTTTTCCTCGTTTAAATAATATAAGATATTGATTATTAATTCCAGCTTTAATTTTATTAATTACAAGAATATTTATTGATCAAGGAGCTGGGACAGGGTGAACAGTTTATCCTCCATTGTCTTCTAATTTAGGTCATTCAAGAATATCAGTGGATTTAACAATTTTTTCTTTACATTTAAGAGGGGTTTCTTCAATTTTAGGTTCAATTAATTTTATTACTACTATTTTAAATATACGAATAAATATATTAAGTATAGATAAAATTTCTTTATTTGTATGATCTATTTTTTTAACAACTATTTTATTATTATTATCATTACCTGTTTTAGCTGGTGGAATTACTATATTATTATTTGATCGAAATTTAAATACTTCATTTTTTGACCCTATAGGAGGAGGGGATCCAATTTTATATCAACATTTATTTTGATTTTTTGGTCATCCAGAAGTTTATATTTTAATTTTACCAGGATTTGGGATAGTATCACATATGATTTATATAGAATGTGGTAAAAAATCTACATTTGGGTCTTTAGGAATAATATATGCTATAATTTCAATTGGAGTATTAGGATTTATAGTTTGAGGTCATCATATATTTACTGTAGGTATAGATGTTGATACACGAGCTTATTATACTTCAGTTACTATAATTATTGCAGTTCCTACAGGTATTAAAATTTTTAGGTGATTAGCTACTATATATGGTTCAAAAATTAAGTTTAATCTATCAATTATATGATCTTTAGGGTTTGTATTTTTATTTTCTGTTGGGGGAATAACTGGGGTTACTTTATCAAATTCTTCAATTGATATTGTAATACATGATACATATTATGTTGTAGCA
	Trybliographa_sp._1          [87Trybliographasp]               [Trybli.MB163]       [AY675854]     AATATTATACTTTATTTTTGGAATTTGATCAGGAATAATTGGTTCAAGTTTAAGAATAATTATTCGTATAGAACTTGGAACCCCCTCACAATTGATTAATAATGACCAAATTTATAACACAATTGTAACAGCCCACGCATTTATTATAATTTTCTTTATAGTTATACCAATTATAGTAGGTGGATTTGGAAACTATATAATTCCTTTAATATTAACAGCCCCTGATATAGCCTTCCCACGATTAAATAATATAAGATATTGACTATTAATCCCATCTTTAATTTTAATAATTACAAGAATATTTATTGATCAAGGGGCTGGGACTGGTTGAACAGTATACCCCCCATTATCCCTAAATATTGGACACCCAGGTATCTCAACAGACCTTGTTATTTTCTCACTTCATTTAAGAGGAATTTCTTCTATTTTAGGGTCAATCAATTTTATTTCAACCATTTTTAATATACGACCTAATTTAATATCAATAGATAAAATTAGCTTATTCACTTGATCAATTTTATTAACTACAATTCTTTTACTACTTTCATTACCTGTATTAGCAGGAGGCATCACTATACTATTATTTGACCGAAATTTAAACACATCATTTTATGACCCAATAGGAGGAGGAGACCCCATCTTATACCAACACTTATTTTGATTTTTTGGCCACCCAGAAGTCTACATTTTAATTTTACCTGGATTTGGATTAATTTCTCATATAATTTTTTCTGACTGTGGAAAAAAATCAACTTTTGGAGCGTTAGGAATAATATACGCTATAATTTCTATTGGTGCTTTAGGCTTCATTGTATGAGGCCATCATATATTTACTGTAGGAATAGATGTTGATACTCGAGCTTATTACACCTCAGTAACTATAATTATTGCAGTTCCTACAGGAATTAAAATTTTTAGGTGACTAGCCACAATATCCGGAACAAAAATTAACTTTAGAATCTCAATACTATGAAGAATAGGATTTATTTTTTTATTTTCACTTGGAGGAATAACTGGAATCACTTTATCTAACTCCTCAATTGATGTAATTATACATGATACTTATTATGTAGTTGCA
	Trybliographa_sp._2          [88TrybliographaspZhiwei]         [ZL091 Psichacra]    [DQ012659]     ??????????????????????????????CGGAATAATTGGTTCAAGATTAAGAATAATTATCCGAATAGAACTTGGTACCCCTTCTCAATTAATTAATAATGACCAAATTTATAATACAATTGTTACAGCCCACGCATTCATCATAATTTTTTTTATAGTTATACCAATTATAGTAGGGGGGTTCGGAAATTATATAATTCCCTTAATATTAACAACCCCTGATATAGCCTTCCCTCGACTTAACAATATAAGATACTGACTCCTAATCCCATCATTAATTTTAATAATTACAAGAATATTCATTGATCAAGGAACAGGAACAGGATGAACAATTTACCCCCCGCTATCTTTAAATATTGGCCACCCAGGAATATCAACAGACCTAGTAATCTTTTCTCTTCATTTAAGAGGGGTCTCCTCCATTTTAGGATCAATTAATTTTATCTCTACAATCTTTAATATACGCCCCACTTTAATATCTATAGACAAAATTAGTTTATTTACTTGATCAATTCTATTAACTACCATCCTATTACTTCTTTCACTCCCTGTTTTAGCAGGAGGAATCACAATACTATTATTTGACCGAAACTTAAATACATCATTTTATGACCCAATAGGAGGGGGAGACCCAATTTTATACCAACATTTATTCTGATTTTTCGGACATCCAGAAGTTTATATTTTAATTTTACCAGGATTTGGGTTAATTTCACATATAATTTTTTCTGATTGTGGAAAAAAATCTACTTTTGGGTCATTAGGNATAATATACGCAATAATTTCTATTGGTGCATTAGGATTCATTGTATGAGGTCATCATATATTTACTGTTGGAATAGATGTTGACACACGAGCTTATTACACTTCAGTAACAATAATCATTGCTGTTCCAACTGGAATTAAAATTTTTAGATGACTAGCTACAATATCTGGAACAAAAATCAATTTTAGAATCTCAATATTATGAAGAATAGGATTTATTTTCCTATTTTCCCTTGGAGGAATAACTGGAATTACCCTATCAAATTCTTCAATTGATGTAATTATACACGATACATATTATGTTGTAG??
	Vetustia_investigata         [92Vetustia_investigata]          []                   []             ??????????????????????????????????????????????????????????????????????????????????????????????????????????????????????????????????????????????????????????????????????????????????????????????????????????????????????????????????????????????????????????????????????????????????????????????????????????????????????????????????????????????????????????????????????????????????????????????????????????????????????????????????????????????????????????????????????????????????????????????????????????????????????????????????????????????????????????????????????????????????????????????????????????????????????????????????????????????????????????????????????????????????????????????????????????????????????????????????????????????????????????????????????????????????????????????????????????????????????????????????????????????????????????????????????????????????????????????????????????????????????????????????????????????????????????????????????????????????????????????????????????????????????????????????????????????????????????????????????????????????????????????????????????????????????
	Xestophanes_potentillae      [89Xestophanespotentillae]        [f238.2.0.1]         [AY368912]     AATATTATATTTTATTTTTGGAATTTGATCTGGTATAATTGGATCTAGATTAAGAATAATTATTCGAATAGAACTTGGAATTCCTACACAATTAATTGGTAATGACCAAATTTATAATTCAATTGTAACAATTCATGCATTTATTATAATTTTTTTTATAGTAATACCTATTATAGTAGGAGGATTTGGAAATTATTTAATTCCTTTAATATTATCTGTACCTGATATAGCTTTTCCTCGAATAAATAATATAAGATATTGACTTTTAGTCCCTTCTTTATTATTAATAATATCTAGAATATTTATTGATCAAGGAGCAGGTACAGGATGAACTATTTATCCTCCTTTATCTTCAAATTTAGGACATAATGGTATTTCAGTTGATTTAGTAATTTTTTCTTTACATTTAAGAGGAATTTCATCAATTATAGGATCAATTAATATTATTACTACAATTTTAAATATACGACCATATTTAATATATATAGATAAAATTACTTTATTTATTTGATCTTTATTTTTAACTACAATTTTATTATTATTATCATTACCTGTATTAGCTGGGGGAATTACAATATTATTATTTGATCGAAATATAAATTCTTCTTTTTTTGATCCATTAGGAGGAGGAGACCCTATTCTTTATCAACATTTATTTTGATTTTTTGGTCATCCTGAAGTTTATATTTTAATTTTACCGGGATTTGGTATAATTTCTCATATAATTTTTATAGAATGTGGAAAAAAAAATACTTTTGGTTCTTTAGGAATAATTTATGCTATAATTTCTATTGGAATATTAGGATTTATTGTTTGAGGGCATCATATATTTACTGTAGGAATAGATATTGATACACGAGCTTATTATACTTCTGTAACTATAATTATTGCAATTCCTACTGGAATTAAAATTTTTAGATGATTAGCTACAATATATGGATCAAAAATTAATTTTAATTTATCAATTAAATGATCATTAGGATTTATTTTTTTATTTTCAATTGGAGGAATAACAGGAGTAACTTTATCTAATTCTTCTATTGATATTATTTTACATGATACTTATTATGTAGTAGCT


	[EF1a F1. 49 sorted alignment, 367 bp. 2003-10-17: JN; 1069bp 2011-10-06: SK]

	[Species]                    [Older species]                   [Lab seq ID]         		[GenBankID]    		[Data]

	Acanthaegilips_sp.           [1Acanthaegilipssp]          	[MB271]              		[]             		???????????????????????????????????????????????????????????????????????????????????????????????????????????????????????????????????????????????????????????????????????????????????????????????????????????????????????????????????????????????????????????????????????????????????????????????????????????????????????????????????????????????????????????????????????????????-------------------------------------------------------------------------------------------------------------------------------------------------------------------------------------------------------------------------------------------------[------------------------------------------------------------------------------------------------------------------------------------------------------------------------------------------------------------------------------------------------------------------------------------------------------------------------------------------]-----------------------------------------------------------------------------------------------------------------------------------------------------------------------------------------------------------------------------------------------------------------------------------------------------------------------------------------------------------------------------------------------------------------------------------------------------------------------------
	Agrostocynips_sp.            [3Agrostocynipssp, +DM]	  	[MB294.3.59.1.0.2/DM340] 	[DQ012541/new]     	TATTGACATTGCTCTTTGGAAGTTTGAGACTGCCAAGTACTACGTTACTATAATTGATGCACCAGGACATCGTGATTTTATTAAAAACATGATTACCGGGACCAGTCAGGCTGATTGTGCCGTTTTAATTGTAGCAGCAGGAATTGGAGAATTTGAGGCTGGAATTTCAAAGAACGGACAGACTCGTGAACATGCCCTTTTGGCATTTACTCTCGGAGTGAAACAATTAATTGTTGGAGTAAACAAGATGGATATGACTGATCCACCCTATTCTGAGAGTCGATTTGAGGAAATTAAAAAAGAAGTTTCTTCGTACATTAAAAAAATCGGCTATAATACTGCATCTGTAGCATTTGTGCCAATTTCG-------------------------------------------------------------------------------------------------------------------------------------------------------------------------------------------------------------------------------------------------[------------------------------------------------------------------------------------------------------------------------------------------------------------------------------------------------------------------------------------------------------------------------------------------------------------------------------------------]----------------------------------------------------------------------------------------TGGGGACAANGTTGGTTTCAACGTTAAGAATATTTCAGTTAAAGAACTACGACGTGGATATGTGGCAGGAGATTCAAAGAACCAACCTCCCAGGGGAGCAGCTGATTTTACTGCTCAGGTAATCGTTCTCAACCATCCGGGTCAAATCAGCAGTGGCTATACTCCTGTACTTGATTGCCACACGGCCCACATTGCTTGCAAATTCGCTGAAATAAAGGAAAAATGTGATCGTCGAACTGGAAAAACAACTGAGGAAAATCCGAAAAGTATTAAAAGTGGAGATGCTGCTATAGTGGTACTTCAACCAACAAAGCCGATGTGTGTCGAAGCATTTCAAGAGTTTCCACCTCTCGGGAGATTTGTTGTGCGTGAC
	Alloxysta_sp._1              [4Alloxystasp]               	[j015.83.0.2]        		[DQ012542]     		CATCGACATTGCTCTTTGGAAATTTGAAACAGCCAAGTATTACGTGACCATCATCGATGCCCCAGGACATCGTGATTTCATCAAAAACATGATCACTGGAACGAGTCAAGCTGACTGTGCAGTTTTGATAGTAGCTGCAGGAATTGGTGAATTCGAGGCTGGAATCTCAAAGAATGGCCAGACTCGAGAACATGCTCTACTGGCTTTCACCTTGGGAGTGAAGCAACTGATTGTTGGAGTCAACAAGATGGACATGACTGATCCACCTTACTCCGAGAGTCGATTTGAAGAAATAAAAAAAGAGGTTTCTTCATACATTAAGAAAATTGGCTACAATACTGCATCTGTTGCATTTGTCCCAATTTCT-------------------------------------------------------------------------------------------------------------------------------------------------------------------------------------------------------------------------------------------------[------------------------------------------------------------------------------------------------------------------------------------------------------------------------------------------------------------------------------------------------------------------------------------------------------------------------------------------]-----------------------------------------------------------------------------------------------------------------------------------------------------------------------------------------------------------------------------------------------------------------------------------------------------------------------------------------------------------------------------------------------------------------------------------------------------------------------------
	Alloxysta_sp._2              [33Charipine]                	[]                   		[]             		???????????????????????????????????????????????????????????????????????????????????????????????????????????????????????????????????????????????????????????????????????????????????????????????????????????????????????????????????????????????????????????????????????????????????????????????????????????????????????????????????????????????????????????????????????????????-------------------------------------------------------------------------------------------------------------------------------------------------------------------------------------------------------------------------------------------------[------------------------------------------------------------------------------------------------------------------------------------------------------------------------------------------------------------------------------------------------------------------------------------------------------------------------------------------]-----------------------------------------------------------------------------------------------------------------------------------------------------------------------------------------------------------------------------------------------------------------------------------------------------------------------------------------------------------------------------------------------------------------------------------------------------------------------------
	Anacharis_sp.                [5ANACHARISmaybeACOTHERYEUS] 	[MB274.5.44.1.0.2]   		[DQ012543]     		CATTGATATCGCTCTTTGGAAATTTGAAACCGCCAAGTATTATGTAACAATCATCGATGCACCAGGACATCGTGATTTCATAAAAAATATGATCACTGGAACAAGTCAAGCTGATTGTGCAGTTTTGATCGTAGCTGCAGGAATTGGAGAATTTGAAGCTGGAATTTCAAAGAATGGTCAAACTCGTGAACATGCTCTTTTAGCATTCACACTGGGAGTGAAGCAATTGATTGTTGGAGTCAATAAAATGGATATGACTGATCCTCCATATTCTGAAAGTCGATTTGAGGAAATTAAAAAAGAAGTTTCTTCATACATCAAGAAAATTGGTTATAATACTGCTTCAGTTCCATTTGTTCCCATTTCT-------------------------------------------------------------------------------------------------------------------------------------------------------------------------------------------------------------------------------------------------[------------------------------------------------------------------------------------------------------------------------------------------------------------------------------------------------------------------------------------------------------------------------------------------------------------------------------------------]-----------------------------------------------------------------------------------------------------------------------------------------------------------------------------------------------------------------------------------------------------------------------------------------------------------------------------------------------------------------------------------------------------------------------------------------------------------------------------
	Andricus_caputmedusae        [6Andricuscaputmedusae]      	[f251.39.0.2]        		[DQ012544]     		AATCGACATTGCTCTCTGGAAATTTGAAACAGCGAAATATTACGTGACCATCATTGATGCACCAGGACATCGTGATTTCATAAAAAACATGATCACTGGAACGAGTCAAGCTGATTGCGCTGTGCTGATCGTAGCAGCTGGAATTGGAGAATTCGAGGCTGGAATTTCGNAAAATGGTCAAACTCGTGAACATGCTTTATTGGCTTTCACTCTGGGAGTGAAACAATTGATTGTGGGAGTCAATAAGATGGATATGACCGATCCACCATATTCTGAGAGTCGATTTGAAGAAATCAAGAAAGAGGTTTCCTCATACATCAAGAAAATTGGTTACAATACTTCTTCGGTTGCATTTGTTCCAATTTCT-------------------------------------------------------------------------------------------------------------------------------------------------------------------------------------------------------------------------------------------------[------------------------------------------------------------------------------------------------------------------------------------------------------------------------------------------------------------------------------------------------------------------------------------------------------------------------------------------]-----------------------------------------------------------------------------------------------------------------------------------------------------------------------------------------------------------------------------------------------------------------------------------------------------------------------------------------------------------------------------------------------------------------------------------------------------------------------------
	Andricus_clavulus            [28Callirhytisclavula]       	[]                   		[]             		???????????????????????????????????????????????????????????????????????????????????????????????????????????????????????????????????????????????????????????????????????????????????????????????????????????????????????????????????????????????????????????????????????????????????????????????????????????????????????????????????????????????????????????????????????????????-------------------------------------------------------------------------------------------------------------------------------------------------------------------------------------------------------------------------------------------------[------------------------------------------------------------------------------------------------------------------------------------------------------------------------------------------------------------------------------------------------------------------------------------------------------------------------------------------]-----------------------------------------------------------------------------------------------------------------------------------------------------------------------------------------------------------------------------------------------------------------------------------------------------------------------------------------------------------------------------------------------------------------------------------------------------------------------------
	Andricus_coriarius           [7Andricuscoriarius]         	[]                   		[]             		???????????????????????????????????????????????????????????????????????????????????????????????????????????????????????????????????????????????????????????????????????????????????????????????????????????????????????????????????????????????????????????????????????????????????????????????????????????????????????????????????????????????????????????????????????????????-------------------------------------------------------------------------------------------------------------------------------------------------------------------------------------------------------------------------------------------------[------------------------------------------------------------------------------------------------------------------------------------------------------------------------------------------------------------------------------------------------------------------------------------------------------------------------------------------]-----------------------------------------------------------------------------------------------------------------------------------------------------------------------------------------------------------------------------------------------------------------------------------------------------------------------------------------------------------------------------------------------------------------------------------------------------------------------------
	Andricus_curvator            [8Andricuscurvator]          	[Antonis curvator]   		[AF395169]     		AATCGACATTGCTCTCTGGAAATTTGAAACAGCGAAATACTACGTAACCATCATTGATGCACCAGGACATCGTGATTTCATCAAAAACATGATCACTGGCACGAGTCAAGCTGATTGCGCTGTGCTGATCGTAGCAGCTGGAATTGGAGAATTCGAAGCTGGAATTTCGAAAAATGGTCAAACTCGTGAACATGCTTTATTGGCTTTCACTCTGGGAGTGAAGCAATTGATTGTGGGAGTCAATAAGATGGATATGACCGATCCACCATATTCTGAGAGTCGATTTGAAGAAATCAAGAAAGAGGTTTCCTCATACATCAAGAAAATTGGTTACAATACTTCTTCGGTTGCATTTGTTCCAATTTCT-------------------------------------------------------------------------------------------------------------------------------------------------------------------------------------------------------------------------------------------------[------------------------------------------------------------------------------------------------------------------------------------------------------------------------------------------------------------------------------------------------------------------------------------------------------------------------------------------]-----------------------------------------------------------------------------------------------------------------------------------------------------------------------------------------------------------------------------------------------------------------------------------------------------------------------------------------------------------------------------------------------------------------------------------------------------------------------------
	Andricus_grossulariae        [12Andricusmayri]            	[f257.141.0.2]       		[DQ012545]     		AATCGACATTGCTCTCTGGAAATTTGAAACAGCGAAATATTACGTAACCATCATTGATGCACCAGGACATCGTGATTTCATCAAAAACATGATCACTGGAACGAGTCAAGCTGATTGTGCTGTGCTGATCGTAGCAGCTGGAATTGGAGAATTCGAGGCTGGAATTTCGAAAAATGGTCAGACTCGTGAACACGCTTTATTGGCTTTCACTCTGGGAGTAAAGCAATTGATTGTGGGAGTCAACAAGATGGATATGACCGATCCACCATATTCTGAGAGTCGATTTGAAGAAATCAAGAAAGAGGTTTCCTCATACATCAAGAAAATTGGTTACAATACTTCTTCGGTTGCATTTGTTCCAATTTCT-------------------------------------------------------------------------------------------------------------------------------------------------------------------------------------------------------------------------------------------------[------------------------------------------------------------------------------------------------------------------------------------------------------------------------------------------------------------------------------------------------------------------------------------------------------------------------------------------]-----------------------------------------------------------------------------------------------------------------------------------------------------------------------------------------------------------------------------------------------------------------------------------------------------------------------------------------------------------------------------------------------------------------------------------------------------------------------------
	Andricus_inflator            [10Andricusinflator]         	[]                   		[]             		???????????????????????????????????????????????????????????????????????????????????????????????????????????????????????????????????????????????????????????????????????????????????????????????????????????????????????????????????????????????????????????????????????????????????????????????????????????????????????????????????????????????????????????????????????????????-------------------------------------------------------------------------------------------------------------------------------------------------------------------------------------------------------------------------------------------------[------------------------------------------------------------------------------------------------------------------------------------------------------------------------------------------------------------------------------------------------------------------------------------------------------------------------------------------]-----------------------------------------------------------------------------------------------------------------------------------------------------------------------------------------------------------------------------------------------------------------------------------------------------------------------------------------------------------------------------------------------------------------------------------------------------------------------------
	Andricus_kollari             [11Andricuskollari]          	[AF395168]           		[AF395168]     		AATCGACATTGCTCTCTGGAAATTTGAAACAGCGAAATATTACGTGACCATCATTGATGCACCAGGACATCGTGATTTCATCAAAAACATGATCACTGGAACGAGTCAAGCTGATTGTGCTGTGCTGATCGTAGCAGCTGGAATTGGAGAATTCGAGGCTGGAATTTCGAAAAATGGTCAAACTCGTGAACATGCTTTATTGGCTTTCACTCTGGGAGTGAAGCAATTGATTGTGGGAGTCAATAAGATGGATATGACCGATCCACCATATTCTGAAAGTCGTTTTGAAGAAATCAAGAAAGAGGTTTCCTCATACATCAAGAAAATTGGTTACAATACTTCTTCGGTTGCATTTGTTCCAATTTCT-------------------------------------------------------------------------------------------------------------------------------------------------------------------------------------------------------------------------------------------------[------------------------------------------------------------------------------------------------------------------------------------------------------------------------------------------------------------------------------------------------------------------------------------------------------------------------------------------]-----------------------------------------------------------------------------------------------------------------------------------------------------------------------------------------------------------------------------------------------------------------------------------------------------------------------------------------------------------------------------------------------------------------------------------------------------------------------------
	Andricus_pictus              [13Andricuspanteli]          	[f256.117.0.2]       		[DQ012546]     		AATCGACATTGCTCTCTGGAAATTCGAAACAGCGAAGTATTACGTAACCATCATTGATGCACCAGGACATCGTGATTTCATCAAAAACATGATCACTGGAACGAGTCAAGCTGATTGTGCTGTGCTGATCGTAGCAGCTGGAATTGGAGAATTCGAGGCTGGAATTTCGAAAAATGGTCAAACTCGTGAACATGCTTTATTGGCTTTCACTCTGGGAGTGAAGCAATTGATTGTGGGAGTCAATAAGATGGATATGACCGATCCACCATATTCTGAGAGTCGATTTGAAGAAATCAAGAAAGAGGTTTCCTCATACATCAAGAAAATTGGTTACAATACTTCTTCGGTTGCATTTGTTCCAATTTCT-------------------------------------------------------------------------------------------------------------------------------------------------------------------------------------------------------------------------------------------------[------------------------------------------------------------------------------------------------------------------------------------------------------------------------------------------------------------------------------------------------------------------------------------------------------------------------------------------]-----------------------------------------------------------------------------------------------------------------------------------------------------------------------------------------------------------------------------------------------------------------------------------------------------------------------------------------------------------------------------------------------------------------------------------------------------------------------------
	Andricus_quercusflocci       [9Andricusflocci]            	[]                   		[]             		???????????????????????????????????????????????????????????????????????????????????????????????????????????????????????????????????????????????????????????????????????????????????????????????????????????????????????????????????????????????????????????????????????????????????????????????????????????????????????????????????????????????????????????????????????????????-------------------------------------------------------------------------------------------------------------------------------------------------------------------------------------------------------------------------------------------------[------------------------------------------------------------------------------------------------------------------------------------------------------------------------------------------------------------------------------------------------------------------------------------------------------------------------------------------]-----------------------------------------------------------------------------------------------------------------------------------------------------------------------------------------------------------------------------------------------------------------------------------------------------------------------------------------------------------------------------------------------------------------------------------------------------------------------------
	Andricus_quercusradicis      [14Andricusquercusradicis]   	[f260.50.0.2]        		[DQ012547]     		AATCGACATTGCTCTCTGGAAATTCGAAACAGCGAAATATTACGTAACCATCATTGATGCACCAGGACATCGTGATTTCATCAAAAACATGATCACTGGAACGAGTCAAGCTGATTGTGCTGTGCTGATCGTAGCAGCTGGAATTGGAGAATTCGAGGCTGGAATTTCGAAAAATGGTCAAACTCGTGAACATGCTTTATTGGCTTTCACTCTGGGGGTGAAGCAATTGATTGTGGGAGTCAATAAGATGGATATGACCGATCCACCATATTCTGAGAGTCGATTTGAAGAAATCAAGAAAGAGGTTTCCTCATACATCAAGAAAATTGGTTACAATACTTCTTCGGTTGCATTTGTTCCAATTTCT-------------------------------------------------------------------------------------------------------------------------------------------------------------------------------------------------------------------------------------------------[------------------------------------------------------------------------------------------------------------------------------------------------------------------------------------------------------------------------------------------------------------------------------------------------------------------------------------------]-----------------------------------------------------------------------------------------------------------------------------------------------------------------------------------------------------------------------------------------------------------------------------------------------------------------------------------------------------------------------------------------------------------------------------------------------------------------------------
	Andricus_quercusstrobilana   [2Andricusstrobilana]        	[ZL014 Adleria_s.]   		[]             		???????????????????????????????????????????????????????????????????????????????????????????????????????????????????????????????????????????????????????????????????????????????????????????????????????????????????????????????????????????????????????????????????????????????????????????????????????????????????????????????????????????????????????????????????????????????-------------------------------------------------------------------------------------------------------------------------------------------------------------------------------------------------------------------------------------------------[------------------------------------------------------------------------------------------------------------------------------------------------------------------------------------------------------------------------------------------------------------------------------------------------------------------------------------------]-----------------------------------------------------------------------------------------------------------------------------------------------------------------------------------------------------------------------------------------------------------------------------------------------------------------------------------------------------------------------------------------------------------------------------------------------------------------------------
	Andricus_tumificus           [29Callirhytistumifica]      	[]                   		[]             		???????????????????????????????????????????????????????????????????????????????????????????????????????????????????????????????????????????????????????????????????????????????????????????????????????????????????????????????????????????????????????????????????????????????????????????????????????????????????????????????????????????????????????????????????????????????-------------------------------------------------------------------------------------------------------------------------------------------------------------------------------------------------------------------------------------------------[------------------------------------------------------------------------------------------------------------------------------------------------------------------------------------------------------------------------------------------------------------------------------------------------------------------------------------------]-----------------------------------------------------------------------------------------------------------------------------------------------------------------------------------------------------------------------------------------------------------------------------------------------------------------------------------------------------------------------------------------------------------------------------------------------------------------------------
	Antistrophus_rufus           [15Antistrophusrufus]        	[493.33.0.2]         		[DQ012548]     		TATAGACATTGCTCTGTGGAAATTTGAAACTGCCAAGTACTACGTGACCATCATTGATGCTCCAGGACATCGTGATTTTATAAAAAACATGATCACTGGTACGAGTCAAGCTGATTGTGCTGTACTGATTGTAGCAGCTGGAATTGGAGAATTCGAAGCTGGAATTTCCAAAAATGGTCAAACTCGAGAGCATGCTTTATTGGCTTTCACCCTCGGAGTAAAGCAATTGATTGTGGGAGTCAATAAGATGGATATGACTGATCCACCATACTCTGAGAGTCGATTTGAAGAAATCAAAAAAGAGGTTTCTTCATACATCAAGGAAATTGGTTATAATACTGCGTCGGTTGCATTTGTTCCAATTTCT-------------------------------------------------------------------------------------------------------------------------------------------------------------------------------------------------------------------------------------------------[------------------------------------------------------------------------------------------------------------------------------------------------------------------------------------------------------------------------------------------------------------------------------------------------------------------------------------------]-----------------------------------------------------------------------------------------------------------------------------------------------------------------------------------------------------------------------------------------------------------------------------------------------------------------------------------------------------------------------------------------------------------------------------------------------------------------------------
	Antistrophus_silphii         [16Antistrophussilphii]      	[f239.18.0.2]        		[AY368968]     		TATCGACATTGCTCTGTGGAAATTTGAAACTGCCAGGTACTACGTGACCATCATTGATGCTCCAGGACATCGTGATTTCATAAAAAACATGATCACTGGTACGAGTCAAGCTGATTGTGCTGTGCTGATTGTAGCAGCTGGAATTGGAGAATTCGAAGCTGGAATTTCTAAAAATGGTCAAACTCGAGAGCATGCTTTATTGGCTTTCACCCTCGGAGTAAAGCAGTTGATTGTGGGAGTCAATAAGATGGATATGACTGATCCACCGTACTCTGAGAGTCGATTTGAAGAAATCAAAAAAGAAGTTTCTTCATACATCAAGAAAATTGGTTATAATACTGCGTCAGTTGCATTTGTTCCAATTTCT-------------------------------------------------------------------------------------------------------------------------------------------------------------------------------------------------------------------------------------------------[------------------------------------------------------------------------------------------------------------------------------------------------------------------------------------------------------------------------------------------------------------------------------------------------------------------------------------------]-----------------------------------------------------------------------------------------------------------------------------------------------------------------------------------------------------------------------------------------------------------------------------------------------------------------------------------------------------------------------------------------------------------------------------------------------------------------------------
	Asiocynips_lugubris          [94Asiocynips_lugubris]      	[]                   		[]             		???????????????????????????????????????????????????????????????????????????????????????????????????????????????????????????????????????????????????????????????????????????????????????????????????????????????????????????????????????????????????????????????????????????????????????????????????????????????????????????????????????????????????????????????????????????????-------------------------------------------------------------------------------------------------------------------------------------------------------------------------------------------------------------------------------------------------[------------------------------------------------------------------------------------------------------------------------------------------------------------------------------------------------------------------------------------------------------------------------------------------------------------------------------------------]-----------------------------------------------------------------------------------------------------------------------------------------------------------------------------------------------------------------------------------------------------------------------------------------------------------------------------------------------------------------------------------------------------------------------------------------------------------------------------
	Asiocynips_pannucea          [95Asiocynips_pannucea]      	[]                   		[]             		???????????????????????????????????????????????????????????????????????????????????????????????????????????????????????????????????????????????????????????????????????????????????????????????????????????????????????????????????????????????????????????????????????????????????????????????????????????????????????????????????????????????????????????????????????????????-------------------------------------------------------------------------------------------------------------------------------------------------------------------------------------------------------------------------------------------------[------------------------------------------------------------------------------------------------------------------------------------------------------------------------------------------------------------------------------------------------------------------------------------------------------------------------------------------]-----------------------------------------------------------------------------------------------------------------------------------------------------------------------------------------------------------------------------------------------------------------------------------------------------------------------------------------------------------------------------------------------------------------------------------------------------------------------------
	Aulacidea_freesei            [17Aulacideafreesei +DM]       [577.113.0.2/DM381=FR577]	[DQ012549/new]		TATCGACATTGCTCTGTGGAAATTTGAAACTGCCAAGTACTACGTGACCATCATTGATGCACCAGGACATCGTGATTTCATAAAAAATATGATCACTGGTACGAGTCAAGCTGATTGTGCTGTGCTGATTGTAGCAGCTGGAATTGGAGAATTCGAAGCTGGAATTTCAAAAAATGGTCAGACTCGAGAACATGCTTTATTGGCTTTCACCCTGGGAGTGAAGCAATTGATTGTCGGAGTCAATAAGATGGATATGACTGATCCACCATACTCTGAGAGTCGATTTGAAGAAATAAAAAAAGAGGTTTCTTCATACATCAAGAAAATTGGTTATAATACTGCGTCGGTTGCATTTGTTCCAATTTCT-------------------------------------------------------------------------------------------------------------------------------------------------------------------------------------------------------------------------------------------------[------------------------------------------------------------------------------------------------------------------------------------------------------------------------------------------------------------------------------------------------------------------------------------------------------------------------------------------]------------------------------------------------TTGTGGAGATGCATCACGAGGCTTTGACAGAGGCTCTTCCTGGTGACAATGTTGGCTTCAACGTGAAGAATATTTCAGTAAAAGAGCTGCGTCGTGGATACGTCGCAGGAGATTCGAAGAACCAGCCTCCCAGAGGAGCAGCAGATTTCACTGCCCAGGTTATTGTTCTTAATCATCCGGGTCAAATCAGCAATGGATATACCCCAGTGCTCGATTGTCACACTGCCCACATTGCCTGCAAATTTGCAGAAATAAAGGAAAAATGTGATCGCCGAACTGGAAAAACAACTGAGGAAAACCCAAAAAGTATTAAAAGTGGAGATGCTGCTATAGTGGTGCTACAACCAACAAAGCCGATGTGTGTGGAAGCTTTCCAAGAGTTTCCACCTCTAGGCAGATTTGCTGTGCGTGAC
	Aulacidea_hieracii           [18Aulacideahieracii]        	[410.66.0.2]         		[DQ012550]     		TATCGATATTGCTCTGTGGAAATTTGAAACTGCCAAGTACTACGTGACCATCATTGATGCACCAGGACATCGTGATTTCATAAAGAACATGATCACTGGTACGAGTCAAGCTGATTGTGCTGTGCTGATTGTAGCAGCTGGAATTGGAGAATTCGAAGCTGGAATTTCCAAAAATGGTCAAACTCGAGAGCATGCTTTATTAGCTTTCACCCTGGGAGTGAAGCAATTGATTGTCGGAGTTAATAAGATGGATATGACCGATCCACCGTACTCTGAGAGTCGATTTGAAGAAATCAAAAAAGAGGTTTCTTCATACATCAAGAAAATTGGTTATAATACTGCGTCGGTTGCATTTGTTCCAATTTCT-------------------------------------------------------------------------------------------------------------------------------------------------------------------------------------------------------------------------------------------------[------------------------------------------------------------------------------------------------------------------------------------------------------------------------------------------------------------------------------------------------------------------------------------------------------------------------------------------]-----------------------------------------------------------------------------------------------------------------------------------------------------------------------------------------------------------------------------------------------------------------------------------------------------------------------------------------------------------------------------------------------------------------------------------------------------------------------------
	Aulacidea_phlomica           [19Aulacideaphlomica]        	[f242ph.32.0.2]      		[DQ012551]     		TATCGATATTGCTCTGTGGAAATTTGAAACTGCCAAGTACTATGTGACCATCATTGATGCACCAGGACATCGTGATTTCATAAAAAACATGATCACTGGTACGAGTCAAGCTGATTGTGCTGTGCTGATTGTAGCAGCTGGAATTGGAGAATTCGAAGCTGGAATTTCCAAAAATGGTCAAACTCGAGAGCATGCTTTATTGGCTTTCACCCTGGGAGTGAAGCAATTGATTGTGGGAGTCAATAAGATGGATATGACTGATCCACCATACTCTGAGAGTCGATTTGAAGAAATCAAAAAGGAAGTTTCTTCATACATCAAGAAAATTGGTTATAATACTGCGTCGGTTGCATTTGTTCCAATTTCT-------------------------------------------------------------------------------------------------------------------------------------------------------------------------------------------------------------------------------------------------[------------------------------------------------------------------------------------------------------------------------------------------------------------------------------------------------------------------------------------------------------------------------------------------------------------------------------------------]-----------------------------------------------------------------------------------------------------------------------------------------------------------------------------------------------------------------------------------------------------------------------------------------------------------------------------------------------------------------------------------------------------------------------------------------------------------------------------
	Aulacidea_tragopogonis       [20Aulacideatragopogonis]    	[f265.69.0.2]        		[AY368973]     		TATCGACATTGCTCTGTGGAAATTTGAAACTGCCAAGTACTACGTGACCATCATTGATGCACCAGGACATCGTGATTTCATAAAGAACATGATTACTGGTACGAGTCAAGCTGATTGCGCTGTGCTGATTGTAGCAGCTGGAATTGGAGAATTCGAAGCTGGAATTTCAAAAAATGGTCAAACTCGAGAGCATGCTTTATTGGCTTTCACCCTCGGAGTGAAGCAATTGATTGTCGGAGTCAATAAGATGGATATGACTGATCCACCATACTCTGAGAGCCGATTTGAAGAAATCAAAAAAGAGGTTTCTTCATACATCAAGAAAATTGGTTATAATACTGCATCGGTTGCATTTGTTCCAATTTCT-------------------------------------------------------------------------------------------------------------------------------------------------------------------------------------------------------------------------------------------------[------------------------------------------------------------------------------------------------------------------------------------------------------------------------------------------------------------------------------------------------------------------------------------------------------------------------------------------]-----------------------------------------------------------------------------------------------------------------------------------------------------------------------------------------------------------------------------------------------------------------------------------------------------------------------------------------------------------------------------------------------------------------------------------------------------------------------------
	Aulacidea_verticillica       [91Aulacidea_verticillica]   	[]                   		[]             		???????????????????????????????????????????????????????????????????????????????????????????????????????????????????????????????????????????????????????????????????????????????????????????????????????????????????????????????????????????????????????????????????????????????????????????????????????????????????????????????????????????????????????????????????????????????-------------------------------------------------------------------------------------------------------------------------------------------------------------------------------------------------------------------------------------------------[------------------------------------------------------------------------------------------------------------------------------------------------------------------------------------------------------------------------------------------------------------------------------------------------------------------------------------------]-----------------------------------------------------------------------------------------------------------------------------------------------------------------------------------------------------------------------------------------------------------------------------------------------------------------------------------------------------------------------------------------------------------------------------------------------------------------------------
	Aylax_hypecoi                [21Aylaxhypecoi]             	[505.98.0.2]         		[DQ012552]     		TATCGACATTGCTCTGTGGAAATTTGAAACTGCCAAGTACTACGTGACCATCATTGATGCACCAGGACATCGTGATTTCATAAAAAACATGATTACTGGTACGAGTCAAGCTGATTGTGCTGTGCTGATTGTAGCAGCTGGAATTGGAGAATTCGAAGCTGGAATTTCCAAAAATGGTCAAACTCGAGAGCATGCTTTATTGGCTTTCACCTTGGGAGTGAAGCAATTGATTGTGGGAGTGAATAAGATGGATATGACTGATCCACCATACTCTGAGAGTCGATTTGAAGAAATCAAAAAAGAGGTTTCTTCATACATCAAGAAAATTGGTTATAATACTGCTTCGGTTGCATTTGTTCCAATTTCT-------------------------------------------------------------------------------------------------------------------------------------------------------------------------------------------------------------------------------------------------[------------------------------------------------------------------------------------------------------------------------------------------------------------------------------------------------------------------------------------------------------------------------------------------------------------------------------------------]-----------------------------------------------------------------------------------------------------------------------------------------------------------------------------------------------------------------------------------------------------------------------------------------------------------------------------------------------------------------------------------------------------------------------------------------------------------------------------
	Aylax_minor                  [22Aylaxminor]               	[f287.180.0.2]       		[DQ012553]     		GATCGACATTGCTCTCTGGAAATTTGAAACTGCTAAGTATTACGTAACCATCATCGATGCACCAGGACATCGTGATTTCATCAAAAACATGATCACTGGAACGAGTCAAGCTGATTGTGCAGTACTGATTGTAGCAGCTGGAATTGGAGAATTCGAAGCTGGTATTTCGAAAAATGGTCAAACTCGTGAACATGCTTTATTGGCTTTTACTCTAGGAGTGAAGCAATTGATTGTAGGGGTCAACAAGATGGATATGACTGATCCTCCATATTCTGAAAGTCGATTTGAAGAAATAAAGAAAGAGGTTTCTTCATACATCAAGAAAATTGGTTACAATACTGCTTCGGTTGCATTTGTTCCAATTTCT-------------------------------------------------------------------------------------------------------------------------------------------------------------------------------------------------------------------------------------------------[------------------------------------------------------------------------------------------------------------------------------------------------------------------------------------------------------------------------------------------------------------------------------------------------------------------------------------------]-----------------------------------------------------------------------------------------------------------------------------------------------------------------------------------------------------------------------------------------------------------------------------------------------------------------------------------------------------------------------------------------------------------------------------------------------------------------------------
	Aylax_papaveris              [23Aylaxpapaveris]           	[339.10.0.1]         		[AY368974]     		GATCGACATTGCTCTCTGGAAATTTGAAACTGCCAAGTATTACGTAACCATCATCGATGCACCAGGACATCGTGATTTCATCAAAAACATGATCACTGGAACGAGTCAAGCTGATTGTGCAGTACTGATTGTAGCAGCTGGAATTGGAGAATTCGAAGCTGGTATTTCGAAAAATGGTCAAACTCGTGAACATGCTTTATTGGCTTTTACTCTAGGAGTGAAGCAATTGATTGTAGGGGTCAACAAGATGGATATGACTGATCCTCCATATTCTGAAAGTCGATTTGAAGAAATAAAGAAAGAGGTTTCTTCATACATCAAGAAAATTGGTTACAATACTGCTTCGGTTGCATTTGTTCCAATTTCT-------------------------------------------------------------------------------------------------------------------------------------------------------------------------------------------------------------------------------------------------[------------------------------------------------------------------------------------------------------------------------------------------------------------------------------------------------------------------------------------------------------------------------------------------------------------------------------------------]-----------------------------------------------------------------------------------------------------------------------------------------------------------------------------------------------------------------------------------------------------------------------------------------------------------------------------------------------------------------------------------------------------------------------------------------------------------------------------
	Barbotinia_oraniensis        [Barbotiniaoraniensis]       	[DM253=FR392]           	[AF395171]     		GATCGACATTGCTCTCTGGAAATTTGAAACTGCCAAGTATTACGTAACCATCATCGATGTACCAGGACATCGTGATTTCATCAAAAATATGATCACTGGAACGAGTCAAGCTGATTGTGCAGTGCTGATTGTAGCGGCTGGAATTGGAGAATTCGAAGCTGGAATTTCGAAAAATGGTCAAACTCGTGAACATGCTTTATTGGCTTTCACTCTGGGAGTGAAGCAGTTGATTGTAGGGGTCAACAAGATGGATATGACTGATCCTCCATATTCTGAAAGTCGATTTGAAGAAATAAAGAAAGAGGTTTCTTCATACATCAAGAAAATTGGTTACAATACTGCTTCGGTTGCATTTGTTCCAATTTCT-------------------------------------------------------------------------------------------------------------------------------------------------------------------------------------------------------------------------------------------------[------------------------------------------------------------------------------------------------------------------------------------------------------------------------------------------------------------------------------------------------------------------------------------------------------------------------------------------]-----------------------------------------------------------------------------------------------------------------------------------------------------------------------------------------------------------------------------------------------------------------------------------------------------------------------------------------------------------------------------------------------------------------------------------------------------------------------------
	Biorhiza_pallida             [26Biorhizapallida]          	[f286.46.0.2]        		[AY368982]     		AATCGATATTGCTCTCTGGAAATTTGAAACGGCGAAATATTATGTTACCATAATTGATGCACCAGGACATCGTGATTTCATCAAAAACATGATCACTGGAACGAGTCAAGCTGATTGTGCTGTACTGATAGTAGCAGCTGGAATTGGAGAATTCGAGGCTGGAATTTCGAAAAATGGTCAAACTCGTGAACATGCTTTATTGGCTTTCACTCTGGGAGTGAAGCAATTGATTGTGGGAGTCAATAAGATGGATATGACTGATCCACCATATTCTGAGAGTCGATTTGAAGAAATAAAAAAAGAGGTTTCCTCATACATCAAGAAAATTGGTTACAATACTTCTTCGGTTGCATTTGTTCCAATTTCT-------------------------------------------------------------------------------------------------------------------------------------------------------------------------------------------------------------------------------------------------[------------------------------------------------------------------------------------------------------------------------------------------------------------------------------------------------------------------------------------------------------------------------------------------------------------------------------------------]-----------------------------------------------------------------------------------------------------------------------------------------------------------------------------------------------------------------------------------------------------------------------------------------------------------------------------------------------------------------------------------------------------------------------------------------------------------------------------
	Callaspidia_sp.              [27Callaspidiasp]            	[]                   		[]             		???????????????????????????????????????????????????????????????????????????????????????????????????????????????????????????????????????????????????????????????????????????????????????????????????????????????????????????????????????????????????????????????????????????????????????????????????????????????????????????????????????????????????????????????????????????????-------------------------------------------------------------------------------------------------------------------------------------------------------------------------------------------------------------------------------------------------[------------------------------------------------------------------------------------------------------------------------------------------------------------------------------------------------------------------------------------------------------------------------------------------------------------------------------------------]-----------------------------------------------------------------------------------------------------------------------------------------------------------------------------------------------------------------------------------------------------------------------------------------------------------------------------------------------------------------------------------------------------------------------------------------------------------------------------
	Cecconia_valerianellae       [90Cecconia_valerianellae]   	[]                   		[]             		???????????????????????????????????????????????????????????????????????????????????????????????????????????????????????????????????????????????????????????????????????????????????????????????????????????????????????????????????????????????????????????????????????????????????????????????????????????????????????????????????????????????????????????????????????????????-------------------------------------------------------------------------------------------------------------------------------------------------------------------------------------------------------------------------------------------------[------------------------------------------------------------------------------------------------------------------------------------------------------------------------------------------------------------------------------------------------------------------------------------------------------------------------------------------]-----------------------------------------------------------------------------------------------------------------------------------------------------------------------------------------------------------------------------------------------------------------------------------------------------------------------------------------------------------------------------------------------------------------------------------------------------------------------------
	Cecinothofagus_gallaecoihue  []                           	[]                   		[]             		???????????????????????????????????????????????????????????????????????????????????????????????????????????????????????????????????????????????????????????????????????????????????????????????????????????????????????????????????????????????????????????????????????????????????????????????????????????????????????????????????????????????????????????????????????????????-------------------------------------------------------------------------------------------------------------------------------------------------------------------------------------------------------------------------------------------------[------------------------------------------------------------------------------------------------------------------------------------------------------------------------------------------------------------------------------------------------------------------------------------------------------------------------------------------]-----------------------------------------------------------------------------------------------------------------------------------------------------------------------------------------------------------------------------------------------------------------------------------------------------------------------------------------------------------------------------------------------------------------------------------------------------------------------------
	Cecinothofagus_gallaelenga   []                           	[]                   		[]             		???????????????????????????????????????????????????????????????????????????????????????????????????????????????????????????????????????????????????????????????????????????????????????????????????????????????????????????????????????????????????????????????????????????????????????????????????????????????????????????????????????????????????????????????????????????????-------------------------------------------------------------------------------------------------------------------------------------------------------------------------------------------------------------------------------------------------[------------------------------------------------------------------------------------------------------------------------------------------------------------------------------------------------------------------------------------------------------------------------------------------------------------------------------------------]-----------------------------------------------------------------------------------------------------------------------------------------------------------------------------------------------------------------------------------------------------------------------------------------------------------------------------------------------------------------------------------------------------------------------------------------------------------------------------
	Cecinothofagus_ibarrai       []                           	[]                   		[]             		???????????????????????????????????????????????????????????????????????????????????????????????????????????????????????????????????????????????????????????????????????????????????????????????????????????????????????????????????????????????????????????????????????????????????????????????????????????????????????????????????????????????????????????????????????????????-------------------------------------------------------------------------------------------------------------------------------------------------------------------------------------------------------------------------------------------------[------------------------------------------------------------------------------------------------------------------------------------------------------------------------------------------------------------------------------------------------------------------------------------------------------------------------------------------]-----------------------------------------------------------------------------------------------------------------------------------------------------------------------------------------------------------------------------------------------------------------------------------------------------------------------------------------------------------------------------------------------------------------------------------------------------------------------------
	Ceroptres_cerri              [30Ceroptrescerri, +DM]        [491.100.0.1/DM211]   		[DQ012555/new]		GATTGACATTGCACTTTGGAAATTTGAAACTGCCAAGTATTACGTAACCATCATTGATGCACCAGGACATCGTGATTTCATCAAAAACATGATCACTGGAACGAGTCAAGCTGATTGTGCAGTGTTGATCGTAGCAGCTGGAATTGGAGAATTCGAAGCTGGAATTTCGAAAAATGGTCAAACTCGTGAACATGCTTTACTGGCTTTCACTCTGGGAGTGAAGCAATTGATTGTTGGAGTCAATAAGATGGATATGACTGATCCACCATATTCTGAGAGTCGTTTTGAAGAAATCAAGAAAGAGGTTTCTTCATACATCAAGAAAATTGGTTACAATACTGCTTCGGTTGCATTTGTTCCAATTTCT-------------------------------------------------------------------------------------------------------------------------------------------------------------------------------------------------------------------------------------------------[------------------------------------------------------------------------------------------------------------------------------------------------------------------------------------------------------------------------------------------------------------------------------------------------------------------------------------------]----------------------------------------------------------------------------------------TGGGGACAATGTTGGNTTCAACGTGAAAAACATTTCAGTAAAAGAGCTACGTCGTGGATACGTGGCAGGAGATTCAAAAAACCAGCCACCCAGAGGAGCAGCCGATTTCACTGCCCAGGTGATTGTTCTCAATCATCCAGGTCAAATCAGCAATGGGTACACTCCTGTCCTTGATTGCCATACGGCACATATTGCTTGCAAATTCGCTGAAATAAAGGAAAAATGTGATCGTCGTACTGGAAAAACAACTGAGGAAAATCCGAAAAGTATTAAAAGTGGAGATGCTGCTATAGTGGTGTTACAACCAACAAAACCGATGTGTGTCGAAGCATTCCAAGAGTTTCCACCTCTGGGGAGATTTGCTGTTCNTGAC
	Ceroptres_clavicornis        [31Ceroptresclavicornis]     	[]                   		[]             		???????????????????????????????????????????????????????????????????????????????????????????????????????????????????????????????????????????????????????????????????????????????????????????????????????????????????????????????????????????????????????????????????????????????????????????????????????????????????????????????????????????????????????????????????????????????-------------------------------------------------------------------------------------------------------------------------------------------------------------------------------------------------------------------------------------------------[------------------------------------------------------------------------------------------------------------------------------------------------------------------------------------------------------------------------------------------------------------------------------------------------------------------------------------------]-----------------------------------------------------------------------------------------------------------------------------------------------------------------------------------------------------------------------------------------------------------------------------------------------------------------------------------------------------------------------------------------------------------------------------------------------------------------------------
	Ceroptres_sp.                [32CeroptresNA]              	[]                   		[]             		???????????????????????????????????????????????????????????????????????????????????????????????????????????????????????????????????????????????????????????????????????????????????????????????????????????????????????????????????????????????????????????????????????????????????????????????????????????????????????????????????????????????????????????????????????????????-------------------------------------------------------------------------------------------------------------------------------------------------------------------------------------------------------------------------------------------------[------------------------------------------------------------------------------------------------------------------------------------------------------------------------------------------------------------------------------------------------------------------------------------------------------------------------------------------]-----------------------------------------------------------------------------------------------------------------------------------------------------------------------------------------------------------------------------------------------------------------------------------------------------------------------------------------------------------------------------------------------------------------------------------------------------------------------------
	Cynips_quercus               [35Cynipsquercus, +DM]         [f258.68.0.2/DM376]		    [DQ012556/new]		GATCGATATTGCTCTCTGGAAATTTGAAACGGCGAAATATTATGTTACCATAATTGATGCACCAGGACATCGTGATTTCATCAAAAACATGATCACTGGAACGAGTCAAGCTGATTGTGCTGTGCTGATAGTAGCAGCTGGAATTGGAGAATTCGAGGCTGGAATTTCGAAAAATGGTCAAACTCGTGAACATGCTTTATTGGCTTTCACTCTGGGAGTAAAGCAATTGATTGTGGGAGTCAATAGGATGGATATGACTGATCCACCATATTCTGAGAGTCGATTTGAAGAAATAAAAAAAGAGGTTTCCTCATATATCAAGAAAATTGGTTACAATACTTCTTCGGTTGCATTTGTTCCAATTTCT-------------------------------------------------------------------------------------------------------------------------------------------------------------------------------------------------------------------------------------------------[------------------------------------------------------------------------------------------------------------------------------------------------------------------------------------------------------------------------------------------------------------------------------------------------------------------------------------------]------------------------------------------------TTGTGGAGATGCATCACGAGGCTTTGACAGAAGCCCTTCCTGGTGACAATGTTGGTTTCAACGTAAAGAACATCTCAGTGAAAGAGCTGCGACGTGGATACGTGACAGGAGATTCAAAGAACCAGCCTCCCAGAGGAGCAGCAGATTTCACTGCCCAGGTGATTGTTCTCAATCATCCAGGTCAAGTCAGTAATGGGTATACCCCTGTACTCGATTGCCACACTGCCCATATTGCTTGCAAATTCGCAGAAATAAAGGAGAAATGTGATCGTCGAACTGGAAAAACAACTGAAGAAAATCCGAAAAGTATTAAAAGTGGAGATGCTGCTATAGTTGTGCTGCAACCCACAAAGCCTATGTGTGTCGAAGCATTCCAAGAGTTTCCGCCTCTGGGGAGATTTGCTGTACGCGAC
	Dallatorrella_sp.            [36Dallatorellasp]           	[]                   		[]             		???????????????????????????????????????????????????????????????????????????????????????????????????????????????????????????????????????????????????????????????????????????????????????????????????????????????????????????????????????????????????????????????????????????????????????????????????????????????????????????????????????????????????????????????????????????????-------------------------------------------------------------------------------------------------------------------------------------------------------------------------------------------------------------------------------------------------[------------------------------------------------------------------------------------------------------------------------------------------------------------------------------------------------------------------------------------------------------------------------------------------------------------------------------------------]-----------------------------------------------------------------------------------------------------------------------------------------------------------------------------------------------------------------------------------------------------------------------------------------------------------------------------------------------------------------------------------------------------------------------------------------------------------------------------
	Diastrophus_mayri            [38Diastrophusmayri]         	[j020.221.0.2]       		[DQ012558]     		GATTGACATTGCTCTCTGGAAATTTGAAACTGCCAAGTATTACGTGACCATCATTGATGCACCAGGACATCGTGATTCTATCAAAAACATGATCACTGGAACAAGTCAGGCTGACTGTGCAGTGCTGATCGTAGCTGCTGGAATTGGAGAATTTGAAGCAGGAATTTCGAAAAATGGTCAAACTCGTGAACATGCTTTATTGGCTTTCACACTGGGAGTGAAGCAATTGATTGTGGGAGTCAATAAGACGGACATGACTGATCCACCATATTCTGAGAGTCGATTTGAAGAAATCAAGAAAGAGGTGTCTTCATACATCAAGAAAATTGGTTACAATACTGCTTCGGTTGCATTTGTTCCAATTTCT-------------------------------------------------------------------------------------------------------------------------------------------------------------------------------------------------------------------------------------------------[------------------------------------------------------------------------------------------------------------------------------------------------------------------------------------------------------------------------------------------------------------------------------------------------------------------------------------------]-----------------------------------------------------------------------------------------------------------------------------------------------------------------------------------------------------------------------------------------------------------------------------------------------------------------------------------------------------------------------------------------------------------------------------------------------------------------------------
	Diastrophus_potentillae      [39Diastrophuspotentillae]   	[403.14.0.1 Gonasp]  		[AY368965]     		GATCGACATTGCTCTCTGGAAATTTGAAACTGCCAAGTATTACGTGACCATCATTGATGCACCAGGACATCGTGATTTCATCAGAAACATGATCACTGGAACAAGTCAGGCTGACTGTGCAGTGCTGATCGTAGCTGCTGGAATTGGAGAATTTGAAGCTGGAATTTCGAAAAATGGTCAAACTCGTGAACATGCTTTATTGGCTTTCACACTGGGAGTTAAGCAATTGATTGTGGGAGTCAATAAGATGGACATGACTGATCCACCATATTCTGAGAGTCGATTTGAAGAAATCAAGAAAGAGGTGTCATCATACATCAAGAAAATTGGTTACAATACTGCTTCGGTTGCATTTGTTCCAATTTCT-------------------------------------------------------------------------------------------------------------------------------------------------------------------------------------------------------------------------------------------------[------------------------------------------------------------------------------------------------------------------------------------------------------------------------------------------------------------------------------------------------------------------------------------------------------------------------------------------]-----------------------------------------------------------------------------------------------------------------------------------------------------------------------------------------------------------------------------------------------------------------------------------------------------------------------------------------------------------------------------------------------------------------------------------------------------------------------------
	Diastrophus_rubi             [40Diastrophusrubi]          	[406.38.0.2]         		[DQ012559]     		TATCGATATTGCTCTCTGGAAATTTGAAACTGCCAAGTATTACGTGACCATCATTGATGCACCAGGACATCGTGATTTCATCAAAAACATGATCACTGGAACAAGTCAGGCTGACTGTGCAGTGCTGATCGTAGCTGCTGGAATTGGAGAATTTGAAGCTGGAATTTCGAAAAATGGTCAAACTCGTGAACATGCTTTATTGGCTTTCACACTGGGAGTGAAGCAATTGATTGTGGGAGTCAATAAGATGGACATGACTGATCCACCATATTCTGAGAGTCGATTTGAAGAAATCAAGAAAGAGGTGTCTTCATACATCAAGAAAATTGGTTACAATACTGCTTCGGTTGCATTTGTTCCAATTTCT-------------------------------------------------------------------------------------------------------------------------------------------------------------------------------------------------------------------------------------------------[------------------------------------------------------------------------------------------------------------------------------------------------------------------------------------------------------------------------------------------------------------------------------------------------------------------------------------------]-----------------------------------------------------------------------------------------------------------------------------------------------------------------------------------------------------------------------------------------------------------------------------------------------------------------------------------------------------------------------------------------------------------------------------------------------------------------------------
	Diastrophus_turgidus         [41Diastrophusturgidus]      	[f289.30.0.1]        		[AY368964]     		GATCGACATTGCTCTCTGGAAATTTGAAACTGCCAAGTATTATGTGACTATCATTGATGCACCAGGACATCGTGATTTCATCAAAAACATGATCACTGGAACAAGTCAGGCTGACTGTGCAGTGCTGATCGTAGCTGCTGGAATTGGAGAATTTGAAGCTGGAATTTCGAAAAATGGTCAAACTCGTGAACATGCTTTATTGGCTTTCACACTGGGAGTGAAGCAATTGATTGTGGGAGTCAATAAGATGGGCATGACTGATCCACCATATTCTGAGAGTCGATTTGAAGAAATCAAGAAAGAGGTGTCTTCATACATCAAGAAAATTGGTTTCAATACTGCTTCGGTTGCATTTGTTCCAATTTCT-------------------------------------------------------------------------------------------------------------------------------------------------------------------------------------------------------------------------------------------------[------------------------------------------------------------------------------------------------------------------------------------------------------------------------------------------------------------------------------------------------------------------------------------------------------------------------------------------]-----------------------------------------------------------------------------------------------------------------------------------------------------------------------------------------------------------------------------------------------------------------------------------------------------------------------------------------------------------------------------------------------------------------------------------------------------------------------------
	Diastrophus_sp.              [37DiastrophusspJpn]           [398.6.0.1]          		[DQ012557]     		GATCGACATTGCTCTCTGGAAATTTGAAACTGCCAAGTATTATGTGACCATCATTGATGCACCAGGACATCGTGATTTCATCAAAAACATGATCACTGGAACAAGTCAGGCTGACTGTGCAGTGCTGATCGTAGCTGCTGGAATTGGAGAATTTGAAGCTGGAATTTCGAAAAATGGTCAAACTCGTGAACATGCTTTATTGGCTTTCACACTGGGAGTGAAGCAATTGATTGTGGGAGTCAATAAGATGGACATGACTGATCCACCATATTCTGAGAGTCGATTTGAAGAAATCAAGAAAGAGGTGTCTTCATACATCAAGAAAATTGGTTACAATACTGCTTCGGTTGCATTTGTTCCAATTTCT-------------------------------------------------------------------------------------------------------------------------------------------------------------------------------------------------------------------------------------------------[------------------------------------------------------------------------------------------------------------------------------------------------------------------------------------------------------------------------------------------------------------------------------------------------------------------------------------------]-----------------------------------------------------------------------------------------------------------------------------------------------------------------------------------------------------------------------------------------------------------------------------------------------------------------------------------------------------------------------------------------------------------------------------------------------------------------------------
	Diplolepis_rosae             [42Diplolepisrosae]            [AF395166]           		[AF395166]     		CATTGATATCGCTCTTTGGAAATTCGAAACAGCCAAATATTACGTGACCATCATCGATGCACCAGGACATCGTGATTTTATAAAAAACATGATTACTGGAACAAGTCAAGCTGATTGTGCAGTGTTAATAGTAGCAGCTGGAATAGGAGAATTCGAAGCTGGAATTTCAAAAAATGGCCAAACTCGTGAACATGCTCTACTTGCTTTTACCTTGGGAGTAAAGCAATTGATTGTCGGAGTCAATAAAATGGATATGACTGACCCACCATATTCAGAGAGCCGATTTGAAGAAATCAAAAAAGAAGTTTCTTCATACATCAAGAAAATTGGTTACAATACAGCTTCAGTTGCATTTGTTCCCATTTCT-------------------------------------------------------------------------------------------------------------------------------------------------------------------------------------------------------------------------------------------------[------------------------------------------------------------------------------------------------------------------------------------------------------------------------------------------------------------------------------------------------------------------------------------------------------------------------------------------]-----------------------------------------------------------------------------------------------------------------------------------------------------------------------------------------------------------------------------------------------------------------------------------------------------------------------------------------------------------------------------------------------------------------------------------------------------------------------------
	Dryocosmus_quercuspalustris  [34Cynipspalustris]            []                   		[]             		???????????????????????????????????????????????????????????????????????????????????????????????????????????????????????????????????????????????????????????????????????????????????????????????????????????????????????????????????????????????????????????????????????????????????????????????????????????????????????????????????????????????????????????????????????????????-------------------------------------------------------------------------------------------------------------------------------------------------------------------------------------------------------------------------------------------------[------------------------------------------------------------------------------------------------------------------------------------------------------------------------------------------------------------------------------------------------------------------------------------------------------------------------------------------]-----------------------------------------------------------------------------------------------------------------------------------------------------------------------------------------------------------------------------------------------------------------------------------------------------------------------------------------------------------------------------------------------------------------------------------------------------------------------------
	Eschatocerus_acaciae         [43Eschatocerusacaciae]        [f281.43.0.2]        		[AY368979]     		AATCGATATTGCTCTCTGGAAATTTGAAACGGCGAAATATTATGTTACCATAATTGATGCACCAGGACATCGTGATTTCATCAAAAACATGATCACTGGAACGAGTCAAGCTGATTGTGCTGTACTGATAGTAGCAGCTGGAATTGGAGAATTCGAGGCTGGAATTTCGAAAAATGGTCAAACTCGTGAACATGCTTTATTGGCTTTCACTCTGGGAGTGAAGCAATTGATTGTGGGAGTCAATAAGATGGATATGACTGATCCACCATATTCTGAGAGTCGATTTGAAGAAATAAAAAAAGAGGTTTCCTCATACATCAAGAAAATTGGTTACAATACTTCTTCGGTTGCATTTGTTCCAATTTCT-------------------------------------------------------------------------------------------------------------------------------------------------------------------------------------------------------------------------------------------------[------------------------------------------------------------------------------------------------------------------------------------------------------------------------------------------------------------------------------------------------------------------------------------------------------------------------------------------]-----------------------------------------------------------------------------------------------------------------------------------------------------------------------------------------------------------------------------------------------------------------------------------------------------------------------------------------------------------------------------------------------------------------------------------------------------------------------------
	Euceroptres_sp.              []                             []                   		[]             		???????????????????????????????????????????????????????????????????????????????????????????????????????????????????????????????????????????????????????????????????????????????????????????????????????????????????????????????????????????????????????????????????????????????????????????????????????????????????????????????????????????????????????????????????????????????-------------------------------------------------------------------------------------------------------------------------------------------------------------------------------------------------------------------------------------------------[------------------------------------------------------------------------------------------------------------------------------------------------------------------------------------------------------------------------------------------------------------------------------------------------------------------------------------------]-----------------------------------------------------------------------------------------------------------------------------------------------------------------------------------------------------------------------------------------------------------------------------------------------------------------------------------------------------------------------------------------------------------------------------------------------------------------------------
	Hedickiana_levantina         [Hedickianalevantina DM]		[DM284=J017]			    [new]			    AATCGACATTGCTCTGTGGAAGTTTGAAACTGCCAAGTACTACGTGACCATAATTGATGCACCAGGACATCGTGATTTTATAAAAAACATGATCACTGGTACGAGTCAAGCTGATTGTGCTGTGCTGATTGTAGCAGCTGGAATTGGAGAATTCGAAGCTGGAATTTCCAAAAATGGTCAAACTCGAGAGCATGCTTTATTGGCTCTCACCCTTGGAGTAAAGCAGTTGATTGTGGGAGTCAATAAGATGGATATGATTGATCCACCATACTCTGAGAGTCGATTTGAAGAAATCAAAAAAGAGGTTTCTTCATACATCAAGAAAATTGGTTATAATACTGCGTCGGTTGCATTTGTTCCAATTTCTGGATGGCATGGTGATAACATGTTGGAACCTTCTCCTAAGACTCCTTGGTACAAAGGTTGGAAGGTTGAACGTAAAGATGGAAACGCTGATGGTAAAACATTGATTGAAGCTTTGGATGCTATTCTTCCTCCTTCTCGACCAACTGACAAGGCACTTCGACTTCCTCTTCAGGATGTCTATAAGATTGGTGGAATTGGGACTGTACCAGTAGGACGTGTTGAGACTGGTATCCTGAAACCAG[GTAAATGAATTTCGTTTATAATTTTTGGGTGCTGAAGTATAATGTATTATATTCTGTAAAAAGATTTTTGAACTTGAAACTTGGTCCGTCATAGTAAACATAAAAAAAAAGAAGTAATAAAAGTAATTGCT--------------------------------------------------------------------------------------------------------------------------------------------------------------------------------------TCATTCATTTATTTCAG]GTATGCTCGTGACTTTTGCTCCGGCTGCTTTGACTACTGAAGTGAAATCTGTTGAGATGCACCATGAGGCTTTGACAGAGGCTCTTCCTGGTGACAATGTTGGCTTCAATGTGAAGAATATTTCAGTAAAAGAGCTGCGCCGTGGATACGTTGCAGGGGATTCGAAGAACCAGCCTCCCAGAGGAGCAGCAGATTTCACTGCCCAGGTCATTGTTCTTAATCATCCGGGTCAAATCAGCAATGGGTATACCCCAGTGCTTGATTGTCACACTGCCCATATTGCCTGCAAATTTGCTGAAATAAAGGAAAAATGTGATCGTCGAACTGGAAAAACAACTGAAGAAAACCCAAAGAGTATTAAAAGTGGAGACGCTGCTATAGTGGTGCTGCAACCAACAAAGCCGATGTGTGTGGAAGCTTTCCAAGAGTTTCCACCTCTGGGCAGATTTGCCGTGCGTGAC
	Himalocynips_vigintilis      [96Himalocynips_vigintilis]    []                   		[]             		???????????????????????????????????????????????????????????????????????????????????????????????????????????????????????????????????????????????????????????????????????????????????????????????????????????????????????????????????????????????????????????????????????????????????????????????????????????????????????????????????????????????????????????????????????????????-------------------------------------------------------------------------------------------------------------------------------------------------------------------------------------------------------------------------------------------------[------------------------------------------------------------------------------------------------------------------------------------------------------------------------------------------------------------------------------------------------------------------------------------------------------------------------------------------]-----------------------------------------------------------------------------------------------------------------------------------------------------------------------------------------------------------------------------------------------------------------------------------------------------------------------------------------------------------------------------------------------------------------------------------------------------------------------------
	Ibalia_anceps                [45Ibaliaanceps]               [408.63.0.2]            	[DQ012560]     		CATCGATATTGCTCTTTGGAAATTTGAAACAGCCAAATATTACGTAACCATTATCGATGCACCAGGACATCGTGATTTCATAAAAAATATGATCACTGGAACAAGTCAAGCTGATTGTGCAGTTTTGATAGTAGCAGCAGGAATCGGAGAATTCGAAGCAGGAATTTCAAAGAATGGTCAAACTCGTGAACATGCTCTCTTAGCTTTCACCCTGGGAGTGAAGCAATTAATTGTTGGAGTCAATAAGATGGATATGACTGATCCACCATATTCTGAGAGCCGATTTGAAGAAATCAAAAAAGAGGTATCTTCATACATCAAGAAAATTGGTTACAATACTGCTTCAGTTGCATTTGTTCCCATTTCC-------------------------------------------------------------------------------------------------------------------------------------------------------------------------------------------------------------------------------------------------[------------------------------------------------------------------------------------------------------------------------------------------------------------------------------------------------------------------------------------------------------------------------------------------------------------------------------------------]-----------------------------------------------------------------------------------------------------------------------------------------------------------------------------------------------------------------------------------------------------------------------------------------------------------------------------------------------------------------------------------------------------------------------------------------------------------------------------
	Ibalia_rufipes               [Ibaliarufipes DM]             [f292?=DM?]			        [new]			    AATCGACATTGCTCTCTGGAAATTTGAAACAGCCAAATATTACGTAACCATTATCGATGCACCAGGACATCGTGATTTCATAAAAAACATGATCACTGGAACAAGTCAAGCTGATTGTGCAGTTTTGATAGTAGCAGCAGGAATTGGAGAATTCGAAGCAGGAATTTCAAAGAATGGTCAAACTCGTGAACATGCTCTTTTAGCTTTCACCCTGGGAGTGAAACAATTGATTGTTGGAGTCAACAAGATGGATATGACTGATCCACCATATTCTGAGAGTCGATTTGAAGAAATCAAAAAAGAGGTATCTTCATACATCAAGAAAATTGGCTACAATACTGCTTCAGTTGCATTTGTTCCCATTTCT-------------------------------------------------------------------------------------------------------------------------------------------------------------------------------------------------------------------------------------------------[------------------------------------------------------------------------------------------------------------------------------------------------------------------------------------------------------------------------------------------------------------------------------------------------------------------------------------------]-------------------------------------------------------------------------------------------GGNCAACGTTGGCTTCAACGTGAAAAATATTTCAGTAAAAGAACTACGACGTGGATACGTAGCAGGAGATTCAAAGAACCAGCCTCCCAAAGGAGCAGCCGATTTCACAGCTCAGGTAATTGTACTAAATCATCCGGGTCAAATTAGCAATGGGTATACCCCAGTGCTGGATTGTCACACGGCCCATATTGCCTGCAAATTTGCTGAAATCAAGGAAAAATGTGACCGTCGAACTGGTAAAACCACTGAGGAAAATCCAAAAAGTATTAAAAGTGGGGATGCTGCTATAGTGATGCTGCAACCAACTAAGCCGATGTGTGTGAAGGCATTCCAGGAATTTCCACCTC-----------------------
	Iraella_hispanica            [24Aylaxspn]                   [580.22.0.2]         		[DQ012554]     		AATCGATATTGCTCTCTGGAAATTTGAAACTGCTAAGTATTACGTAACCATCATCGATGCACCAGGACATCGTGATTTCATCAAAAACATGATCACTGGAACAAGTCAAGCTGATTGTGCAGTGCTGATTGTAGCAGCTGGAATTGGAGAATTCGAAGCTGGTATTTCGAAAAATGGTCAAACTCGTGAACATGCTTTATTGGCTTTCACTCTGGGAGTGAAGCAATTGATTGTAGGGGTCAATAAGATGGATATGACTGATCCTCCATATTCTGAAAGTCGATTCGAAGAAATTAAGAAAGAAGTTTCTTCATACATCAAGAAAATTGGTTACAATACTTCTTCGGTTGCATTTGTTCCAATTTCT-------------------------------------------------------------------------------------------------------------------------------------------------------------------------------------------------------------------------------------------------[------------------------------------------------------------------------------------------------------------------------------------------------------------------------------------------------------------------------------------------------------------------------------------------------------------------------------------------]-----------------------------------------------------------------------------------------------------------------------------------------------------------------------------------------------------------------------------------------------------------------------------------------------------------------------------------------------------------------------------------------------------------------------------------------------------------------------------
	Iraella_luteipes             [47Iraellaluteipes]            [333.10.0.2]         		[AY368975]     		GATCGACATTGCTCTCTGGAAATTTGAAACTGCCAAGTATTACGTAACCATCATCGATGCACCAGGACATCGTGATTTCATCAAAAACATGATCACTGGAACGAGTCAAGCTGATTGTGCAGTGCTGATTGTAGCAGCTGGAATTGGAGAATTCGAAGCTGGTATTTCGAAAAATGGTCAAACTCGTGAACATGCTTTATTGGCTTTCACTCTGGGAGTAAAGCAATTGATTGTAGGGGTCAATAAGATGGATATGACTGATCCTCCATATTCTGAAAGTCGATTTGAAGAAATTAAGAAAGAAGTTTCTTCATACATCAAGAAAATTGGTTACAATACTGCTTCGGTCGCATTTGTTCCAATTTCT-------------------------------------------------------------------------------------------------------------------------------------------------------------------------------------------------------------------------------------------------[------------------------------------------------------------------------------------------------------------------------------------------------------------------------------------------------------------------------------------------------------------------------------------------------------------------------------------------]-----------------------------------------------------------------------------------------------------------------------------------------------------------------------------------------------------------------------------------------------------------------------------------------------------------------------------------------------------------------------------------------------------------------------------------------------------------------------------
	Isocolus_leuzeae             [48Isocolusleuzeae]            [500.11.0.1]         		[DQ012561]     		TATCGACATTGCTCTGTGGAAATTTGAAACTGCCAAGTACTACGTGACCATCATTGATGCACCNNGACATCGCGATTTCATAAAAAACATGATCACTGGTACTAGTCAAGCTGATTGTGCTGTGCTGATTGTAGCAGCTGGAATTGGGGAATTCGAAGCTGGAATATCCAAAAATGGTCAAACTCGAGAGCATGCTTTATTAGCTTTCACCCTGGGAGTGAAGCAATTGATTGTGGGAGTCAATAAGATGGATATGACTGATCCACCATACTCCGAGAGTCGATTTGAAGAAATCAAAAAAGAGGTTTCTTCATACATCAAGAAAATTGGATATAATACTGCGTCGGTTGCATTTGTTCCAATTTCT-------------------------------------------------------------------------------------------------------------------------------------------------------------------------------------------------------------------------------------------------[------------------------------------------------------------------------------------------------------------------------------------------------------------------------------------------------------------------------------------------------------------------------------------------------------------------------------------------]-----------------------------------------------------------------------------------------------------------------------------------------------------------------------------------------------------------------------------------------------------------------------------------------------------------------------------------------------------------------------------------------------------------------------------------------------------------------------------
	Isocolus_lichtensteini       [49Isocoluslichtensteini]      [329.24.0.2]         		[DQ012562]     		TATCGACATTGCTCTGTGGAAATTTGAAACTGCCAAGTACTACGTGACCATCATTGATGCACCAGGACATCGTGATTTCATAAAAAACATGATCACTGGTACTAGTCAAGCTGACTGTGCTGTGCTGATTGTAGCAGCTGGAATTGGGGAATTTGAAGCTGGAATATCCAAAAATGGTCAAACTCGAGAGCATGCTTTATTAGCTTTCACCCTGGGAGTGAAGCAATTGATTGTGGGAGTCAATAAGATGGATATGACTGATCCACCATACTCCGAGAGTCGATTTGAAGAAATCAAAAAAGAAGTTTCTTCATACATCAAGAAAATTGGTTATAATACTGCGTCAGTTGCATTTGTTCCAATTTCT-------------------------------------------------------------------------------------------------------------------------------------------------------------------------------------------------------------------------------------------------[------------------------------------------------------------------------------------------------------------------------------------------------------------------------------------------------------------------------------------------------------------------------------------------------------------------------------------------]-----------------------------------------------------------------------------------------------------------------------------------------------------------------------------------------------------------------------------------------------------------------------------------------------------------------------------------------------------------------------------------------------------------------------------------------------------------------------------
	Isocolus_rogenhoferi         [50Isocolusrogenhoferi]        [f243.53.0.2]        		[AY368972]     		TATCGACATTGCTCTGTGGAAATTTGAAACTGCCAAGTACTACGTGACCATCATTGATGCACCAGGACATCGTGATTTCATAAAAAACATGATCACTGGTACTAGTCAAGCTGATTGTGCTGTGCTGATTGTAGCAGCTGGAATTGGGGAATTCGAAGCTGGAATATCCAAAAATGGTCAAACTCGAGAGCATGCTTTATTAGCTTTCACCCTGGGAGTGAAGCAATTGATTGTGGGAGTCAATAAGATGGATATGACTGATCCACCATACTCCGACAGTCGATTTGAAGAAATCAAAAAAGAGGTTTCTTCATACATCAAGAAAATTGGTTATAATACTGCGTCGGTTGCATTTGTTCCAATTTCT-------------------------------------------------------------------------------------------------------------------------------------------------------------------------------------------------------------------------------------------------[------------------------------------------------------------------------------------------------------------------------------------------------------------------------------------------------------------------------------------------------------------------------------------------------------------------------------------------]-----------------------------------------------------------------------------------------------------------------------------------------------------------------------------------------------------------------------------------------------------------------------------------------------------------------------------------------------------------------------------------------------------------------------------------------------------------------------------
	Kleidotoma_sp.               [51Kleidotomasp]               []                   		[]             		???????????????????????????????????????????????????????????????????????????????????????????????????????????????????????????????????????????????????????????????????????????????????????????????????????????????????????????????????????????????????????????????????????????????????????????????????????????????????????????????????????????????????????????????????????????????-------------------------------------------------------------------------------------------------------------------------------------------------------------------------------------------------------------------------------------------------[------------------------------------------------------------------------------------------------------------------------------------------------------------------------------------------------------------------------------------------------------------------------------------------------------------------------------------------]-----------------------------------------------------------------------------------------------------------------------------------------------------------------------------------------------------------------------------------------------------------------------------------------------------------------------------------------------------------------------------------------------------------------------------------------------------------------------------
	Liebelia_fukudae             [52Libeliafucudae +DM]		    [f254.78.0.2=DM369]		    [DQ012563/new]     	CATTGACATTGCTCTGTGGAAATTCGAAACAGCCAAGTATTACGTAACCATTATCGATGCACCAGGTCATCGTGATTTCATAAAAAACATGATTACCGGAACAAGTCAAGCTGATTGTGCAGTGCTGATAGTAGCAGCTGGAATAGGAGAATTTGAAGCTGGAATTTCAAAGAATGGCCAAACTCGTGAACATGCTCTGCTAGCCTTCACCCTGGGAGTGAAGCAATTGATTGTCGGAGTTAACAAAATGGATATGACTGACCCTCCATATTCAGAGAGTCGATTTGAGGAAATCAAAAAAGAAGTTTCTTCATACATCAAGAAAATTGGTTATAATACAGCTTCAGTCGCGTTTGTTCCTATTTCT-------------------------------------------------------------------------------------------------------------------------------------------------------------------------------------------------------------------------------------------------[------------------------------------------------------------------------------------------------------------------------------------------------------------------------------------------------------------------------------------------------------------------------------------------------------------------------------------------]---------------TTGCCCAAGCCCGTTTGACNACTGAGGTAAAGTCTGTTGAGATGCATCATGAAGCTCTCACAGAAGCTCTTCCTGGTGACAATGTGGGATTCAACGTAAAGAACATTTCAGTAAAAGAGCTACGACGTGGATATGTAGCGGGAGATTCAAAAAACCAGCCTCCCAGAGGAGCAGCTGACTTTACTGCTCAAGTAATTGTTCTGAATCATCCAGGTCAGATCAGCAATGGATACACTCCTGTGCTTGATTGTCACACTGCTCATATTGCCTGCAAATTTGCTGAGATTAAAGAAAAATGTGACCGTCGAACTGGAAAAACCACTGAAGAAAATCCTAAAAGTATTAAGAGTGGAGATGCTGCAATAGTAATGCTGCAACCAACAAAACCGATGTGTGTGGAAGCATTTCAGGAGTTTCCACCTCTTGGCAGATTTGCTGTACGTGAC
	Liposthenes_glechomae        [53Liposthenesglechomae]       [f003.39.0.2]        		[AY368966]     		TATCGACATTGCTCTGTGGAAATTTGAAACAGCCAAGTACTACGTGACCATCATTGATGCACCAGGACACCGTGATTTCATAAAAAACATGATCACTGGTACGAGTCAAGCTGATTGTGCTGTGCTGATTGTAGCAGCTGGAATTGGAGAATTCGAAGCTGGAATTTCCAAAAATGGTCAAACTCGGGAGCATGCTTTATTGGCTTTCACCCTTGGAGTGAAGCAATTGATTGTGGGAGTCAATAAGATGGATATGACTGATCCACCATACTCTGAGAGTCGATTCGAAGAAATCAAAAAAGAGGTTTCTTCATACATCAAGAAAATTGGTTATAATACTGCGTCGGTTGCATTTGTTCCAATTTCT-------------------------------------------------------------------------------------------------------------------------------------------------------------------------------------------------------------------------------------------------[------------------------------------------------------------------------------------------------------------------------------------------------------------------------------------------------------------------------------------------------------------------------------------------------------------------------------------------]-----------------------------------------------------------------------------------------------------------------------------------------------------------------------------------------------------------------------------------------------------------------------------------------------------------------------------------------------------------------------------------------------------------------------------------------------------------------------------
	Liposthenes_kerneri          [54Lipostheneskerneri]         [323.6.0.2]          		[AY368967]     		TATTGACATTGCTCTGTGGAAATTTGAAACTGCCAAGTACTACGTGACCATCATTGATGCACCAGGACATCGTGATTTCATAAAAAACATGATCACTGGTACGAGTCAAGCTGACTGTGCTGTGCTGATTGTAGCAGCTGGAATTGGAGAATTCGAAGCTGGAATATCCAAAAATGGTCAAACTCGAGAACATGCTTTATTGGCTTTCACCCTCGGAGTGAAGCAATTGATTGTGGGAGTCAATAAGATGGATATGACTGATCCACCATACTCTGAGAGTCGCTTTGAAGAAATCAAAAAAGAGGTTTCTTCATACATCAAGAAAATTGGCTATAATACTGCGTCGGTTGCATTTGTTCCAATTTCT-------------------------------------------------------------------------------------------------------------------------------------------------------------------------------------------------------------------------------------------------[------------------------------------------------------------------------------------------------------------------------------------------------------------------------------------------------------------------------------------------------------------------------------------------------------------------------------------------]-----------------------------------------------------------------------------------------------------------------------------------------------------------------------------------------------------------------------------------------------------------------------------------------------------------------------------------------------------------------------------------------------------------------------------------------------------------------------------
	Melanips_sp.                 [Melanipssp DM]			    [DM]		                [new]			    AATTGACATTGCTCTTTGGAAATTCGAAACAGCGAAATATTATGTAACCATCATTGATGCACCGGGACATCGTGATTTCATAAAAAACATGATCACTGGAACAAGTCAAGCTGATTGTGCAGTTTTGATAGTGGCAGCGGGAATTGGAGAATTCGAAGCTGGAATTTCAAAGAATGGTCAAACTCGTGAACATGCTCTTTTGGCTTTCACTCTGGGAGTCAAACAATTGATTGTTGGTGTCAACAAAATGGATATGACCGATCCACCATATTCCGAAAGTCGATTTGAAGAAATTAAGAAAGAGGTTTCATCATACATCANGAAAATTGGCTACAATACAGCTTCGGTTGCTTTTGTTCCTATTTCTGGATGGCATGGAGATAACATGTTGGAACCTTCTCCAAAAACTCCTTGGTACAAGGGATGGAAGGNCGAACGTAAAGATGGAAATGCNGATGGAAAAACATTNATTGAGTCTCTGGATGCTATTCTGCCTCCATCTCGACCAACTGATAAGGCCCTGANACTTCCTCTTCAAGATGTCTACAANATTGGAGGAATTGGAACTGTCCCAGTTGGACGAGTTGAGACTGGAATTTTGAAACCAG[GTGATTTTTCNATTCACAGTTTTCAGATTTGATGTACCACGTTCTGTANAGTGATGATTTTNGAACTTNAATTGNGGTCCCTCTATAAGNAAATCTTTTTGAATTTTTA-----------------------------------------------------------------------------------------------------------------------------------------------------------------------------------------------------------------------------]----------------------------------------------------------------------------------------TGGGGACAATGTTGGTTTCAACGTGAAAAATATTTCAGTAAAAGAACTACGACGTGGATACGTTGCTGGAGATTCAAAGAACCAGCCTCCCAGAGGAGCAGCTGATTTTACTGCTCAGGTGATTGTTCTCAATCATCCTGGTCAAATCAGCAATGGATATACCCCAGTGTTGGATTGTCACACGGCTCATATTGCCTGCAAATTTGCTGAAATCAAGGAAAAATGCGACCGTCGAACTGGAAAAACTACAGAGGAAAATCCAAAAAGTATCAAAAGTGGAGATGCTGCTATAGTGATGCTGCAACCGACCAAGCCGATGTGTGTGGAAGCATTCCAGGAATTTCCACCTCTGGGAAGA---------------
	Neaylax_salviae              [56Neaylaxsalviae]             [328.8.0.2 N.spN]    		[DQ012564]     		TATCGACATTGCTCTGTGGAAGTTTGAAACTGCCAAGTACTACGTGACCATAATTGATGCACCAGGACATCGCGATTTCATAAAAAACATGATCACTGGTACGAGTCAAGCTGATTGTGCTGTGCTGATTGTAGCAGCTGGAATTGGAGAATTCGAAGCTGGAATTTCCAAAAATGGCCAAACTCGAGAACATGCTTTATTGGCTTTCACCCTCGGAGTAAAGCAGTTGATTGTGGGAGTCAATAAGATGGATATGACTGATCCACCATACTCTGAGAGTCGATTTGAAGAAATCAAAAAAGAGGTTTCATCATACATCAAGAAAATTGGTTATAATACTGCGTCGGTTGCATTTGTTCCAATTTCT-------------------------------------------------------------------------------------------------------------------------------------------------------------------------------------------------------------------------------------------------[------------------------------------------------------------------------------------------------------------------------------------------------------------------------------------------------------------------------------------------------------------------------------------------------------------------------------------------]-----------------------------------------------------------------------------------------------------------------------------------------------------------------------------------------------------------------------------------------------------------------------------------------------------------------------------------------------------------------------------------------------------------------------------------------------------------------------------
	Neaylax_verbenaca            [57Neaylaxverbenaca]           [326.2.0.1]          		[AY368971]     		TATCGACATTGCTCTGTGGAAGTTTGAAACTGCCAAGTACTACGTGACCATAATTGATGCACCAGGACATCGTGATTTCATAAAAAACATGATCACTGGTACGAGTCAAGCTGATTGTGCTGTACTGATTGTAGCAGCTGGAATTGGAGAATTCGAAGCTGGGATTTCCAAAAATGGTCAAACTCGGGAGCATGCTTTATTAGCTTTCACCCTCGGTGTAAAGCAGTTGATTGTGGGAGTCAATAAGATGGATATGACTGATCCACCATACTCTGAGAGTCGATTTGAAGAAATCAAAAAAGAGGTTTCTTCATACATCAAGAAAATTGGTTATAATACTGCGTCGGTTGCATTTGTTCCAATTTCT-------------------------------------------------------------------------------------------------------------------------------------------------------------------------------------------------------------------------------------------------[------------------------------------------------------------------------------------------------------------------------------------------------------------------------------------------------------------------------------------------------------------------------------------------------------------------------------------------]-----------------------------------------------------------------------------------------------------------------------------------------------------------------------------------------------------------------------------------------------------------------------------------------------------------------------------------------------------------------------------------------------------------------------------------------------------------------------------
	Neaylax_versicolor           [58Neaylaxversicolor]          [j019.68.0.2FumAd]   		[DQ012565]     		TATCGACATTGCTCTGTGGAAATTTGAAACTGCCAAGTACTACGTGACCATCATTGATGCACCAGGACATCGTGATTTCATAAAAAACATGATCACTGGTACGAGTCAAGCTGATTGTGCTGTGCTGATTGTAGCAGCTGGAATCGGAGAATTCGAAGCTGGAATTTCCAAAAATGGTCAAACTCGAGAACATGCTTTATTGGCCTTCACCTTGGGAGTGAAGCAATTGATTGTGGGAGTGAATAAGATGGATATGACTGATCCACCATACTCTGAGAGTCGATTTGAAGAAATAAAAAAAGAGGTTTCTTCATACATCAAAAAAATTGGTTATAATACTGCGTCGGTTGCATTTGTTCCAATTTCT-------------------------------------------------------------------------------------------------------------------------------------------------------------------------------------------------------------------------------------------------[------------------------------------------------------------------------------------------------------------------------------------------------------------------------------------------------------------------------------------------------------------------------------------------------------------------------------------------]-----------------------------------------------------------------------------------------------------------------------------------------------------------------------------------------------------------------------------------------------------------------------------------------------------------------------------------------------------------------------------------------------------------------------------------------------------------------------------
	Neuroterus_numismalis        [59Neuroterusnumismalis]       [f261.2.0.1]         		[AY368981]     		AATCGACATCGCTCTCTGGAAATTTGAAACGGCGAAATATTATGTGACCATAATTGATGCACCAGGACATCGTGATTTTATCAAAAACATGATCACTGGAACGAGTCAAGCTGATTGTGCTGTACTGATCGTAGCAGCTGGAATTGGAGAATTCGAGGCTGGGATTTCGAAAAATGGTCAAACTCGTGAGCATGCTTTATTGGCTTTCACTCTGGGAGTGAAACAATTGATTGTAGGAGTCAATAAGATGGATATGACCGATCCACCATATTCTGAGAGTCGATTTGAAGAAATCAAAAAAGAGGTTTCCTCGTACATCAAGAAGATTGGTTACAATACTTCTTCGGTTGCATTTGTTCCAATTTCT-------------------------------------------------------------------------------------------------------------------------------------------------------------------------------------------------------------------------------------------------[------------------------------------------------------------------------------------------------------------------------------------------------------------------------------------------------------------------------------------------------------------------------------------------------------------------------------------------]-----------------------------------------------------------------------------------------------------------------------------------------------------------------------------------------------------------------------------------------------------------------------------------------------------------------------------------------------------------------------------------------------------------------------------------------------------------------------------
	Panteliella_bicolor          [60Panteliellabicolor +DM]		[PBI1 / DM378]			    [AF395172/new]		TATCGACATTGCTCTGTGGAAATTTGAAACTGCCAAGTACTACGTAACCATCATTGATGCACCAGGGCATCGTGATTTCATAAAAAACATGATCACTGGTACGAGTCAAGCTGATTGTGCTGTGCTGATTGTAGCAGCTGGAATTGGAGAATTCGAAGCTGGAATTTCCAAAAATGGTCAAACTCGAGAACATGCTTTATTGGCCTTCACCCTTGGAGTGAAGCAATTGATTGTGGGAGTTAATAAGATGGATATGACTGATCCACCATACTCTGAGAGTCGATTTGAAGAAATCAAAAAAGAGGTTTCTTCATACATCAAGAAAATTGGTTATAATACTGCGTCGGTTGCATTTGTTCCAATTTCT-------------------------------------------------------------------------------------------------------------------------------------------------------------------------------------------------------------------------------------------------[------------------------------------------------------------------------------------------------------------------------------------------------------------------------------------------------------------------------------------------------------------------------------------------------------------------------------------------]------------------------------------------------TTGTGGAGATGCATCACGAGGCTTTGACAGAAGCCCTTCCTGGTGACAACGTTGGCTTCAACGTGAAGAATATTTCAGTAAAAGAGCTGCGTCGTGGATACGTTGCAGGAGATTCGAAGAACCAGCCTCCCAGAGGAGCAGCAGATTTCACTGCCCAGGTTATTGTTCTTAATCATCCGGGTCAAATCAGCAATGGATATACCCCAGTGCTTGATTGTCACACTGCCCATATTGCCTGCAAATTTGCTGAAATAAAGGAAAAATGTGATCGTCGAACTGGAAAAACAACTGAGGAAAACCCAAAGAGTATTAAAAGTGGAGATGCTGCTATAGTGGTGCTGCAACCAACAAAGCCGATGTGTGTGGAAGCTTTCCAAGAGTTTCCACCTCTGGGCAGATTTGCTGTGCGTGAC
	Paramblynotus_virginianus    [61Paramblynotusvirginianus]   [409.18.0.1]         		[AY368984]     		CATAGACATCGCTCTCTGGAAATTCGAAACAGCCAAGTATTACGTAACCATCATCGATGCACCGGGACATCGTGATTTCATAAAGAACATGATTACTGGAACTAGTCAGGCTGACTGTGCAGTTTTGATAGTAGCTGCAGGAATTGGAGAATTCGAGGCTGGAATTTCAAAGAATGGCCAAACTCGTGAACATGCCCTTTTGGCGTTCACCTTAGGAGTGAAGCAATTGATTGTTGGAGTCAACAAGATGGACATGACTGATCCACCTTATTCTGAAAGTCGTTTTGAGGAGATCAAGAAAGAGGTTTCCTCATACATCAAGAAGATTGGCTACAATACAGCATCAGTTGCATTTGTACCAATTTCT-------------------------------------------------------------------------------------------------------------------------------------------------------------------------------------------------------------------------------------------------[------------------------------------------------------------------------------------------------------------------------------------------------------------------------------------------------------------------------------------------------------------------------------------------------------------------------------------------]-----------------------------------------------------------------------------------------------------------------------------------------------------------------------------------------------------------------------------------------------------------------------------------------------------------------------------------------------------------------------------------------------------------------------------------------------------------------------------
	Paraspicera_sp.              [62Paraspicerasp]              []                   		[]             		???????????????????????????????????????????????????????????????????????????????????????????????????????????????????????????????????????????????????????????????????????????????????????????????????????????????????????????????????????????????????????????????????????????????????????????????????????????????????????????????????????????????????????????????????????????????-------------------------------------------------------------------------------------------------------------------------------------------------------------------------------------------------------------------------------------------------[------------------------------------------------------------------------------------------------------------------------------------------------------------------------------------------------------------------------------------------------------------------------------------------------------------------------------------------]-----------------------------------------------------------------------------------------------------------------------------------------------------------------------------------------------------------------------------------------------------------------------------------------------------------------------------------------------------------------------------------------------------------------------------------------------------------------------------
	Paraulax_perplexa            [Paraulax sp. DM]			    [DM279=FR492]			    [new]             	------------------------------------------------------------ACCCGGACATCGGGACTTCATAAAGAATATGATCACTGGAACGAGTCAAGCCGATTGCGCCGTGCTAATAGTAGCAGCCGGAATAGGCGAATTCGAAGCAGGAATCTCTAAAAACGGACAGACTCGTGAGCATGCTTTATTGGCCTTCACGCTGGGAGTGAAGCAGTTGATTGTGGGTGTCAATAAGATGGACATGACTGATCCACCCTACTCCGAGACCCGCTTTGAAGAGATTAAGAAGGAGGTTTCATCCTATATCAAGAAGATAGGATATAACACTGCTTCGGTGGCATTTGTACCGATTTCTGGGTGGCATGGAGATAACATGCTTGAATCTTCACCGAAGGCGCCGTGGTACAAGGGTTGGAAGGTGGAACGTAAGGATGGTAACGCTGATGGAAAGACACTTATCGAGGCACTGGACGCTATTCTTCCACCATCTCGGCCAACCGATAAGCCACTTCGTCTTCCTTTGCAGGATGTTTACAAGATTGGCGGTATTGGGACTGTACCCGTCGGTCGAGTTGAGACCGGGATTTTGAAACCAG[GTGAGTTAAATATTTGCAATTAAACATTTTTTAATATATCAAGCACTAAATTTATTACCTAATGTAGATCTTCTTAAATAGCAGCTTCTTGAATAGAATTTCCTACTATTTAAAAATTTTACAAAAAAACC-----------------------------------------------------------------------------------------------------------------------------------------------------------------------------TCGTCTTTATTTTTTTTCTGTCCTAG]GCATGCTTGTTACTTTTGCACCAGCCGCCCTAACCACTGAGGTGAAATCAGTTGAGATGCATCACGAAGCCCTACCGGAAGCTCTTCCTGGTGACAACGTTGGTTTCAATGTGAAGAACATTTCAGTAAAAGAATTGCGTCGTGGCTTTGTAGCTGGAGATTCCAAGAACCAACCGCCTAGGGGAGCTGCAGATTTCACTGCCCAAGTTATTGTTCTCAATCACCCAGGCCAAATAAGCAATGGGTATACTCCTGTGCTTGACTGTCACACAGCTCACATTGCCTGCAAATTTGCCGAGATAAAAGAAAAGTGTGACCGTCGAACGGGAAAAACCACCGAAGAAAATCCAAAGAGCATCAAGAGCGGAGATGCCGCAATAGTTACGCTGCAACCGACTAAGCCAATGTGTGTCGAAGCATTCCAGGAGTTTCCTCCTCTAGGACGATTCGCTGTGCGCGAC
	Parnips_nigripes_A           [63Parnipsnigripes]            [DM222]        			    [AY368983/new]     	AATTGACATTGCTCTTTGGAAATTCGAAACAGCCAAGTATTACGTTACCATCATCGATGCACCAGGTCATCGTGATTTCATAAAAAACATGATCACTGGAACGAGTCAAGCTGATTGTGCAGTTTTAATAGTAGCAGCAGGAATTGGAGAATTCGAAGCTGGAATTTCAAAGAATGGTCAAACTCGTGAACATGCTCTTTTGGCTTTCACCCTAGGAGTGAAGCAATTGATCGTTGGAGTCAATAAGATGGATATGACTGACCCACCATATTCTGAGAGCCGATTTGAGGAAATAAAAAAGGAAGTTTCTTCATACATCAAGAAAATTGGCTACAATACTGTTTCGGTTGCATTTGTTCCCATTTCT-------------------------------------------------------------------------------------------------------------------------------------------------------------------------------------------------------------------------------------------------[------------------------------------------------------------------------------------------------------------------------------------------------------------------------------------------------------------------------------------------------------------------------------------------------------------------------------------------]------------------------------------------------------------------------------------------GGGACATCGTTGGTTTCAACGTGAAGAATATTTCAGTAAAAGAACTACGACGCGGATACGTGGCAGGAGATTCAAAGAACCAGCCTCCCAAAGGAGCAGCTGATTTCACTGCTCAGGTGATTGTTCTTAATCATCCGGGTCAAATTAGCAATGGGTATACCCCAGTGCTGGACTGCCATACAGCTCATATTGCTTGCAAATTTGCTGAAATTAAAGAAAAATGTGATCGTCGAACTGGAAAAACTACTGAGGAAAACCCGAAAAGTATTAAAAGTGGGGATGCTGCTATAGTGATGCTACACCCAACTAAGCCGATGTGTGTGGAGGCTTCCCGGAANTTTCCACCTTTGGGGAGATTCGCTGTACGTGAC
	Parnips_nigripes_B           [64Parnipsspn]                 [580.18.0.2]         		[DQ012566]     		CATTGACATTGCTCTTTGGAAATTCGAAACAGCCAAGTATTACGTTACCATCATCGATGCACCAGGACATCGTGATTTCATAAAAAACATGATCACTGGAACGAGTCAAGCTGATTGTGCAGTTTTAATAGTAGCAGCAGGAATTGGAGAATTCGAAGCTGGAATTTCAAAGAATGGTCAAACTCGTGAACATGCTCTTTTGGCTTTCACCCTAGGAGTGAAGCAATTGATCGTTGGAGTCAATAAGATGGATATGACTGACCCACCATATTCTGAGAGCCGATTTGAGGAAATAAAAAAGGAAGTTTCTTCATACATCAAGAAAATTGGCTACAATACTGTTTCGGTTGCATTTGTTCCCATTTCT-------------------------------------------------------------------------------------------------------------------------------------------------------------------------------------------------------------------------------------------------[------------------------------------------------------------------------------------------------------------------------------------------------------------------------------------------------------------------------------------------------------------------------------------------------------------------------------------------]-----------------------------------------------------------------------------------------------------------------------------------------------------------------------------------------------------------------------------------------------------------------------------------------------------------------------------------------------------------------------------------------------------------------------------------------------------------------------------
	Pediaspis_aceris             [65Pediaspisaceris]            [f240.26.0.1=DM219]   		[new]     		    AATCGACATTGCCCTCTGGAAATTCGAGACAGCCAAGTATTACGTAACCATCATCGATGCACCAGGACATCGTGATTTCATNAAAAATATGATTACTGGGACGAGTCAAGCTGATTGTGCAGTTCTGATAGTAGCAGCTGGAATAGGAGAATTCGAAGCTGGAATTTCCAAAAATGGTCAAACTCGTGAACATGCTCTACTGGCCTTCACCTTGGGAGTGAAGCAATTGATCGTTGGAGTCAATAAGATGGATATGACTGACCCACCATATTCTGAAAGTCGATTTGAAGAAATCAAAAAAGAGGTTTCTTCATACATCAAAAAAATTGGTTACAATACAGCTTCGGTTGCATTTGTTCCCATTTCTGGATGGCATGGGGATAACATGTTGGAACCTTCACCTAAGACTGCATGGTACAAAGGGTGGAAGGTGGAGCGTAAAGATGGAAATGCTGATGGAAAAACATTGATTGAAGCATTGGATGCTATACTACCTCCATCTCGACCAACAGATAAGGCCCTTCGACTTCCTCTTCAAGACGTATACAAAATTGGAGGAATTGGAACTGTACCAGTGGGTCGAGTTGAGACTGGTATCCTCAAACCAG[GTGAACTTAATAATTCAACCATTTTTAGAATTATTTATTAAATCTGATTATTTCTGGAATTATAAGAGGCTGAAATACAATGAACCATATTCTGTAAAACAGTAATTTTTTAACTTGATATATGGTCCATTTTCCGATCAGAACACTAGTTTATACATGAATAACGTTAGTGACAAAACATTAAAATTGAAGTTACTGATATTTATTTCTGTGGCGAAAATTAGATTTATAATAATGAAAGTAAATAGTTGTTGCCTTTTCTTCAAAATGTTTTCTTTATGTATACCATTTATACTATATTTTTTTATCTTCGGTTTATTTATTGTTCAG]GTATGCTCGTGACTTTTGCTCCGGCTGCTTTGACCACTGAGGTGAAATCTGTTGAGATGCATCACGAGGCCCTCACAGAGGCTCTTCCTGGTGACAATGTGGGCTTCAATGTGAAGAATATTTCAGTGAAAGAGCTAAGACGTGGATACGTAGCGGGAGATTCAAAGAACCAGCCTCCCAAAGGAGCAGCTGACTTCACTGCTCAAGTTATTGTTCTTAATCATCCGGGTCAGATCAGCAATGGATACACTCCTGTGCTTGATTGTCACACTGCTCATATTGCCTGCAAATTTGCTGAGATTAAAGAAAAATGTGATCGCCGAACTGGAAAAACAACTGAAGAAAATCCGAAGAGTATTAAAAGTGGGGATGCTGCTATTGTGATGCTGCAACCAACCAAGCCGATGTGTGTGGAAGCATTCCAGGAGTTTCCGCCACTGGGAAGATTTGCTGTACGTGAC
	Periclistus_brandtii         [66Periclistusbrandtii]        []           			    [AF395173/new]     	GATCGACATTGCTCTCTGGAAATTTGAAACTGCCAAGTATTACGTGACCATCATTGATGCACCAGGACATCGTGATTTCATCAAAAACATGATCACTGGAACAAGTCAGGCTGACTGTGCAGTGCTGATCGTAGCTGCTGGAATTGGAGAATTTGAAGCTGGAATCTCGAAAAATGGTCAAACTCGTGAACATGCTTTATTGGCTTTCACCTTGGGAGTGAAGCAATTGATTGTGGGAGTCAATAAGATGGATATGACTGATCCGCCATATTCTGAGACTCGATTTGAAGAAATCAAGAAAGAGGTGTCTTCATACATCAAGAAAATTGGTTACAATACTGCTTCGGTAGCATTTGTTCCAATTTCT-------------------------------------------------------------------------------------------------------------------------------------------------------------------------------------------------------------------------------------------------[------------------------------------------------------------------------------------------------------------------------------------------------------------------------------------------------------------------------------------------------------------------------------------------------------------------------------------------]----------------TGCTCCGGCTGGTTTGACGACTGAAGTGAAATCTGTCGAGATGCATCAAGAGGCTTTGACAGAGGCTCTTCCTGGTGACAATGTTGGCTTCAACGTAAAGAATATTTCAGTAAAAGAACTGCGGCGTGGATACGTGGCAGGAGATTCAAAGAATCAACCTCCCAGAGGTGCAGCGGATTTCACTGCCCAGGTGATTGTTCTGAATCATCCAGGTCAAATCAGCAACGGGTATACCCCTGTGCTTGATTGCCACACAGCTCATATTGCTTGCAAGTTTGCTGAAATAAAGGAAAAATGTGATCGTCGAACTGGAAAAACAACTGAGGAAAATCCGAAAAGTATTAAAAGTGGAGATGCTGCTATAGTGGTGCTTCAACCAACAAAGCCAATGTGTGTAGAAGCTTTCCAAGAGTTTCCACCTCTGGGGAGATTTGCAGTTCGTGAC
	Periclistus_pirata           [67Periclistuspirata]          [413.84.0.2]         		[DQ012567]     		GATCGACATTGCTCTCTGGAAATTTGAAACTGCTAAGTATTACGTGACCATCATTGATGCACCAGGACATCGTGATTTCATCAAAAACATGATCACTGGAACAAGTCAGGCTGACTGTGCAGTGCTGATCGTAGCTGCTGGAATTGGAGAATTTGAAGCTGGAATCTCGAAAAATGGTCAAACTCGCGAACATGCTTTATTGGCTTTCACCTTGGGAGTGAAGCAATTGATTGTGGGAGTCAATAAGATGGATATGACTGATCCACCATATTCTGAGAGTCGATTTGAAGAAATCAAGAAAGAGGTGTCTTCATACATCAAGAAAATTGGTTACAATACTGCCTCGGTAGCATTTGTTCCAATTTCT-------------------------------------------------------------------------------------------------------------------------------------------------------------------------------------------------------------------------------------------------[------------------------------------------------------------------------------------------------------------------------------------------------------------------------------------------------------------------------------------------------------------------------------------------------------------------------------------------]-----------------------------------------------------------------------------------------------------------------------------------------------------------------------------------------------------------------------------------------------------------------------------------------------------------------------------------------------------------------------------------------------------------------------------------------------------------------------------
	Phanacis_centaureae          [68Phanaciscentaureae]         [344.15.0.1]         		[AY368978]     		AATCGACATTGCTCTCTGGAAATTTGAAACTGCCAAGTATTATGTAACGATCATTGATGCACCAGGCCATCGTGATTTTATTAAAAACATGATCACTGGAACAAGTCAAGCTGACTGTGCAGTGCTGATCGTAGCAGCTGGAATTGGAGAATTCGAAGCTGGAATTTCCAAAAATGGTCAAACTCGTGAACATGCTTTATTGGCTTTCACTCTGGGAGTGAAGCAACTGATTGTGGGTGTCAATAAGACGGACATGACTGACCCACCATATTCTGAGAGTCGATTTGAAGAAATCAAAAAAGAGGTTTCTTCATACATCAAAAAAATTGGATACAATACTGCTTCGGTTGCATTTGTTCCAATTTCT-------------------------------------------------------------------------------------------------------------------------------------------------------------------------------------------------------------------------------------------------[------------------------------------------------------------------------------------------------------------------------------------------------------------------------------------------------------------------------------------------------------------------------------------------------------------------------------------------]-----------------------------------------------------------------------------------------------------------------------------------------------------------------------------------------------------------------------------------------------------------------------------------------------------------------------------------------------------------------------------------------------------------------------------------------------------------------------------
	Phanacis_hypochoeridis       [69Phanacishypochoeridis]      [321.2.0.1]          		[AY368977]     		AATCGACATTGCTCTGTGGAAATTTGAAACTGCCAAGTATTACGTGACAATCATTGATGCACCAGGGCATCGTGATTTTATTAAAAACATGATCACTGGAACAAGTCAAGCCGATTGTGCAGTGCTGATCGTAGCAGCTGGAATTGGAGAATTCGAAGCTGGAATTTCAAAAAATGGCCAAACTCGAGAACATGCTTTATTGGCTTTCACTCTGGGAGTGAAGCAACTGATTGTAGGTGTCAATAAGATGGACATGACTGATCCACCATATTCTGAAAGTCGATTTGAAGAAATCAAAAAAGAGGTTTCTTCATACATCAAAAAAATTGGATACAATACTGCTTCGGTTGCATTTGTTCCAATTTCT-------------------------------------------------------------------------------------------------------------------------------------------------------------------------------------------------------------------------------------------------[------------------------------------------------------------------------------------------------------------------------------------------------------------------------------------------------------------------------------------------------------------------------------------------------------------------------------------------]-----------------------------------------------------------------------------------------------------------------------------------------------------------------------------------------------------------------------------------------------------------------------------------------------------------------------------------------------------------------------------------------------------------------------------------------------------------------------------
	Phanacis_phlomidis           [93Phanacis_phlomidis]         []                   		[]             		???????????????????????????????????????????????????????????????????????????????????????????????????????????????????????????????????????????????????????????????????????????????????????????????????????????????????????????????????????????????????????????????????????????????????????????????????????????????????????????????????????????????????????????????????????????????-------------------------------------------------------------------------------------------------------------------------------------------------------------------------------------------------------------------------------------------------[------------------------------------------------------------------------------------------------------------------------------------------------------------------------------------------------------------------------------------------------------------------------------------------------------------------------------------------]-----------------------------------------------------------------------------------------------------------------------------------------------------------------------------------------------------------------------------------------------------------------------------------------------------------------------------------------------------------------------------------------------------------------------------------------------------------------------------
	Plagiotrochus_quercusilicis  [70Plagiotrochusquercusilicis] [AF395162]           		[AF395162]     		GATCGACATTGCTCTCTGGAAATTTGAAACTGCCAAGTATTACGTCACCATCATTGATGCACCAGGACATCGTGATTTCATCAAAAACATGATCACTGGAACGAGTCAAGCTGATTGTGCAGTGCTGATTGTGGCAGCTGGAATTGGAGAATTCGAAGCTGGAATTTCGAAAAATGGTCAAACTCGTGAACATGCTTTATTGGCTCTCACTCTTGGAGTGAAGCAATTAATTGTAGGAGTTAATAAGATGGATATGACTGATCCGCCATATTCTGAGAGTCGATTTGAAGAAATCAAGAAAGAGGTGTCTTCATACATAAAGAAAATTGGTTACAATACTGCCTCGGTTGCATTTGTTCCAATTTCA-------------------------------------------------------------------------------------------------------------------------------------------------------------------------------------------------------------------------------------------------[------------------------------------------------------------------------------------------------------------------------------------------------------------------------------------------------------------------------------------------------------------------------------------------------------------------------------------------]-----------------------------------------------------------------------------------------------------------------------------------------------------------------------------------------------------------------------------------------------------------------------------------------------------------------------------------------------------------------------------------------------------------------------------------------------------------------------------
	Plectocynips_pilosus         []                             []                   		[]             		???????????????????????????????????????????????????????????????????????????????????????????????????????????????????????????????????????????????????????????????????????????????????????????????????????????????????????????????????????????????????????????????????????????????????????????????????????????????????????????????????????????????????????????????????????????????-------------------------------------------------------------------------------------------------------------------------------------------------------------------------------------------------------------------------------------------------[------------------------------------------------------------------------------------------------------------------------------------------------------------------------------------------------------------------------------------------------------------------------------------------------------------------------------------------]-----------------------------------------------------------------------------------------------------------------------------------------------------------------------------------------------------------------------------------------------------------------------------------------------------------------------------------------------------------------------------------------------------------------------------------------------------------------------------
	Plectocynips_sp.             [71Plectocynipssp]             [MB264.5.11.1.0.2]   		[DQ012568]     		TATTGATATTGCTCTCTGGAAATTCGAAACAGCCAAATATTATGTAACTATCATCGATGCACCAGGTCATCGTGATTTCATAAAAAACATGATTACTGGAACAAGTCAAGCTGATTGTGCAGTTTTGATAGTAGCAGCAGGAATTGGGGAATTTGAAGCTGGAATTTCAAAGAATGGACAAACTCGTGAACATGCTCTTTTGGCTTTTACTTTGGGAGTGAAACAATTGATTGTTGGAGTCAACAAGATGGATATGACTGATCCACCATATTCTGAGAGTCGATTTGAAGAAATAAAAAAAGAGGTTTCTTCATACATCAAAAAAATTGGATACAACACTGCTTCCGTGGCATTTGTCCCAATTTCT-------------------------------------------------------------------------------------------------------------------------------------------------------------------------------------------------------------------------------------------------[------------------------------------------------------------------------------------------------------------------------------------------------------------------------------------------------------------------------------------------------------------------------------------------------------------------------------------------]-----------------------------------------------------------------------------------------------------------------------------------------------------------------------------------------------------------------------------------------------------------------------------------------------------------------------------------------------------------------------------------------------------------------------------------------------------------------------------
	Qwaqwaia_scolopiae           []                             []                   		[]             		???????????????????????????????????????????????????????????????????????????????????????????????????????????????????????????????????????????????????????????????????????????????????????????????????????????????????????????????????????????????????????????????????????????????????????????????????????????????????????????????????????????????????????????????????????????????-------------------------------------------------------------------------------------------------------------------------------------------------------------------------------------------------------------------------------------------------[------------------------------------------------------------------------------------------------------------------------------------------------------------------------------------------------------------------------------------------------------------------------------------------------------------------------------------------]-----------------------------------------------------------------------------------------------------------------------------------------------------------------------------------------------------------------------------------------------------------------------------------------------------------------------------------------------------------------------------------------------------------------------------------------------------------------------------
	Rhodus_oriundus              [72Rhodusoriundus +DM]         [j010.42.0.1 / DM255=FR513]	[AY368969/new]		TATCGACATTGCTCTGTGGAAGTTTGAAACTGCCAAGTACTACGTGACCATAATTGATGCACCAGGACATCGTGATTTCATAAAAAACATGATCACTGGTACGAGTCAAGCTGATTGTGCTGTGTTGATTGTAGCAGCTGGAATTGGAGAATTCGAAGCTGGAATTTCCAAAAATGGTCAAACTCGAGAGCATGCTTTATTGGCTTTCACCCTCGGAGTAAAGCAGTTGATTGTGGGAGTCAATAAGATGGATATGACTGATCCACCATACTCTGAGAGTCGATTTGAAGAAATCAAAAAAGAGGTTTCTTCATACATCAAGAAAATTGGTTATAATACTGCGTCGGTTGCATTTGTTCCAATTTCT-------------------------------------------------------------------------------------------------------------------------------------------------------------------------------------------------------------------------------------------------[------------------------------------------------------------------------------------------------------------------------------------------------------------------------------------------------------------------------------------------------------------------------------------------------------------------------------------------]------------------------------------------------TTGTTGAGATGCATCACGAGGCTTTGACAGAGGCCCTTCCTGGTGACAATGTTGGCTTCAATGTGAAGAATATTTCAGTAAAAGAGCTGCGCCGTGGATACGTTGCAGGAGATTCGAAGAACCAGCCTCCCAGAGGAGCAGCAGATTTCACTGCCCAGGTCATTGTTCTTAATCATCCGGGACAAATCAGCAATGGGTATACCCCAGTGCTTGATTGTCACACTGCCCATATTGCCTGCAAATTTGCTGAAATAAAGGAAAAATGTGATCGTCGAACTGGGAAAACAACTGAGGAAAACCCAAAGAGTATTAAAAGTGGAGACGCTGCTATAGTGGTGCTGCAACCAACAAAGCCGATGTGTGTGGAAGCTTTCCAAGAATTTCCACCTCTCGGCAGATTTGCCGTGCGTGAC
	Rhoophilus_loewi             [73Rhoophilusloewi]            [j021.69.0.1]        		[DQ012569]     		GATCGACATTGCTCTCTGGAAATTTGAAACTGCCAAGTATTACGTAACCATCATTGATGCACCAGGACATCGTGATTTCATAAAAAACATGATCACTGGAACAAGTCAAGCTGATTGTGCGGTGCTGATCGTAGCTGCTGGAATTGGAGAATTCGAAGCTGGAATTTCAAAAAATGGTCAGACTCGTGAACATGCTTTATTGGCTTTCACCCTGGGAGTCAAGCAATTGATTGTAGGAGTCAATAAGATGGATATGACTGACCCACCTTATTCTGAGAGTCGATTTGAAGAAATCAAAAAAGAAGTTTCGTCATACATTAAGAAAATTGGTTACAACACTGCTTCTGTTGCATTTGTTCCAATTTCT-------------------------------------------------------------------------------------------------------------------------------------------------------------------------------------------------------------------------------------------------[------------------------------------------------------------------------------------------------------------------------------------------------------------------------------------------------------------------------------------------------------------------------------------------------------------------------------------------]-----------------------------------------------------------------------------------------------------------------------------------------------------------------------------------------------------------------------------------------------------------------------------------------------------------------------------------------------------------------------------------------------------------------------------------------------------------------------------
	Saphonecrus_lusitanicus      [Saphonecrus_lusitanicus]		[DM416=J013]       		    [new]    		    GATCGACATTGCTCTCTGGAAATTTGAAACCGCCAAGTATTACGTAACTATCATTGATGCACCAGGACATCGTGATTTCATAAAAAACATGATTACGGGAACGAGTCAAGCTGATTGTGCAGTGCTGATCGTAGCAGCTGGAATTGGAGAATTCGAGGCTGGAATTTCGAAAAATGGTCAGACTCGTGAACATGCTTTATTGGCTTTCACCCTGGGAGTGAAGCAATTGATTGTTGGAGTCAACAAGATGGATATGACTGATCCACCATATTCTGAGAGTCGATTCGAAGAAATAAAAAAAGAGGTTTCTTCATACATCAAGAAAATTGGCTACAATACCGCTTCAGTTGCATTTGTTCCAATTTCTGGATGGAATGGTGATAACATGTTGGAACCTTCTCCTAAAACTGCTTGGTACAAGGGCTGGAAAGTCGAACGTAAGGATGGAAATGCTGATGGAAAAACTCTGATTGAAGCTTTGGATGCTATTCTTCCTCCATCTCGACCAACTGATAAAGCACTTCGGCTTCCTCTGCAGGATGTTTATAAGATTGGAGGAATTGGTACTGTGCCAGTGGGACGTGTTGAGACTGGTATTCTGAAACCAG[GTAAAATTATTTTCAAACTCTGTTCAAGGGAGGGAAATGACAATAATAAATTTTAACAACATTTTCCTTTC-----------------------------------------------------------------------------------------------------------------------------------------------------------------------------------------------------------------------------------------------------TTTTACGATTGCAG]GTATGCTAGTGACTTTTGCTCCGGCTGCTTTGACTACTGAAGTGAAATCTGTTGAGATGCATCACGAGGCTTTGACAGAGGCCCTTCCTGGTGACAATGTTGGCTTCAACGTAAAGAATATTTCAGTAAAAGAGCTTAGACGTGGATATGTGGCAGGAGATTCAA--------------------------------------------------------------------------------------------------------------------------------------------------------------------------------------------------------------------------------------------------------------------------------------------------------
	Synergus_crassicornis        [76Synerguscrassicornis]       [j011.49.0.1]        		[AY368962]     		GATCGACATTGCTCTCTGGAAATTCGAAACCGCCAAGTACTACGTAACCATCATTGATGCACCAGGTCATCGTGATTTCATAAAAAACATGATTACGGGAACGAGTCAAGCTGATTGTGCAGTGCTGATTGTAGCAGCTGGAATTGGTGAATTCGAAGCTGGAATTTCGAAAAATGGTCAGACTCGTGAACATGCTTTATTGGCTTTCACCCTGGGAGTGAAGCAATTGATTGTGGGAGTCAACAAGATGGATATGACTGATCCACCATATTCTGAGAGTCGATTCGAAGAAATAAAAAAAGAGGTTTCTTCATACATCAAGAAAATTGGTTACAATACCGCTTCAGTTGCATTTGTTCCAATTTCT-------------------------------------------------------------------------------------------------------------------------------------------------------------------------------------------------------------------------------------------------[------------------------------------------------------------------------------------------------------------------------------------------------------------------------------------------------------------------------------------------------------------------------------------------------------------------------------------------]-----------------------------------------------------------------------------------------------------------------------------------------------------------------------------------------------------------------------------------------------------------------------------------------------------------------------------------------------------------------------------------------------------------------------------------------------------------------------------
	Synergus_gallaepomiformis    [77Synergusgallaepomiformis]   [Antonis Synergus]   		[AF395167]     		GATCGATATTGCTCTCTGGAAATTCGAAACCGCCAAGTACTACGTAACCATCATTGATGCACCAGGACATCGTGATTTCATAAAAAACATGATTACGGGAACGAGTCAAGCTGATTGTGCAGTGCTGATCGTAGCAGCTGGAATTGGTGAATTCGAAGCTGGAATTTCGAAAAATGGTCAGACTCGTGAACATGCTTTATTGGCTTTCACTCTGGGAGTGAAGCAATTGATTGTGGGTGTCAACAAGATGGATATGACTGATCCACCATATTCTGAGAGTCGATTCGAAGAAATAAAAAAAGAGGTCTCTTCATACATCAAAAAAATTGGTTACAATACCGCTTCAGTTGCATTTGTTCCAATTTCT-------------------------------------------------------------------------------------------------------------------------------------------------------------------------------------------------------------------------------------------------[------------------------------------------------------------------------------------------------------------------------------------------------------------------------------------------------------------------------------------------------------------------------------------------------------------------------------------------]-----------------------------------------------------------------------------------------------------------------------------------------------------------------------------------------------------------------------------------------------------------------------------------------------------------------------------------------------------------------------------------------------------------------------------------------------------------------------------
	Synergus_thaumacerus         [79Synergusthaumacerus]        [308.4.0.1]          		[DQ012573]     		GATCGGCATTGCTCTCTGGAAATTTGAAACCGCCAAGTACTACGTAACCATCATTGATGCACCAGGACATCGTGATTTCATAANAAACATGATTACTGGAACGAGTCAAGCTGATTGTGCAGTGCTGATCGTAGCAGCTGGAATTGGTGAATTCGAAGCTGGAATTTCGAAAAATGGTCAGACTCGTGAACATGCTTTATTGGCTTTCACCCTGGGAGTGAAGCAATTGATTGTGGGTGTCAACAAGATGGATATGACTGATCCACCATATTCTGAGAGTCGATTCGAAGAAATAAAAAAAGAGGTTTCTTCATACATCAAGAAAATTGGTTACAATACCGCTTCAGTTGCATTTGTTCCAATTTCT-------------------------------------------------------------------------------------------------------------------------------------------------------------------------------------------------------------------------------------------------[------------------------------------------------------------------------------------------------------------------------------------------------------------------------------------------------------------------------------------------------------------------------------------------------------------------------------------------]-----------------------------------------------------------------------------------------------------------------------------------------------------------------------------------------------------------------------------------------------------------------------------------------------------------------------------------------------------------------------------------------------------------------------------------------------------------------------------
	Synergus_umbraculus          [74Saphonecruslusitanicus]     [j013.97.0.2]        		[DQ012570]     		GATCGACATTGCTCTCTGGAAATTCGAAACCGCCAAGTACTACGTAACCATCATTGATGCACCAGGACATCGTGATTTCATAAAAAACATGATTACGGGAACGAGTCAAGCTGATTGTGCAGTGCTGATCGTAGCAGCTGGAATTGGTGAATTCGAAGCTGGAATTTCGAAAAATGGTCAGACTCGTGAACATGCTTTATTGGCTTTCACCCTGGGAGTGAAGCAACTGATTGTGGGAGTCAACAAGATGGATATGACTGATCCACCATATTCTGAGAGTCGTTTCGAAGAAATAAAAAAAGAGGTTTCTTCATACATCAAGAAAATTGGTTACAATACCGCTTCAGTTGCATTTGTTCCAATTTCT-------------------------------------------------------------------------------------------------------------------------------------------------------------------------------------------------------------------------------------------------[------------------------------------------------------------------------------------------------------------------------------------------------------------------------------------------------------------------------------------------------------------------------------------------------------------------------------------------]-----------------------------------------------------------------------------------------------------------------------------------------------------------------------------------------------------------------------------------------------------------------------------------------------------------------------------------------------------------------------------------------------------------------------------------------------------------------------------
	Synergus_sp._1               [75SaphonecrusNA]              [f004.18.0.2]        		[DQ012571]     		AATCGACATTGCTCTCTGGAAATTCGAAACCGCCAAGTATTACGTAACCATCGTTGATGCACCAGGACATCGTGATTTCATAAAAAACATGATTACGGGAACGAGTCAAGCTGATTGTGCAGTGCTGATCGTAGCAGCTGGAATTGGAGAATTCGAAGCTGGAATTTCGAAAAATGGTCAAACTCGTGAACATGCTTTATTGGCTTTCACCCTGGGAGTGAAGCAATTGATTGTGGGAGTCAACAAGATGGATATGACTGATCCACCATATTCTGAGAGTCGATTCGAAGAAATCAAAAAGGAGGTTACTTCATACATCAAGAAAATTGGTTACAATACCGCTTCAGTTGCATTTGTTCCAATTTCT-------------------------------------------------------------------------------------------------------------------------------------------------------------------------------------------------------------------------------------------------[------------------------------------------------------------------------------------------------------------------------------------------------------------------------------------------------------------------------------------------------------------------------------------------------------------------------------------------]-----------------------------------------------------------------------------------------------------------------------------------------------------------------------------------------------------------------------------------------------------------------------------------------------------------------------------------------------------------------------------------------------------------------------------------------------------------------------------
	Synergus_sp._2               [78SynergusNA]                 [400.12.0.2]         		[DQ012572]     		AATCGACATTGCTCTCTGGAAATTCGAAACCGCCAAGTATTACGTAACCATCATTGATGCACCAGGACATCGTGATTTCATAAAAAACATGATTACGGGAACGAGTCAAGCTGATTGTGCAGTGCTGATCGTAGCAGCTGGAATTGGAGAATTCGAAGCTGGAATTTCGAAAAATGGTCAGACTCGTGAACATGCTTTATTGGCTTTCACCCTGGGAGTGAAGCAATTGATAGTGGGAGTCAACAAGATGGATATGACTGATCCACCATATTCTGAGAGTCGATTCGAAGAAATCAAAAAAGAGGTTTCTTCATACATCAAGAAAATTGGTTACAATACTGCTTCAGTTGCATTTGTTCCAATTTCT-------------------------------------------------------------------------------------------------------------------------------------------------------------------------------------------------------------------------------------------------[------------------------------------------------------------------------------------------------------------------------------------------------------------------------------------------------------------------------------------------------------------------------------------------------------------------------------------------]-----------------------------------------------------------------------------------------------------------------------------------------------------------------------------------------------------------------------------------------------------------------------------------------------------------------------------------------------------------------------------------------------------------------------------------------------------------------------------
	Synophromorpha_sylvestris    [81Synophromorphasylvestris]   [401.19.0.1]         		[AY368961]     		GATCGACATTGCTCTCTGGAAATTTGAAACTGCCAAGTATTACGTGACCATCATTGATGCACCAGGACATCGTGATTTCATCAAAAACATGATCACTGGAACAAGTCAGGCTGACTGTGCTGTGCTGATCGTAGCAGCTGGAATTGGAGAATTTGAAGCCGGAATTTCGAAAAATGGTCAAACTCGTGAACATGCATTATTGGCTTTCACCCTGGGAGTGAAGCAATTGATTGTGGGAGTCAATAAGATGGATATGACTGATCCACCATATTCTGAGAGTCGATTTGAAGAAATCAAGAAAGAGGTGTCTTCATACATCAAGAAAATTGGTTACAATACTGCTTCGGTTGCATTTGTTCCAATTTCT-------------------------------------------------------------------------------------------------------------------------------------------------------------------------------------------------------------------------------------------------[------------------------------------------------------------------------------------------------------------------------------------------------------------------------------------------------------------------------------------------------------------------------------------------------------------------------------------------]-----------------------------------------------------------------------------------------------------------------------------------------------------------------------------------------------------------------------------------------------------------------------------------------------------------------------------------------------------------------------------------------------------------------------------------------------------------------------------
	Synophrus_pilulae            [82Synophruspolitus]           [f248.99.0.2]        		[GenbankNR]    		AATCGACATTGCTCTCTGGAAATTTGAAACCGCCAAGTATTACGTAACTATCATTGATGCACCAGGACATCGTGATTTCATAAAAAACATGATTACGGGAACGAGTCAAGCTGATTGTGCAGTGCTGATCGTAGCAGCTGGAATTGGAGAATTCGAAGCTGGAATTTCGAAAAATGGTCAGACTCGTGAACATGCTTTATTGGCCTTCACCCTGGGAGTGAAGCAATTGATTGTTGGCGTCAACAAGATGGATATGACTGATCCACCATATTCTGAGAGTCGATTCGAAGAAATAAAAAAAGAGGTTTCTTCATACATCAAGAAAATTGGCTACAATACCGCTTCAGTTGCATTTGTTCCAATTTCT-------------------------------------------------------------------------------------------------------------------------------------------------------------------------------------------------------------------------------------------------[------------------------------------------------------------------------------------------------------------------------------------------------------------------------------------------------------------------------------------------------------------------------------------------------------------------------------------------]-----------------------------------------------------------------------------------------------------------------------------------------------------------------------------------------------------------------------------------------------------------------------------------------------------------------------------------------------------------------------------------------------------------------------------------------------------------------------------
	Timaspis_phoenixopodos       [Timaspisphoenixopodos DM]     [DM251=FR330]               [AY368976/new]      AATCGACATTGCTCTCTGGAAATTTGAAACTGCCAAGTATTACGTGACAATCATTGATGCACCAGGGCATCGTGATTTTATCAAAAACATGATCACTGGAACAAGTCAAGCTGACTGTGCAGTGCTAATCGTAGCAGCTGGAATTGGAGAATTTGAAGCTGGAATTTCAAAAAATGGTCAAACTCGTGAACATGCTTTATTGGCTTTCACTCTGGGAGTGAAGCAACTGATTGTGGGTGTCAATAAGATGGACATGGCTGATCCATCATATTCTGAGAGTCGATTTGAAGAAATCAAAAAAGAGGTTTCTTCATACATCAAAAAAATTGGATACAATACTGCTTCGGTTGCATTTGTACCAATTTCT-------------------------------------------------------------------------------------------------------------------------------------------------------------------------------------------------------------------------------------------------[------------------------------------------------------------------------------------------------------------------------------------------------------------------------------------------------------------------------------------------------------------------------------------------------------------------------------------------]-------------------------------------------------TGTTGAGATGCATCACGAAGCGTTGACTGAGGCCCTTCCTGGTGACAATGTTGGCTTCAACGTAAAGAATATTTCGGTAAAAGAGCTGCGCCGTGGATACGTGGCAGGGGATTCAAAGAACCAGCCTCCTAGAGGAGCAGCAGATTTCACTGCCCAAGTGATTGTTCTTAATCATCCAGGTCAAATCAGCAATGGGTATACTCCTGTACTTGATTGCCACACAGCCCATATTGCTTGCAAATTTGCTGAAATAAAGGAAAAATGTGATCGTCGAACCGGAAAAACAACTGAAGAAAATCCGAAGAGTATTAAAAGTGGAGATGCTGCTATAGTGGTGCTACAGCCAACAAAGCCGATGTGTGTGGAAGCATTCCAAGAGTTTCCGCCTCTGGGAAGATTTGCTGTACGTGAC
	Timaspis_urospermi           [84Timaspisurospermi]          [504.82.0.2]         		[DQ012574]     		GATCGACATTGCTCTGTGGAAATTTGAAACTGCCAAGTATTACGTGACAATCATTGATGCACCAGGGCATCGTGATTTTATTAAAAACATGATCACTGGAACAAGTCAAGCCGATTGTGCAGTGCTGATCGTAGCAGCTGGAATTGGAGAATTCGAAGCTGGAATTTCAAAAAATGGCCAAACTCGAGAACATGCTTTATTGGCTTTCACTCTGGGAGTGAAGCAACTGATTGTAGGTGTCAATAAGATGGACATGACTGATCCACCATATTCTGAAAGTCGATTTGAAGAAATCAAAAAAGAGGTTTCTTCATACATCAAAAAAATTGGATACAATACTGCTTCGGTTGCATTTGTTCCAATTTCT-------------------------------------------------------------------------------------------------------------------------------------------------------------------------------------------------------------------------------------------------[------------------------------------------------------------------------------------------------------------------------------------------------------------------------------------------------------------------------------------------------------------------------------------------------------------------------------------------]-----------------------------------------------------------------------------------------------------------------------------------------------------------------------------------------------------------------------------------------------------------------------------------------------------------------------------------------------------------------------------------------------------------------------------------------------------------------------------
	Trigonaspis_mendesi          [85Trigonaspismendesi]         [f259.88.0.2]        		[DQ012575]     		AATCGATATCGCTCTCTGGAAATTTGAAACGGCGAAATATTATGTTACCATAATTGATGCACCAGGACATCGTGATTTCATCAAAAACATGATCACTGGAACGAGTCAAGCTGATTGTGCTGTGCTGATAGTAGCAGCTGGAATTGGAGAATTCGAGGCTGGAATTTCAAAAAATGGTCAAACTCGTGAACATGCTTTATTGGCTTTCACTCTGGGAGTAAAGCAATTGATTGTGGGAGTCAATAAGATGGATATGACTGATCCACCATATTCTGAGAGTCGATTTGAAGAAATAAAAAAAGAAGTTTCCTCATACATCAAGAAAATTGGTTACAATACTTCTTCGGTTGCATTTGTTCCAATTTCT-------------------------------------------------------------------------------------------------------------------------------------------------------------------------------------------------------------------------------------------------[------------------------------------------------------------------------------------------------------------------------------------------------------------------------------------------------------------------------------------------------------------------------------------------------------------------------------------------]-----------------------------------------------------------------------------------------------------------------------------------------------------------------------------------------------------------------------------------------------------------------------------------------------------------------------------------------------------------------------------------------------------------------------------------------------------------------------------
	Trischiza_sp.                [86Trischizasp]                []                   		[]             		???????????????????????????????????????????????????????????????????????????????????????????????????????????????????????????????????????????????????????????????????????????????????????????????????????????????????????????????????????????????????????????????????????????????????????????????????????????????????????????????????????????????????????????????????????????????-------------------------------------------------------------------------------------------------------------------------------------------------------------------------------------------------------------------------------------------------[------------------------------------------------------------------------------------------------------------------------------------------------------------------------------------------------------------------------------------------------------------------------------------------------------------------------------------------]-----------------------------------------------------------------------------------------------------------------------------------------------------------------------------------------------------------------------------------------------------------------------------------------------------------------------------------------------------------------------------------------------------------------------------------------------------------------------------
	Trybliographa_sp._1          [87Trybliographasp]            []                   		[]             		???????????????????????????????????????????????????????????????????????????????????????????????????????????????????????????????????????????????????????????????????????????????????????????????????????????????????????????????????????????????????????????????????????????????????????????????????????????????????????????????????????????????????????????????????????????????-------------------------------------------------------------------------------------------------------------------------------------------------------------------------------------------------------------------------------------------------[------------------------------------------------------------------------------------------------------------------------------------------------------------------------------------------------------------------------------------------------------------------------------------------------------------------------------------------]-----------------------------------------------------------------------------------------------------------------------------------------------------------------------------------------------------------------------------------------------------------------------------------------------------------------------------------------------------------------------------------------------------------------------------------------------------------------------------
	Trybliographa_sp._2          [88TrybliographaspZhiwei]      []                   		[]             		???????????????????????????????????????????????????????????????????????????????????????????????????????????????????????????????????????????????????????????????????????????????????????????????????????????????????????????????????????????????????????????????????????????????????????????????????????????????????????????????????????????????????????????????????????????????-------------------------------------------------------------------------------------------------------------------------------------------------------------------------------------------------------------------------------------------------[------------------------------------------------------------------------------------------------------------------------------------------------------------------------------------------------------------------------------------------------------------------------------------------------------------------------------------------]-----------------------------------------------------------------------------------------------------------------------------------------------------------------------------------------------------------------------------------------------------------------------------------------------------------------------------------------------------------------------------------------------------------------------------------------------------------------------------
	Vetustia_investigata         [92Vetustia_investigata]       []                   		[]             		???????????????????????????????????????????????????????????????????????????????????????????????????????????????????????????????????????????????????????????????????????????????????????????????????????????????????????????????????????????????????????????????????????????????????????????????????????????????????????????????????????????????????????????????????????????????-------------------------------------------------------------------------------------------------------------------------------------------------------------------------------------------------------------------------------------------------[------------------------------------------------------------------------------------------------------------------------------------------------------------------------------------------------------------------------------------------------------------------------------------------------------------------------------------------]-----------------------------------------------------------------------------------------------------------------------------------------------------------------------------------------------------------------------------------------------------------------------------------------------------------------------------------------------------------------------------------------------------------------------------------------------------------------------------
	Xestophanes_potentillae      [89Xestophanespotentillae]     [f238.11.0.2]        		[AY368963]     		GATCGACATTGCTCTCTGGAAATTTGAAACTGCCAAGTATTACGTGACAATCATTGATGCACCAGGACATCGTGATTTCATCAAAAACATGATCACTGGAACAAGTCAGGCTGACTGTGCTGTGCTGATCGTAGCAGCTGGAATTGGAGAATTTGAAGCTGGAATTTCGAAAAATGGTCAAACTCGTGAACATGCTTTATTGGCTTTCACTCTGGGAGTGAAGCAATTGATTGTGGGAGTCAATAAGATGGATATGACTGATCCACCATATTCTGAGAGTCGATTTGAAGAAATCAAGAAAGAGGTGTCTTCATACATCAAGAAAATTGGTTACAATACTGCTTCGGTTGCATTTGTTCCAATTTCT-------------------------------------------------------------------------------------------------------------------------------------------------------------------------------------------------------------------------------------------------[------------------------------------------------------------------------------------------------------------------------------------------------------------------------------------------------------------------------------------------------------------------------------------------------------------------------------------------]-----------------------------------------------------------------------------------------------------------------------------------------------------------------------------------------------------------------------------------------------------------------------------------------------------------------------------------------------------------------------------------------------------------------------------------------------------------------------------


	[28S. Muscle alignment, 1246bp, JN 2011]
	
	[Species]                    [Older species]                   [Lab seq ID]         [GenBankID]    [Data]
	
	Acanthaegilips_sp.           [1Acanthaegilipssp]               [MB271]              [AY675679]     ---------------------TCTAAGTGGGTGGT-AAACTCCATCTAAGGCTAAATA-CAACCACGAGACCGA--TAGCGAA-CAAGTACCGTGAGGGAAAGTTGAAAAGAACTTTGAAGAGAGAGTTCAAGAGTACGTGAAACC-GTTCAGGGGTAAACCTGAGAAACCCAAAAGATCGAATGGGGAGATTCATCGTCAGCGGCTTTGGCTTTCGTGTGGTTTTGTGA-TGTT-CG--GGACTT---C---------GG-CACACG--GCCACTGCG-GTATGTCTGGAGT-CGTCGGCGTGCACTTCTCCTCTAGTAGGACGTCGCGACCCGTTGG-GTGTCGG--TTTAC-GGTCTGG-GT--TTGCCTGTGT--C---GT----CGC---A--------TTCACTACGTAGCAGACCCCC--GG--TTA-TCTGA-CCGACTGCCTGGCGGTACTC-GCACGGT-ATAGGGCCGC----AC---GTGCGTCGGGCCC-GTCGCAAGC--GTGATC-A-GTGAT-ACCTGGA-GTGC-GGACCTAG-TGCCGCACCCGGGCCTGGTCAGCTGTTGGTCGATGGTG-T-TCTCAGACTGGCTCG-G----------------AATACCGGTCGGCGACGCTACTGCTTTGGGTACTTTCAGGACCCCTCTTGAAACACGGACCAAGGAGTCTAACATGTGCGCGAGTCATTGGGA-CC--GCAAAACCTAAAGGCGTAATGAAAGTGAAGG-TCGACCTTGCGTCGACTAAGGGAGGATGGG-TTGCG--TTAC-GATGCAGCCCCGTACTCCCGGGGCGTCTCGTACTCGTT---ACGAGTAGAGGCGCACCCAGAGCGTACACGTTGGGACCCGAAAGATGGTGAACTATGCCTGGTCAGGACGAAGTCAGGGGAAACCCTGATGGAGGTCCGTAGCGATTCTGACGTGCAAATCGATCGTCGGAACTGGGTATAGGGGCGAAAGACTAATCGAACCATC-------------------------------------------------------------------------------------------------------------------------------------------------------------------------------------------------------------------------------------------------
	Agrostocynips_sp.            [3Agrostocynipssp]                [MB294]              [AY675798]     ---------------------TCTAAGTGGGTGGT-AAACTCCATCTAAGGCTAAATA-TAACCACGAGACCGA--TAGCGAA-CAAGTACCGTGAGGGAAAGTTGAAAAGAACTTTGAAGAGAGAGTTCAAGAGTACGTGAAACC-GTTCAGGGGTAAACCTGAGAAACCCAAAAGATCGAATGGGGAGATTCATCGTCAGCGACACTGGCTTTTGTGTGGTTT-TTGACTGTT-CG--GGACTT---C---------GG-TGTGCATAACTATTGCA-ATATGCT--GGGT-TGTCGGCGTGCACTTCTCCCCTAGTAGGACGTCGCGACCCGTTAA-GTGTCGG--TTTAC-GGGCTAG-GT--TTGCCTGCTT--T---AT----CAC---A--------CTTGTCATGAGGCAGACCCCT--GGTTTTA-ACTAA-TCGACTGCTTGACGGTACTC-GCAAGGT-ATTGGGCCGC----ACAT-GTGCGTCAGGCTC-ACCGCAAGC--GAGAAC-A-GTGTT-TCTTGGATGTTC-GGACCTAG-TGCCGTCCCCGAGCCTGTTCAGCTGTTGGTCGGTGATG-T-TCTCTGACTGGCTAATG----------------AATACCGGTTAGCGACGCTACTGCTTTGGGTACTTTCAGGACCCGTCTTGAAACACGGACCAAGGAGTCTAACATGTGCGCGAGTCATTGGGA-CC--GCAAAACCTAAAGGCGTAATGAAAGTGAAGG-TCGGCCTTGTGTCGACTAAGGGAGGATGGG-TTGCG--TTAC-GATGCATCCCCGCACTCCCGGGGCGTCTCATACTCATT---GCGAGTAGAGGCGCACCCAGAGCGTACACGTTGGGACCCGAAAGATGGTGAACTATGCCTGGTCAGGACGAAGTCAGGGGAAACCCTGATGGAGGTCCGTAGCGATTCTGACGTGCAAATCGATCGTCGGAACTGGGTATAGGGGCGAAAGACTAATCGAACCATC-------------------------------------------------------------------------------------------------------------------------------------------------------------------------------------------------------------------------------------------------
	Alloxysta_sp._1              [4Alloxystasp]                    [j015.10.0.1]        [DQ012577]     --------------------CTCTAAGTGGGTGGT-AAACTCCATCTAAGGCTAAATA-TGACCACGAGACCGA--TAGCGAA-CAAGTACCGTGAGGGAAAGTTGAAAAGAACTTTGAAGAGAGAGTTCAAGAGTACGTGAAACC-GTTCAGGGGTAAACCTGAGAAACCCAAAAGATCGAATGGGGAGATTCATCGTCAGCGACTTTGGCTTTCGTGTGGTTTTGTGA-TGTT-CA--GGATTT---C---------GA-CACGCA--GCCACTGCG-GTATGTCTGAGGT-CGTCGGCGTGCACTTCTCCCCTAGTAGGACGTCGCGACCCGTTGG-GTATTGG--TTTAC-GATCTAG-GT--TTGTCTGTTC--T---GT----CGC---ATTT-----CG---TACGGGGCATACCCCT--GG--TTA-TCTGA-CCAATTGCCCGGCGGTACAC-GTACGGT-ATAGGACCGC----AC---GTGCGTCGGGCCC-GCTGCAAGC--AAGATC-A-GTGTA-ACCTGGATGTGC-GGACCTAG-TGCCGTCACCAGGCCTGATCTGCTGTTGGTCGGCGGTG-T-TCTCGGACTGGCTC-AG----------------AATACCGGTCGGCGACGCTACTGCTTTGGGTACTTTCAGGACCCGTCTTGAAACACGGACCAAGGAGTCTAACATGTGCGCAAGTCATTGGGA-CT--GCAAAACCTAAAGGCGTAATGAAAGTGAAGG-TCGACCTTGCGTCGACTAAGGGAGGATGGG-CTGCG--TTAC-GATGCAGCCCCGCACTCCCGGGGCGTCTCGTACTCATT---ACGAGTAGAGGCGCACCCAGAGCGTACACGTTGGGACCCGAAAGATGGTGAACTATGCCTGGTCAGGACGAAGTCAGGGGAAACCCTGATGGAGGTCCGTAGCGATTCTGACGTGCAAATCGATCGTCGGAACTGGGTATAGGGGCGAAAGACTAATCGAACCATCTAGTAGCTGGTTCCCTCCGAAGTTTCCCTCAGGATAGCTGGCACTCGCG-TG-AGCGAGTCTCATCTGGTAAAGCGAATGATTAGAGGCCTTGGGGCCGAAACGACCTCAACCTATTCTCAAACTTTAAATGGGTGAGATCTCTGGCTTGCTTGAA-CGGTGAAGCCATGAGAT----TT-------CGGATCAGAGTGCCAAGTGGGCCAATTTT-------------------------
	Alloxysta_sp._2              [33Charipine]                     [MB300]              [AY675705]     ---------------------TCTAAGTGGGTGGT-AAACTCCATCTAAGGCTAAATA-TGACCACGAGACCGA--TAGCGAA-CAAGTACCGTGAGGGAAAGTTGAAAAGAACTTTGAAGAGAGAGTTCAAGAGTACGTGAAACC-GTTCAGGGGTAAACCTGAGAAACCCAAAAGATCGAATGGGGAGATTCATCGTCAGCGACTTTGGCTTTCGTGTGGTTTTGTGA-TGTT-CA--GGATTT---C---------GA-CACGCA--GCCACTGCG-GTATGTCTGAGGT-CGTCGGCGTGCACTTCTCCCCTAGTAGGACGTCGCGACCCGTTGG-GTATTGG--TTTAC-GATCTAG-GT--TTGTCTGTTC--T---GT----CGC---A--------TTTCGTACGGGGCATACCCCT--GG--TTA-TCTGA-CCAATTGCCCGGCGGTACAC-GTACGGT-ATAGGGCCGC----AC---GTGCGTCGGGCCC-GCTGCAAGC--AAGATC-A-GTGAA-ACCTGGATGTGC-GGACCTAG-TGCCGTCACCAGGCCTGATCTGCTGTTGGTCGGCGGTG-T-TCTCGGACTGGCTCATG----------------AATACCGGTCGGCGACGCTACTGCTTTGGGTACTTTCAGGACCCGTCTTGAAACACGGACCAAGGAGTCTAACATGTGCGCGAGTCATTGGGA-CC--GCAAAACCTAAAGGCGTAATGAAAGTGAAGG-TCGACCTTGCGTCGACTAAGGGAGGATGGG-TTGCG--TTAC-GATGCAGCCCCGCACTCCCGGGGCGTCTCGTACTCATT---ACGAGTAGAGGCGCACCCAGAGCGTACACGTTGGGACCCGAAAGATGGTGAACTATGCCTGGTCAGGACGAAGTCAGGGGAAACCCTGATGGAGGTCCGTAGCGATTCTGACGTGCAAATCGATCGTCGGAACTGGGTATAGGGGCGAAAGACTAATCGAACCATC-------------------------------------------------------------------------------------------------------------------------------------------------------------------------------------------------------------------------------------------------
	Anacharis_sp.                [5ANACHARISmaybeACOTHERYEUS]      [MB274]              [AY675674]     ---------------------TCTAAGTGGGTGGT-AAACTCCATCTAAGGCTAAATA-CAACCACGAGACCGA--TAGCGAA-CAAGTACCGTGAGGGAAAGTTGAAAAGAACTTTGAAGAGAGAGTTCAAGAGTACGTGAAACC-GTTCAGGGGTAAACCTGAGAAACCCAAAAGATCGAATGAGGAGATTCATCGTCAGCGGCTTTGGCTTTCGTGTGGTTATGTGA-TGTC-AG--AGACTT---C---------GG-CACGCT--ATCACTGCG-ATATGTCCGATGT-CGTCGGCGTGCACTTCTCCTCTAGTAGGACGTCGCGACCCGTTGT-GTGTCGG--TTTAC-GGTATGG-GC--TTGCCTGTTC--C---GT----CGC---A--------TTCACTACGGGTCAGATCCTC--AT--TTA-CCTAA-CCGACTGCTCGGCGGTACTC--CAAGGT-ATAGAGTCGC----AC---GTGCGTCAGGCCC-GTCGCAAGC--ATTATC-A-GTGTT-CCCGGAG-GTGC-GGACCTAG-TGCCGTCCCCAGGCCTGTTGAGCTGTTGGTCGACGGTG-T-TCTCTGACTGGCTCGTG----------------AATACCGGTCGGCGACGCTACTGCTTTGGGTACTTTCAGGACCCGTCTTGAAACACGGACCAAGGAGTCTAACATGTACGCGAGTCATTGGGA-CC--GCAAAACCTAAAGGCATAATGAAAGTGAAGG-TCGACCTTGCGTCGACTAAGGGAGGATGGG-TTGTG--TTAC-GATGCAGCCCCGCACTCCCGGGGCGTCTCGTACTCATT---ACGAGTAGAGGCGCACCCAGAGCGTACACGTTGGGACCCGAAAGATGGTGAACTATGCCTGGTCAGGACGAAGTCAGGGGAAACCCTGATGGAGGTCCGTAGCGATTCTGACGTGCAAATCGATCGTCGGAACTGGGTATAGGGGCGAAAGACTAATCGAACCATC-------------------------------------------------------------------------------------------------------------------------------------------------------------------------------------------------------------------------------------------------
	Andricus_caputmedusae        [6Andricuscaputmedusae]           [f251.030311.0.1]    [DQ012578]     -------------------------------------------------------------------AGACCGA--TAGCGAA-CAAGTACCGTGAGGGAAAGTTGAAAAGAACTTTGAAGAGAGAGTTCAAGAGTACGTGAAACC-GTTCAGGGGTAAACCTGAGAAACCCAAAAGATCGAATGGGGAGATTCATCGTCAGCGGCTTTGGCTTTCGTGTGG-TTCACGA-TGTT-CG--AGACTT---T---------GG-CACGCG--TCCACTGCG-GTATGTCCGGAGT-CGTCGGCGTGCACTTCTCCCCTAGTAGGACGTCGTGACCCGTTGG-GTGTTGG--TTTAC-GGTCTGG-GT--TTGCCTGTTC--C---GT----CGC---ATT------TT---CACGGAGCAGACCCCC--GT--GTA-CCCGA-CCAACTGCCCGGCGGTACTC-GCACGGT-ATCGGGCCGC----AC---GTGCGTCGGGCCC-GTCGCAAGC--GAGATC-A-GTGTTA-CCCGGAGGTGC-GGACCTAG-TGCCGTCCCCGGGCCTGGTCAGCTGTTGGTCGGCGGTG-T-TCTCGGACAGGCTCA-T----------------GATACCGGTCGGCGACGCTACTGCTTTGGGTACTTTCAGGACCCGTCTTGAAACACGGACCAAGGAGTCTAACATGTGCGCGAGTCATTGGGA-CC--GCAAAACCTAAAGGCGTAATGAAAGTGAAGG-TCGACCTTGCGTCGACTAAGGGAGGATGGG-TTGCG--TCAC-GATGCAGCCCCGCACTCCCGGGGCGTCTCGTACTCATT---GCGAGTAGAGGCGCACCCAGAGCGTACACGTTGGGACCCGAAAGATGGTGAACTATGCCTGGTCAGGACGAAGTCAGGGGAAACCCTGATGGAGGTCCGTAGCGATTCTGACGTGCAAATCGATCGTCGGAACTGGGTATAGGGGCGAAAGACTAATCGAACCATCTAGTAGCTGGTTCCCTCCGAAGTTTCCCTCAGGATAGCTGGCACTCGCG-TG-AGCGAGTCTCATCTGGTAAAGCGAATGATTAGAGGCCTTGGGGCCGAAACGACCTCAACCTATTCTCAAACTTTAAATGGGTGAGATCTCTGGCTTGCTTGAA-CAGTGAAGCCACGAGAT----TT-------CGGATCAGAGTGCCAAGTGGGCCAATTTT-------------------------
	Andricus_clavulus            [28Callirhytisclavula]            [ZL015]              [DQ012591]     ------------------------------------------------------------------------------------------------------------------------------------------------------------------------------------------------------------------------------------------------------------------------------------------------------------------------------------------------------------------------------------------------------------------------------------------------------------------------------------------------------------------------------------------------------------------------------------------------------------------------------------------------------------------------------------------------------------CCAAGGAGTCTAACATGTGCGCGAGTCATTGGGA-CC--GCAAAACCTAAAGGCGTAATGAAAGTGAAGG-TCGACCTTGCGTCGACTAAGGGAGGATGGG-TTGCG--TCAC-GATGCAGCCCCGCACTCCCGGGGCGTCTCGTACTCATT---GCGAGTAGAGGCGCACCCAGAGCGTACACGTTGGGACCCGAAAGATGGTGAACTATGCCTGGTCAGGACGAAGTCAGGGGAAACCCTGATGGAGGTCCGTAGCGATTCTGACGTGCAAATCGATCGTCGGAACTGGGTATAGGGGCGAAAGACTAATCGAACCATCTAGTAGCTGGTTCCCTCCGAAGTTTCCCTCAGGATAGCTGGCACTCGCG-TG-AGCGAGTCTCATCTGGTAAAGCGAATGATTAGAGGCCTTGGGGCCGAAACGACCTCAACCTATTCTCAAACTTTAAATGGGTGAGATCTCTGGCTTGCTTGAA-CAGTGAAGCCACGAGAT----TT-------CGGATCAGAGTGCCAAGTGGGCCAATTTT-------------------------
	Andricus_coriarius           [7Andricuscoriarius]              [f264.0.1]           [DQ012579]     ---------------------------------------------------------------------ACCC---T-GCGAATCAAGTACCGTGAGGGAAAGTTGAAAAGAACTTTGAAGAGAGAGTTCAAGAGTACGTGAAACC-GTTCAGGGGTAAACCTGAGAAACCCAAAAGATCGAATGGGGAGATTCATCGTCAGCGGCTTTGGCTTTCGTGTGG-TTCACGA-TGTT-CG--AGACTT---T---------GG-CACGCG--TCCACTGCG-GTATGTCCGGAGT-CGTCGGCGTGCACTTCTCCCCTAGTAGGACGTCGTGACCCGTTGG-GTGTTGG--TTTAC-GGTCTGG-GT--TTGCCTGTTC--C---GT----CGC---ATT------TT---CACGGAGCAGACCCCC--GT--GTA-CCCGA-CCAACTGCCCGGCGGTACTT-GCACGGT-ATCGGGCCGC----AC---GTGCGTCGGGCCC-GTCGCAAGC--GAGATC-A-GTGTTA-CCCGGAGGTGC-GGACCTAG-TGCCGTCCCCGGGCCTGGTCAGCTGTTGGTCGGCGGTGTT-TCTCGGACAGGCTCA-T----------------GATACCGGTCGGCGACGCTACTGCTTTGGGTACTTTCAGGACCCGTCTTG-AACACGGACCAAGGAGTCTAACATGTGCGCGAGTCATTGGGA-CC--GCAAAACCTAAAGGCGTAATGAAAGTGAAGG-TCGACCTTGCGTCGACTAAGGGAGGATGGG-TTGCG--TCAC-GATGCAGCCCCGCACTCCCGGGGCGTCTCGTACTCATT---GCGAGTAGAGGCGCACCCAGAGCGTACACGTTGGGACCCGAAAGATGGTGAACTATGCCTGGTCAGGACGAAGTCAGGGGAAACCCTGATGGAGGTCCGTAGCGATTCTGACGTGCAAATCGATCGTCGGAACTGGGTATAGGGGCGAAAGACTAATCGAACCATCTAGTAGCTGGTTCCCTCCGAAGTTTCCCTCAGGATAGCTGGCACTCGCG-TG-AGCGAGTCTCATCTGGTAAAGCGAATGATTAGAGGCCTTGGGGCCGAAACGACCTCAACCTATTCTCAAACTTTAAATGGGTGAGATCTCTGGCTTGCTTGAA-CAGTGAAGCCACGAGAT----TT-------CGGATCAGAGTGCCAAGTGGGCCAATTTT-------------------------
	Andricus_curvator            [8Andricuscurvator]               [j007.0.2]           [AF395155]     ------------------------------------------------------AATA-CAACCACGAGACCGA--TAGCGAA-CAAGTACCGTGAGGGAAAGTTGAAAAGAACTTTGAAGAGAGAGTTCAAGAGTACGTGAAACC-GTTCAGGGGTAAACCTGAGAAACCCAAAAGATCGAATGGGGAGATTCATCGTCAGCGGCTTTGGCTTTCGTGTGG-TTCACGA-TGTT-CG--AGACTT---C---------GG-CACGCG--TCCACTGCG-GTATGTCCGGAGT-CGTCGGCGTGCACTTCTCCCCTAGTAGGACGTCGTGACCCGTTGG-GTGTTGG--TTTAC-GGTCTGG-GT--TTGCCTGTTC--C---GT----CGC---ATT------TT---CACGGAGCAGACCCCC--GT--GTA-CCCGA-CCAACTGCCCGGCGGTACTC-GCACGGT-ATCGGGCCGC----AC---GTGCGTCGGGCCC-GTCGCAAGC--GAGATC-A-GTGTTA-CCCGGAGGTGC-GGACCTAG-TGCCGTCCCCGGGCCTGGTCAGCTGTTGGTCGGCGGTG-T-TCTCGGACAGGCTCA-T----------------GATACCGGTCGGCGACGCTACTGCTTTGGGTACTTTCAGGACCCGTCTTGAAACACGGACCAAGGAGTCTAACATGTGCGCGAGTCATTGGGA-CC--GCAAAACCTAAAGGCGTAATGAAAGTGAAGG-TCGACCTTGCGTCGACTAAGGGAGGATGGG-TTGCG--TCAC-GATGCAGCCCCGCACTCCCGGGGCGTCTCGTACTCATT---GCGAGTAGAGGCGCACCCAGAGCGTACACGTTGGGACCCGAAAGATGGTGAACTATGCCTGGTCAGGACGAAGTCAGGGGAAACCCTGATGGAGGTCCGTAGCGATTCTGACGTGCAAATCGATCGTCGGAACTGGGTATAGGGGCGAAAGACTAATCGAACCATCTAGTAGCTGGTTCCCTCCGAAGTTTCCCTCAGGATAGCTGGCACTCGCG-TG-AGCGAGTCTCATCTGGTAAAGCGAATGATTAGAGGCCTTGGGGCCGAAACGACCTCAACCTATTCTCAAACTTTAAATGGGTGAGATCTCTGGCTTGCTTGAA-CAGTGAAGCCACGAGAT----TT-------CGGATCAGAGTGCCAAGTGGGCCAATTTT-------------------------
	Andricus_grossulariae        [12Andricusmayri]                 [f257.0.2]           [DQ012582]     --------------------CTCTAAGTGGGTGGT-AAACTCCATCTAAGGCTAAATA-CAACCACGAGACCGA--TAGCGAA-CAAGTACCGTGAGGGAAAGTTGAAAAGAACTTTGAAGAGAGAGTTCAAGAGTACGTGAAACC-GTTCAGGGGTAAACCTGAGAAACCCAAAAGATCGAATGGGGAGATTCATCGTCAGCGGCTTTGGCTTTCGTGTGG-TTCACGA-TGTT-CG--AGACTT---T---------GG-CACGCG--TCCACTGCG-GTATGTCTAGAGT-CGTCGGCGTGCACTTCTCCCCTAGTAGGACGTCGTGACCCGTTGG-GTGTTGG--TTTAC-GGTCTGG-GT--TTGCCTGTTC--C---GT----CGC---ATT------TT---CACGGAGCAGACCCCC--GT--GTA-CCCGA-CCAACTGCCCGGCGGTACTC-GCACGGT-ATCGGGCCGC----AC---GTGCGTCGGGCCC-GTCGCAAGC--GAGATC-A-GTGTTA-CCCGGAGGTGC-GGACCTAG-TGCCGTCCCCGGGCCTGGTCAGCTGTTGGTCGGCGGTG-T-TCTCGGACAGGCTCAT-----------------GATACCGGTCGGCGACGCTACTGCTTTGGGTACTTTCAGGACCCGTCTTGAAACACGGACCAAGGAGTCTAACATGTGCGCGAGTCATTGGGA-CC--GCAAAACCTAAAGGCGTAATGAAAGTGAAGG-TCGACCTTGCGTCGACTAAGGGAGGATGGG-TTGCG--TCAC-GATGCAGCCCCGCACTCCCGGGGCGTCTCGTACTCATT---GCGAGTAGAGGCGCACCCAGAGCGTACACGTTGGGACCCGAAAGATGGTGAACTATGCCTGGTCAGGACGAAGTCAGGGGAAACCCTGATGGAGGTCCGTAGCGATTCTGACGTGCAAATCGATCGTCGGAACTGGGTATAGGGGCGAAAGACTAATCGAACCATCTAGTAGCTGGTTCCCTCCGAAGTTTCCCTCAGGATAGCTGGCACTCGCG-TG-AGCGAGTCTCATCTGGTAAAGCGAATGATTAGAGGCCTTGGGGCCGAAACGACCTCAACCTATTCTCAAACTTTAAATGGGTGAGATCTCTGGCTTGCTTGAA-CAGTGAAGCCACGAGAT----TT-------CGGATCAGAGTGCCAAGTGGGCCAATTTT-------------------------
	Andricus_inflator            [10Andricusinflator]              [ZL013]              [DQ012581]     ------------------------------------------------------------------------------------------------------------------------------------------------------------------------------------------------------------------------------------------------------------------------------------------------------------------------------------------------------------------------------------------------------------------------------------------------------------------------------------------------------------------------------------------------------------------------------------------------------------------------------------------------------------------------------------------------------------CCAAGGAGTCTAACATGTGCGCGAGTCATTGGGA-CC--GCAAAACCTAAAGGCGTAATGAAAGTGAAGG-TCGACCTTGCGTCGACTAAGGGAGGATGGG-TTGCG--TCAC-GATGCAGCCCCGCACTCCCGGGGCGTCTCGTACTCATT---GCGAGTAGAGGCGCACCCAGAGCGTACACGTTGGGACCCGAAAGATGGTGAACTATGCCTGGTCAGGACGAAGTCAGGGGAAACCCTGATGGAGGTCCGTAGCGATTCTGACGTGCAAATCGATCGTCGGAACTGGGTATAGGGGCGAAAGACTAATCGAACCATCTAGTAGCTGGTTCCCTCCGAAGTTTCCCTCAGGATAGCTGGCACTCGCG-TG-AGCGAGTCTCATCTGGTAAAGCGAATGATTAGAGGCCTTGGGGCCGAAACGACCTCAACCTATTCTCAAACTTTAAATGGGTGAGATCTCTGGCTTGCTTGAA-CAGTGAAGCCACGAGAT----TT-------CGGATCAGAGTGCCAAGTGGGCCAATTTTT------------------------
	Andricus_kollari             [11Andricuskollari]               [j006.0.2]           [AF395156]     -------------------------------------------------------ATA-CAACCACGAGACCGA--TAGCGAA-CAAGTACCGTGAGGGAAAGTTGAAAAGAACTTTGAAGAGAGAGTTCAAGAGTACGTGAAACC-GTTCAGGGGTAAACCTGAGAAACCCAAAAGATCGAATGGGGAGATTCATCGTCAGCGGCTTTGGCTTTCGTGTGG-TTCACGA-TGTT-CG--AGACTT---T---------GG-CACGCG--TCCACTGCG-GTATGTCCGGAGT-CGTCGGCGTGCACTTCTCCCCTAGTAGGACGTCGTGACCCGTTGG-GTGTTGG--TTTAC-GGTCTGG-GT--TTGCCTGTTC--C---GT----CGC---ATT------TT---CACGGAGCAGACCCCC--GT--GTA-CCCGA-CCAACTGCCCGGCGGTACTC-GCACGGT-ATCGGGCCGC----AC---GTGCGTCGGGCCC-GTCGCAAGC--GAGATC-A-GTGTTA-CCCGGAGGTGC-GGACCTAG-TGCCGTCCCCGGGCCTGGTCAGCTGTTGGTCGGCGGTG-T-TCTCGGACAGGCTCA-T----------------GATACCGGTCGGCGACGCTACTGCTTTGGGTACTTTCAGGACCCGTCTTGAAACACGGACCAAGGAGTCTAACATGTGCGCGAGTCATTGGGA-CC--GCAAAACCTAAAGGCGTAATGAAAGTGAAGG-TCGACCTTGCGTCGACTAAGGGAGGATGGG-TTGCG--TCAC-GATGCAGCCCCGCACTCCCGGGGCGTCTCGTACTCATT---GCGAGTAGAGGCGCACCCAGAGCGTACACGTTGGGACCCGAAAGATGGTGAACTATGCCTGGTCAGGACGAAGTCAGGGGAAACCCTGATGGAGGTCCGTAGCGATTCTGACGTGCAAATCGATCGTCGGAACTGGGTATAGGGGCGAAAGACTAATCGAACCATCTAGTAGCTGGTTCCCTCCGAAGTTTCCCTCAGGATAGCTGGCACTCGCG-TG-AGCGAGTCTCATCTGGTAAAGCGAATGATTAGAGGCCTTGGGGCCGAAACGACCTCAACCTATTCTCAAACTTTAAATGGGTGAGATCTCTGGCTTGCTTGAA-CAGTGAAGCCACGAGAT----TT-------CGGATCAGAGTGCCAAGTGGGCCAATTTT-------------------------
	Andricus_pictus              [13Andricuspanteli]               [f256.0.1]           [DQ012583]     ------------------------------------------------------------------------------------CAAGTACCGTGAGGGAAAGTTGAAAAGAACTTTGAAGAGAGAGTTCAAGAGTACGTGAAACC-GTTCAGGGGTAAACCTGAGAAACCCAAAAGATCGAATGGGGAGATTCATCGTCAGCGGCTTTGGCTTTCGTGTGG-TTCACGA-TGTT-CG--AGACTT---T---------GG-CACGCG--TCCACTGCG-GTATGTCCGGAGT-CGTCGGCGTGCACTTCTCCCCTAGTAGGACGTCGTGACCCGTTGG-GTGTTGG--TTTAC-GGTCTGG-GT--TTGCCTGTTC--C---GT----CGC---ATT------TT---CACGGAGCAGACCCCC--GT--GTA-CCCGA-CCAACTGCCCGGCGGTACTC-GCACGGT-ATCGGGCCGC----AC---GTGCGTCGGGCCC-GTCGCAAGC--GAGATC-A-GTGTTA-CCCGGAGGTGC-GGACCTAG-TGCCGTCCCCGGGCCTGGTCAGCTGTTGGTCGGCGGTG-T-TCTCGGACAGGCTCA-T----------------GATACCGGTCGGCGACGCTACTGCTTTGGGTACTTTCAGGACCCGTCTTGAAACACGGACCAAGGAGTCTAACATGTGCGCGAGTCATTGGGA-CC--GCAAAACCTAAAGGCGTAATGAAAGTGAAGG-TCGACCTTGCGTCGACTAAGGGAGGATGGG-TTGCG--TCAC-GATGCAGCCCCGCACTCCCGGGGCGTCTCGTACTCATT---GCGAGTAGAGGCGCACCCAGAGCGTACACGTTGGGACCCGAAAGATGGTGAACTATGCCTGGTCAGGACGAAGTCAGGGGAAACCCTGATGGAGGTCCGTAGCGATTCTGACGTGCAAATCGATCGTCGGAACTGGGTATAGGGGCGAAAGACTAATCGAACCATCTAGTAGCTGGTTCCCTCCGAAGTTTCCCTCAGGATAGCTGGCACTCGCG-TG-AGCGAGTCTCATCTGGTAAAGCGAATGATTAGAGGCCTTGGGGCCGAAACGACCTCAACCTATTCTCAAACTTTAAATGGGTGAGATCTCTGGCTTGCTTGAA-CAGTGAAGCCACGAGAT----TT-------CGGATCAGAGTGCCAAGTGGGCCAATTTT-------------------------
	Andricus_quercusflocci       [9Andricusflocci]                 [ZL012]              [DQ012580]     ------------------------------------------------------------------------------------------------------------------------------------------------------------------------------------------------------------------------------------------------------------------------------------------------------------------------------------------------------------------------------------------------------------------------------------------------------------------------------------------------------------------------------------------------------------------------------------------------------------------------------------------------------------------------------------------------------------CCAAGGAGTCTAACATGTGCGCGAGTCATTGGGA-CC--GCAAAACCTAAAGGAGTAATGAAAGTGAAGG-TCGACCTTGCGTCGACTAAGGGAGGATGGG-CTGCG--TCAC-GATGCAGCCCCGCACTCCCGGGGCGTCTCGTACTCATT---GCGAGTAGAGGCGCACCCAGAGCGTACACGTTGGGACCCGAAAGATGGTGAACTATGCCTGGTCAGGACGAAGTCAGGGGAAACCCTGATGGAGGTCCGTAGCGATTCTGACGTGCAAATCGATCGTCGGAACTGGGTATAGGGGCGAAAGACTAATCGAACCATCTAGTAGCTGGTTCCCTCCGAAGTTTCCCTCAGGATAGCTGGCACTCGCG-TG-AGCGAGTCTCATCTGGTAAAGCGAATGATTAGAGGCCTTGGGGCCGAAACGACCTCAACCTATTCTCAAACTTTAAATGGGTGAGATCTCTGGCTTGCTTAAA-CAGTGAAGCCACGAGAT----TT-------CGGATCAGAGTGCCAAGTGGGCCAATTTT-------------------------
	Andricus_quercusradicis      [14Andricusquercusradicis]        [f260.12.0.1]        [DQ012584]     --------------------CTCTAAGTGGGTGGT-AAACTCCATCTAAGGCTAAATA-CAACCACGAGACCGA--TAGCGAA-CAAGTACCGTGAGGGAAAGTTGAAAAGAACTTTGAAGAGAGAGTTCAAGAGTACGTGAAACC-GTTCAGGGGTAAACCTGAGAAACCCAAAAGATCGAATGGGGAGATTCATCGTCAGCGGCTTTGGCTTTCGTGTGG-TTCACGA-TGTT-CG--AGACTT---T---------GG-CACGCG--TCCACTGCG-GTATGTCCGGAGT-CGTCGGCGTGCACTTCTCCCCTAGTAGGACGTCGTGACCCGTTGG-GTGTTGG--TTTAC-GGTCTGG-GT--TTGCCTGTTC--C---GT----CGC---ATT------TT---CACGGAGCAGACCCCC--GT--GTA-CCCGA-CCAACTGCCCGGCGGTACTC-GCACGGT-ATCGGGCCGC----AC---GTGCGTCGGGCCC-GTCGCAAGC--GAGATC-A-GTGTTA-CCCGGAGGTGC-GGACCTAG-TGCCGTCCCCGGGCCTGGTCAGCTGTTGGTCGGCGGTG-T-TCTCGGACAGGCTCAT-----------------GATACCGGTCGGCGACGCTACTGCTTTGGGTACTTTCAGGACCCGTCTTGAAACACGGACCAAGGAGTCTAACATGTGCGCGAGTCATTGGGA-CC--GCAAAACCTAAAGGCGTAATGAAAGTGAAGG-TCGACCTTGCGTCGACTAAGGGAGGATGGG-TTGCG--TCAC-GATGCAGCCCCGCACTCCCGGGGCGTCTCGTACTCATT---GCGAGTAGAGGCGCACCCAGAGCGTACACGTTGGGACCCGAAAGATGGTGAACTATGCCTGGTCAGGACGAAGTCAGGGGAAACCCTGATGGAGGTCCGTAGCGATTCTGACGTGCAAATCGATCGTCGGAACTGGGTATAGGGGCGAAAGACTAATCGAACCATCTAGTAGCTGGTTCCCTCCGAAGTTTCCCTCAGGATAGCTGGCACTCGCG-TG-AGCGAGTCTCATCTGGTAAAGCGAATGATTAGAGGCCTTGGGGCCGAAACGACCTCAACCTATTCTCAAACTTTAAATGGGTGAGATCTCTGGCTTGCTTGAA-CAGTGAAGCCACGAGAT----TT-------CGGATCAGAGTGCCAAGTGGGCCAATTTT-------------------------
	Andricus_quercusstrobilana   [2Andricusstrobilana]             [ZL014 Adleria]      [DQ012576]     ------------------------------------------------------------------------------------------------------------------------------------------------------------------------------------------------------------------------------------------------------------------------------------------------------------------------------------------------------------------------------------------------------------------------------------------------------------------------------------------------------------------------------------------------------------------------------------------------------------------------------------------------------------------------------------------------------------CCAAGGAGTCTAACATGTGCGCGAGTCATTGGGA-CC--GCAAAACCTAAAGGCGTAATGAAAGTGAAGG-TCGACCTTGCGTCGACTAAGGGAGGATGGG-TTGCG--TCAC-GATGCAGCCCCGCACTCCCGGGGCGTCTCGTACTCATT---GCGAGTAGAGGCGCACCCAGAGCGTACACGTTGGGACCCGAAAGATGGTGAACTATGCCTGGTCAGGACGAAGTCAGGGGAAACCCTGATGGAGGTCCGTAGCGATTCTGACGTGCAAATCGATCGTCGGAACTGGGTATAGGGGCGAAAGACTAATCGAACCATCTAGTAGCTGGTTCCCTCCGAAGTTTCCCTCAGGATAGCTGGCACTCGCG-TG-AGCGAGTCTCATCTGGTAAAGCGAATGATTAGAGGCCTTGGGGCCGAAACGACCTCAACCTATTCTCAAACTTTAAATGGGTGAGATCTCTGGCTTGCTTGAA-CAGTGAAGCCACGAGAT----TT-------CGGATCAGAGTGCCAAGTGGGCCAATTTT-------------------------
	Andricus_tumificus           [29Callirhytistumifica]           [ZL016]              [DQ012592]     ------------------------------------------------------------------------------------------------------------------------------------------------------------------------------------------------------------------------------------------------------------------------------------------------------------------------------------------------------------------------------------------------------------------------------------------------------------------------------------------------------------------------------------------------------------------------------------------------------------------------------------------------------------------------------------------------------------CCAAGGAGTCTAACATGTGCGCGAGTCATTGGGA-CC--GCAAAACCTAAAGGCATAATGAAAGTGAAGG-TCGACCTTGCGTCGACTGAGGGAGGATGGG-TTGCG--TTAC-GATGCAGCCCCGCACTCCCGGGGCGTCTCGTACTCATT---GCGAGTAGAGGCGCACCCAGAGCGTACACGTTGGGACCCGAAAGATGGTGAACTATGCCTGGTCAGGACGAAGTCAGGGGAAACCCTGATGGAGGTCCGTAGCGATTCTGACGTGCAAATCGATCGTCGGAACTGGGTATAGGGGCGAAAGACTAATCGAACCATCTAGTAGCTGGTTCCCTCCGAAGTTTCCCTCAGGATAGCTGGCACTCGCG-TG-AGTGAGTCTCATCTGGTAAAGCGAATGATTAGAGGCCTTGGGGCCGAAACGACCTCAACCTATTCTCAAACTTTAAATGGGTGAGATCTCTGGCTTGCTTAAA-CAGTGAAGCCACGAGAT----TT-------CGGATCAGAGTGCCAAGTGGGCCAATTTT-------------------------
	Antistrophus_rufus           [15Antistrophusrufus]             []                   []             ----------------------------------------------------------------------------------------------------------------------------------------------------------------------------------------------------------------------------------------------------------------------------------------------------------------------------------------------------------------------------------------------------------------------------------------------------------------------------------------------------------------------------------------------------------------------------------------------------------------------------------------------------------------------------------------------------------------------------------------------------------------------------------------------------------------------------------------------------------------------------------------------------------------------------------------------------------------------------------------------------------------------------------------------------------------------------------------------------------------------------------------------------------------------------------------------------------------------------------------------------------------------------------------------
	Antistrophus_silphii         [16Antistrophussilphii]           [f239.0.3]           [AY368943]     --------------------CTCTAAGTGGGTGGT-AAACTCCATCTAAGGCTAAATA-CAACCACGAGACCGA--TAGCGAA-CAAGTACCGTGAGGGAAAGTTGAAAAGAACTTTGAAGAGAGAGTTCAAGAGTACGTGAAACC-GTTCAGGGGTAAACCTGAGAAACCCAAAAGATCGAATGGGGAGATTCATCGTCAGCGGCTTTGGCTTTCGTGTGG-TTCGTGA-TGCT-CG--AGATTT---T---------TG-CACATG--TCCACTGCG-TTATGTCTGGAGT-CGTCGGTGTGCACTTCTCCCCTAGTAGGACGTCGTGACCCGTTGG-GTGTTGG--TTTAC-GGTCTGG-GT--TTGCCTGTTT--C---GT----CGC---A-T------TT---TACGGTTCAGACCCCC-GGG--TTT-CCTGA-CCAACTGCCCGGCGGTACTC-GCACGGT-ATCGGGCCGC----AT---GTGCGTCGGTCCC-GCCGCAAGC--GAGATC-A-GTGTT-TCCCGGAGGTGC-GGACCTAG-AGCCGTCCCCGGGCCTGGTCAGCTGTTGGTTGGCGGTG-T-TCTTAGACAGGCTC-AT----------------GATACCGGTCGACGACGCTACTGCTTTGGGTACTTTCAGGACCCGTCTTGAAACACGGACCAAGGAGTCTAACATGTGCGCGAGTCATTGGGA-CC--GCAAAACCTAAAGGCGTAATGAAAGTGAAGG-TCGACCTTGCGTCGACTGAGGGAGGATGGG-TTGCG--TTAC-GATGCAGCCCCGCACTCCCGGGGCGTCTCATACACATT---ACGAGTAGAGGCGCACCCAGAGCGTACACGTTGGGACCCGAAAGATGGTGAACTATGCCTGGTCAGGACGAAGTCAGGGGAAACCCTGATGGAGGTCCGTAGCGATTCTGACGTGCAAATCGATCGTCGGAACTGGGTATAGGGGCGAAAGACTAATCGAACCATCTAGTAGCTGGTTCCCTCCGAAGTTTCCCTCAGGATAGCTGGCACTCGCG-TG-AGCGAGTCTCATCTGGTAAAGCGAATGATTAGAGGCCTTGGGGCCGAAACGACCTCAACCTATTCTCAAACTTTAAATGGGTGAGATCTCTGGCTTGCTTGAA-AAGTGAAGCCACGAGAT----TT-------CGGATCAGAGTGCCAAGTGGGCCAATTTT-------------------------
	Asiocynips_lugubris          [94Asiocynips_lugubris]           []                   []             ----------------------------------------------------------------------------------------------------------------------------------------------------------------------------------------------------------------------------------------------------------------------------------------------------------------------------------------------------------------------------------------------------------------------------------------------------------------------------------------------------------------------------------------------------------------------------------------------------------------------------------------------------------------------------------------------------------------------------------------------------------------------------------------------------------------------------------------------------------------------------------------------------------------------------------------------------------------------------------------------------------------------------------------------------------------------------------------------------------------------------------------------------------------------------------------------------------------------------------------------------------------------------------------------
	Asiocynips_pannucea          [94Asiocynips_pannucea]           []                   []             ----------------------------------------------------------------------------------------------------------------------------------------------------------------------------------------------------------------------------------------------------------------------------------------------------------------------------------------------------------------------------------------------------------------------------------------------------------------------------------------------------------------------------------------------------------------------------------------------------------------------------------------------------------------------------------------------------------------------------------------------------------------------------------------------------------------------------------------------------------------------------------------------------------------------------------------------------------------------------------------------------------------------------------------------------------------------------------------------------------------------------------------------------------------------------------------------------------------------------------------------------------------------------------------------
	Aulacidea_freesei            [17Aulacideafreesei]              [577.18.0.1]         [DQ012585]     --------------------CTCTAAGTGGGTGGT-AAACTCCATCTAAGGCTAAATA-CAACCACGAGACCGA--TAGCGAA-CAAGTACCGTGAGGGAAAGTTGAAAAGAACTTTGAAGAGAGAGTTCAAGAGTACGTGAAACC-GTTCAGGGGTAAACCTGAGAAACCCAAAAGATCGAATGGGGAGATTCATCGTCAGCGGCTTTGGCTTTCGTGTGG-TTCGCGA-TGTT-CG--GGATTT---C---------GG-CACGCG--TCCACTGCG-ATATGTCCGAAGT-CGTCGGCGTGCACTTCTCCTCTAGTAGGACGTCGTGACCCGTTGG-GTGTTGG--CCTAC-GGTCTAG-GT--TTGACTGTTC--T---GT----CGT---A-T------TT---TACGGGTCAGACCCCTGGGA--TTA-CCTGA-CCAACTGCCCGGCGGTACTC-GCACGGT-ATCGGGCCGC----AC---GTGCGTCGGACCC-GCCGCAAGC--GAGATC-A-GTGTTT-CCCGGAGGTGC-GGACTTAG-TGCCGTCCCCGGGCCTGGTCAGCTGTTGGTCGGCGGTG-T-TCTCAGACAGGCTCAT-----------------GATACCGGTCGGCGACGCTACTGCTTTGGGTACTTTCAGGACCCGTCTTGAAACACGGACCAAGGAGTCTAACATGTGCGCGAGTCATTGGGA-CC--GCAAAACCTAAAGGCGTAATGAAAGTGAAGG-TCGACCTTGCGTCGACTGAGGGAGGATGGA-TTGCG--TTAC-GATACAATCCCGCACTCCCGGGGCGTCTCGTACTCATT---ACGAGTAGAGGCGCACCCAGAGCGTACACGTTGGGACCCGAAAGATGGTGAACTATGCCTGGTCAGGACGAAGTCAGGGGAAACCCTGATGGAGGTCCGTAGCGATTCTGACGTGCAAATCGATCGTCGGAACTGGGTATAGGGGCGAAAGACTAATCGAACCATCTAGTAGCTGGTTCCCTCCGAAGTTTCCCTCAGGATAGCTGGCACTCGCG-TG-AGCGAGTCTCATCTGGTAAAGCGAATGATTAGAGGCCTTGGGGCCGAAACGACCTCAACCTATTCTCAAACTTTAAATGGGTGAGATCTCTGGCTTGCTTGAA-CAGTGAAGCCACGAGAT----TT-------CGGATCAGAGTGCCAAGTGGGCCAATTTT-------------------------
	Aulacidea_hieracii           [18Aulacideahieracii]             [410.0.2]            [DQ012586]     --------------------CTCTAAGTGGGTGGT-AAACTCCATCTAAGGCTAAATA-CAACCACGAGACCGA--TAGCGAA-CAAGTACCGTGAGGGAAAGTTGAAAAGAACTTTGAAGAGAGAGTTCAAGAGTACGTGAAACC-GTTCAGGGGTAAACCTGAGAAACCCAAAAGATCGAATGGGGAGATTCACCGTCAGCGGCTTTGGCTTTCGTGTGG-TTCACGA-TGTT-CG--GGATTT---C---------GG-CACGCG--TCCACTGCG-GTATGTCCGAATT-CGTCGGCGTGCACTTCTCCCCTAGTAGGACGTCGTGACCCGTTGT-GTGTTGG--TCTACGGGTCTAG-GT--TTGCCTGTTC--C---GT----CGT---A-T------TT---TACGGGGCAGACCCCTTGGG---TA-CCTGA-CCAACTGCACGGCGGTACTC-GCACGGT-ATCGGGCCGC----AC---GTGCGTCGGACCC-GCCGCAAGC--GAGATC-A-GTGTTT-CTCGGAGGTGC-GGACCTAG-TGCCGTTCCCGGGCCTGGTCAGCTGTTGGTCGGCGGTG-T-TCTCAGACAGGCTCAT-----------------AATACCGGTCGGCGACGCTACTGCTTTGGGTACTTTCAGGACCCGTCTTGAAACACGGACCAAGGAGTCTAACATGTGCGCGAGTCATTGGGA-CC--GCAAAACCTAAAGGCGTAATGAAAGTGAAGG-TCGACCTTGCGTCGACTGAGGGAGGATGGG-TTGCG--TTAC-GATGCAGCCCCGCACTCCCGGGGCGTCTCGTACTCATT---ATGAGTAGAGGCGCACCCAGAGCGTACACGTTGGGACCCGAAAGATGGTGAACTATGCCTGGTCAGGACGAAGTCAGGGGAAACCCTGATGGAGGTCCGTAGCGATTCTGACGTGCAAATCGATCGTCGGAACTGGGTATAGGGGCGAAAGACTAATCGAACCATCTAGTAGCTGGTTCCCTCCGAAGTTTCCCTCAGGATAGCTGGCACTCGCG-TG-AGCGAGTCTCATCTGGTAAAGCGAATGATTAGAGGCCTTGGGGCCGAAACGACCTCAACCTATTCTCAAACTTTAAATGGGTGAGATCTCTGGCTTGCTTGAA-CAGTGAAGCCACGAGAT----TT-------CGGATCAGAGTGCCAAGTGGGCCAATTTT-------------------------
	Aulacidea_phlomica           [19Aulacideaphlomica]             [f242ph.0.2]         [DQ012587]     ------------------------------------------------------------------------------------CAAGTACCGTGAGGGAAAGTTGAAAAGAACTTTGAAGAGAGAGTTCAAGAGTACGTGAAACC-GTTCAGGGGTAAACCTGAGAAACCCAAAAGATCGAATGGGGAGATTCATCGTCAGCGGCTTTGGCTTTCGTGTGG-TTCACGA-TGTT-CG--GGATTT---C---------GG-CACGTG--TCCACTGCG-ACATGTCCGGAGT-CGTCGGCGTGCACTTCTCCCCTAGTAGGACGTCGTGACCCGTTGG-GTGTTGG--TCTAC-GGTCTGG-GT--TTGACTGTTC--C---GT----CGC---A-T------TT---CACGGGTCAGACCCCC--GG--TTA-CCTGA-CCAACTGCCCGGCGGTACTC-GTACGGT-ATCGGGCCGCAT--AT---GTGCGTCGGGCCC-GCCCCAAGC--CAGATTCA-GTGTTT-CCCGGAGGTAC-GGACCTAG-CGCCGTCCCCGGGCCTGAACAGCTGTTGGTCGGCGGTG-T-TCTCAGACAGGCTCA-T----------------GATACCGGTCGGCGACGCTACTGCTTTGGGTACTTTCAGGACCCGTCTTGAAACACGGACCAAGGAGTCTAACATGTGCGCAAGTCATTGGGA-CT--GTAAAACCTAAAGGCGTAATGAAAGTGAAGG-TCGACCTTGCGTCGACTGAGGGAGGATGGG-TTGCG--TTAC-GATGCAGCCCCGCACTCCCGGGGCGTCTCGTACTCATT---ACGAGTAGAGGCGCACCCAGAGCGTACACGTTGGGACCCGAAAGATGGTGAACTATGCCTGGTCAGGACGAAGTCAGGGGAAACCCTGATGGAGGTCCGTAGCGATTCTGACGTGCAAATCGATCGTCGGAACTGGGTATAGGGGCGAAAGACTAATCGAACCATCTAGTAGCTGGTTCCCTCCGAAGTTTCCCTCAGGATAGCTGGCACTCGCG-TG-AGCGAGTCTCATCTGGTAAAGCGAATGATTAGAGGCCTTGGGGCCGAAACGACCTCAACCTATTCTCAAACTTTAAATGGGTGAGATCTCTGGCTTGCTTGAA-TAGTGAAGCCACGAGAT----TT-------CGGATCAGAGTGCCAAGTGGGCCAATTTT-------------------------
	Aulacidea_tragopogonis       [20Aulacideatragopogonis]         [f265.new.1]         [AY368948]     ---------------------------------------------------------------------ACAAC--TGGCGCT-GAAGTACCGTGAGGGAAAGTTGAAAAGAACTTTGAAGAGAGAGTTCAAGAGTACGTGAAACC-GTTCAGGGGTAAACCTGAGAAACCCAAAAGATCGAATGGGGAGATTCATCGTCAGCGGCTTTGGCTTTCGTGTGG-TATGCGA-TGTT-CG--GGATTT---C---------GG-CACGCG--TCCACTGCG-GTATGTCCGGAGT-CGTCGGCGTGCACTTCTCCCCTAGTAGGACGTCGTGACCCGTTGG-GTGTTGG--TTTAC-GGTCTAG-GT--TTGCCTGTTC--C---GT----CAC---A-T------TT---TACGGTGCAGACCCCT--GG--CTA-CCTGA-CCAACTGCCCGGCGGTACTC-GCACGGT-ATTGGGCCGC----AC---GTGCGTCGGACCC-GCCGCAAGC--GAGATC-A-GTGTTTTCCCGGAGTTAC-GGAGCTAG-TGCCGTTCCCGGGCCTGGTCAGCTGTTGGTCGGCGGTG-T-TCTCAGACAGGCTCA-T----------------GATACCGGTCGGCGACGCTACTGCTTTGGGTACTTTCAGGACCCGTCTTGAAACACGGACCAAGGAGTCTAACATGTGCGCGAGTCATTGGGA-CA--GCAAAACCTAAAGGCGTAATGAAAGTGAAGG-TCGACCTTGCGTCGACTAAGGGAGGATGGG-TTACG--TTAC-GATGTAGCCCCGCACTCCCGGGGCGTCTCGTACTCATT---ATGAGTAGAGGCGCACCCAGAGCGTACACGTTGGGACCCGAAAGATGGTGAACTATGCCTGGTCAGGACGAAGTCAGGGGAAACCCTGATGGAGGTCCGTAGCGATTCTGACGTGCAAATCGATCGTCGGAACTGGGTATAGGGGCGAAAGACTAATCGAACCATCTAGTAGCTGGTTCCCTCCGAAGTTTCCCTCAGGATAGCTGGCACTCGCG-TG-AGCGAGTCTCATCTGGTAAAGCGAATGATTAGAGGCCTTGGGGCCGAAACGACCTCAACCTATTCTCAAACTTTAAATGGGTGAGATCTCTGGCTTGCTTGAA-CAGTGAAGCCACGAGAT----TT-------CGGATCAGAGTGCCAAGTGGGCCAATTTT-------------------------
	Aulacidea_verticillica       [91Aulacidea_verticillica]        []                   []             ----------------------------------------------------------------------------------------------------------------------------------------------------------------------------------------------------------------------------------------------------------------------------------------------------------------------------------------------------------------------------------------------------------------------------------------------------------------------------------------------------------------------------------------------------------------------------------------------------------------------------------------------------------------------------------------------------------------------------------------------------------------------------------------------------------------------------------------------------------------------------------------------------------------------------------------------------------------------------------------------------------------------------------------------------------------------------------------------------------------------------------------------------------------------------------------------------------------------------------------------------------------------------------------------
	Aylax_hypecoi                [21Aylaxhypecoi]                  [505.9.0.1]          [DQ012588]     --------------------CTCTAAGTGGGTGGT-AAACTCCATCTAAGGCTAAATA-TGACCACGAGACCGA--TAGCGAA-CAAGTACCGTGAGGGAAAGTTGAAAAGAACTTTGAAGAGAGAGTTCAAGAGTACGTGAAACC-GTTCAGGGGTAAACCTGAGAAACCCAAAAGATCGAATGGGGAGATTCATCGTCAGCGGCTTTGGCTTTCGTGTGG-TTCGCGA-TGTC-CG--GGATTT---C---------GG-CACGCG--TCCACTGCG-GTATGTCCGAAGT-CGTCGGCGTGCACTTCTCCCCTAGTAGGACGTCGTGACCCGTTGG-GTGTTGG--TTTAC-GG-CTGG-AT--TTGCCTGTTC--C---GT----CGC---A-T------TT---CACGGGGCAGACCCCC--GG--TTA-CCTGA-CCAACTGCCCGGCGGTACTC-GCACGGT-ATCGGGCCGC----AC---GTGCGTCGGGCCC-GCCGCAAGC--GAGATC-A-GTGTTT-CCTGGAGGTAC-GGACCTAG-CGCCGTCCCCGGGCCTGGTCAGCTGTTGGTCGGCGGTG-T-TCTCAGACAGGCTCAT-----------------GATACCGGTCGGCGACGCTACTGCTTTGGGTACTTTCAGGACCCGTCTTGAAACACGGACCAAGGAGTCTAACATGTGCGCGAGTCATTGGGA-CC--GCAAAACCTAAAGGCGTAATGAAAGTGAAGG-TCGACCTTGCGTCGACTGAGGGAGGATGGG-TTGCG--TTAC-GATGCAGCCCCGCACTCCCGGGGCGTCTCGTACTCATT---GCGAGTAGAGGCGCACCCAGAGCGTACACGTTGGGACCCGAAAGATGGTGAACTATGCCTGGTCAGGACGAAGTCAGGGGAAACCCTGATGGAGGTCCGTAGCGATTCTGACGTGCAAATCGATCGCCGGAACTGGGTATAGGGGCGAAAGACTAATCGAACCATCTAGTAGCTGGTTCCCTCCGAAGTTTCCCTCAGGATAGCTGGCACTCGCG-TG-AGCGAGTCTCATCTGGTAAAGCGAATGATTAGAGGCCTTGGGGCCGAAACGACCTCAACCTATTCTCAAACTTTAAATGGGTGAGATCTCTGGCTTGCTTGAA-CAGTGAAGCCACGAGAT----TT-------CGGATCAGAGTGCCAAGTGGGCCAATTTT-------------------------
	Aylax_minor                  [22Aylaxminor]                    [f287.0.1]           [DQ012589]     --------------------------------------------------------------------------------CGAACAAGTACCGTGAGGGAAAGTTGAAAAGAACTTTGAAGAGAGAGTTCAAGAGTACGTGAAACC-GTTCAGGGGTAAACCTGAGAAACCCAAAAGATCGAATGGGGAGATTCATCGTCAACGGCTTTGGCTTTCGTGTGG-TTCGCGA-TGTT-CG--GGGCTT---T---------GG-CACGCG--TCCACTGCG-GTATGTCTGGAGT-CGTCGGCGTGCACTTCTCCCCTAGTAGGACGTCGTGACCCGTTGG-GTGTTGG--TTTAC-GGTCCAG-GT-GTTGCCTGTTT--C---GT----CGC---ATT------TT---TACGGAGCAGACCCCT--GG--TAA-CCCGA-CCAACTGCTCGGCGGTACTC-GCACGGT-ATCGAGCCGC----AC---GTGCGTCGGGCCC-GTCGCAAGC--GAGATC-A-GTGTTA-CCCGGATGTAC-GGACTTAG-TGCCGTCACCGGGCCTGGTCAGCTGTTGGCCGACGGTG-T-TCTCGGACTGGCTCA-T----------------GATACCGGTCGGCGACGCTACTGCTTTGGGTACTTTCAGGACCCGTCTTGAAACACGGACCAAGGAGTCTAACATGTGCGCGAGTCATTGGGA-CC--GCAAAACCTAAAGGCGTAATGAAAGTGAAGG-TCGACCTTGCGTCGACTGAGGGAGGATGGG-TTGCG--TTAC-GATGTAACCCCGCACTCCCGGGGCGTCTCGTACTCATT---GCGAGTAGAGGCGCACCCAGAGCGTACACGTTGGGACCCGAAAGATGGTGAACTATGCCTGGTCAGGACGAAGTCAGGGGAAACCCTGATGGAGGTCCGTAGCGATTCTGACGTGCAAATCGATCGTCGGAACTGGGTATAGGGGCGAAAGACTAATCGAACCATCTAGTAGCTGGTTCCCTCCGAAGTTTCCCTCAGGATAGCTGGCACTCGCG-TG-AGCGAGTCTCATCTGGTAAAGCGAATGATTAGAGGCCTTGGGGCCGAAACGACCTCAACCTATTCTCAAACTTTAAATGGGTGAGATCTCTGGCTTGCTTGAA-CAGTGAAGCCACGAGAT----TT-------CGGATCAGAGTGCCAAGTGGGCCATTTTT-------------------------
	Aylax_papaveris              [23Aylaxpapaveris]                [339.0.2]            [AY368949]     --------------------CTCTAAGTGGGTGGT-AAACTCCATCTAAGGCTAAATA-TAACCACGAGACCGA--TAGCGAA-CAAGTACCGTGAGGGAAAGTTGAAAAGAACTTTGAAGAGAGAGTTCAAGAGTACGTGAAACC-GTTCAGGGGTAAACCTGAGAAACCCAAAAGATCGAATGGGGAGATTCATCGTCAACGGCTTTGGCTTTCGTGTGG-TTCGCGA-TGTT-CG--GGTCTT---C---------GG-CACGCG--TCCACTGCG-GTATGTCTGGAGT-CGTCGGCGTGCACTTCTCCCCTAGTAGGACGTCGTGACCCGTTGG-GTGTTGG--TTTAC-GGTCTGG-GT--TTGCCTGTTT--C---GT----CGC---ATT------TT---TACGGAGCAGACCCCT--GG--TAA-CCCGA-CCAACTGCTCGGCGGTACTC-GCACGGT-ATCGAGCCGC----AC---GTGCGTCGGGCCC-GTCGCAAGC--GAGATC-A-GTGTT-ACCCGGATGTGC-GGACTTAG-TGCCGTCACCGGGCCTGGTCAGCTGTTGGCCGACGGTG-T-TCTCGGACTGGCTC-AT----------------GATACCGGTCAGCGACGCTACTGCTTTGGGTACTTTCAGGACCCGTCTTGAAACACGGACCAAGGAGTCTAACATGTGCGCGAGTCATTGGGA-CC--GCAAAACCTAAAGGCGTAATGAAAGTGAAGG-TCGACCTTGCGTCGACTGAGGGAGGATGGG-TTGCG--TTAC-GATGTAACCCCGCACTCCCGGGGCGTCTCGTACTCATT---GCGAGTAGAGGCGCACCCAGAGCGTACACGTTGGGACCCGAAAGATGGTGAACTATGCCTGGTCAGGACGAAGTCAGGGGAAACCCTGATGGAGGTCCGTAGCGATTCTGACGTGCAAATCGATCGTCGGAACTGGGTATAGGGGCGAAAGACTAATCGAACCATCTAGTAGCTGGTTCCCTCCGAAGTTTCCCTCAGGATAGCTGGCACTCGCG-TG-AGCGAGTCTCATCTGGTAAAGCGAATGATTAGAGGCCTTGGGGCCGAAACGACCTCAACCTATTCTCAAACTTTAAATGGGTGAGATCTCTGGCTTGCTTGAA-CAGTGAAGCCACGAGAT----TT-------CGGATCAGAGTGCCAAGTGGGCCATTTTT-------------------------
	Barbotinia_oraniensis        [25Barbotiniaoraniensis]          [j003.0.2]           [AF395150]     ---------------------------------------------------------------CACGAGACCGA--TAGCGAA-CAAGTACCGTGAGGGAAAGTTGAAAAGAACTTTGAAGAGAGAGTTCAAGAGTACGTGAAACC-GTTCAGGGGTAAACCTGAGAAACCCAAAAGATCGAATGGGGAGATTCATCGTCAACGGCTTTGGCTTTCGTGTGG-TTCGCGA-TGTT-CG--GGACTT---C---------GG-CACGCG--TCCACTGCG-GTATGTCTGGAGT-CGTCGGCGTGCACTTCTCCCCTAGTAGGACGTCGTGACCCGTTGG-GTGTTGG--TTTAC-GGTCTGG-GT--TTGCCTGTTC--C---GT----CGC---ATT------TT---TACGGAGCAGACCCCT--GG--TAA-CCCGA-CCAACTGCTCGGCGGTACTC-GCACGGT-ATCGAGCCGC----AC---GTGCGTCGGGCCC-GTCGCAAGC--GAGATC-A-GTGATA-CCCGGATGTGC-GGACCTAG-TGCCGTCACCGGGCCTGGTCAGCTGTTGGCCGACGGTG-T-TCTCGGACAGGCTCA-T----------------GATACCGGTCGGCGACGCTACTGCTTTGGGTACTTTCAGGACCCGTCTTGAAACACGGACCAAGGAGTCTAACATGTACGCGAGTCATTGGGA-CC--GCAAAACCTAAAGGCGTAATGAAAGTGAAGG-TCGACCTTGCGTCGACTGAGGGAGGATGGG-TTACG--TTAC-GATGTAACCCCGCACTCCCGGGGCGTCTCGTACTCATT---GCGAGTAGAGGCGCACCCAGAGCGTACACGTTGGGACCCGAAAGATGGTGAACTATGCCTGGTCAGGACGAAGTCAGGGGAAACCCTGATGGAGGTCCGTAGCGATTCTGACGTGCAAATCGATCGTCGGAACTGGGTATAGGGGCGAAAGACTAATCGAACCATCTAGTAGCTGGTTCCCTCCGAAGTTTCCCTCAGGATAGCTGGCACTCGCG-TG-AGCGAGTCTCATCTGGTAAAGCGAATGATTAGAGGCCTTGGGGCCGAAACGACCTCAACCTATTCTCAAACTTTAAATGGGTGAGATCTCTGGCTTGCTTGAA-CAGTGAAGCCACGAGAT----TT-------CGGATCAGAGTGCCAAGTGGGCCATTTTT-------------------------
	Biorhiza_pallida             [26Biorhizapallida]               [f286.0.1]           [AY368957]     -------------------------------------------------------------------AGACCGA--TAGCGAA-CAAGTACCGTGAGGGAAAGTTGAAAAGAACTTTGAAGAGAGAGTTCAAGAGTACGTGAAACC-GTTCAGGGGTAAACCTGAGAAACCCAAAAGATCGAATGGGGAGATTCATCGTCAGCGGCTCTGGCTTTCGTGTGG-TTCACGA-TGTT-TG--AGACTT---T---------GG-CACGCG--TCCACTGCG-GTATGTCTGGAGT-CGTCGGCGTGCACTTCTCCCCTAGTAGGACGTCGTGACCCGTTGG-GTGTTGG--TTTAC-GGTCTGG-GT--TTGCCTGTTA--C---GT----CGC---ATT------TT---CACGGAGCAGACCCCC--GT--GTA-CCCGA-CCAACTGCCCGGCGGTACTC-GCACGGT-ATCGGGCCGC----AC---GTGCGTCGGGCCC-GTCGCAAGC--GAGATC-A-GTGTTA-CCCGGAGGTGC-GGACCTAG-TGCCGTCCCTGGGCCTGGTCAGCTGTTGGTCGGCGGTG-T-TCTCGGACAGGCTCA-T----------------GATACCGGTCGGCGACGCTACTGCTTTGGGTACTTTCAGGACCCGTCTTGAAACACGGACCAAGGAGTCTAACATGTGCGCGAGTCATTGGGA-CC--GCAAAACCTAAAGGCGTAATGAAAGTGAAGG-TCGACCTTGCGTCGACTAAGGGAGGATGGG-TTGCG--TCAC-GATGCAGCCCCGCACTCCCGGGGCGTCTCGTACTCATT---GCGAGTAGAGGCGCACCCAGAGCGTACACGTTGGGACCCGAAAGATGGTGAACTATGCCTGGTCAGGACGAAGTCAGGGGAAACCCTGATGGAGGTCCGTAGCGATTCTGACGTGCAAATCGATCGTCGGAACTGGGTATAGGGGCGAAAGACTAATCGAACCATCTAGTAGCTGGTTCCCTCCGAAGTTTCCCTCAGGATAGCTGGCACTCGCG-TG-AGCGAGTCTCATCTGGTAAAGCGAATGATTAGAGGCCTTGGGGCCGAAACGACCTCAACCTATTCTCAAACTTTAAATGGGTGAGATCTCTGGCTTGCTTGAA-CAGTGAAGCCACGAGAT----TT-------CGGATCAGAGTGCCAAGTGGGCCAATTTT-------------------------
	Callaspidia_sp.              [27Callaspidiasp]                 [MB059]              [AY675692]     ---------------------TCTAAGTGGGTGGT-AAACTCCATCTAAGGCTAAATA-TGACCACGAGACCGA--TAGCGAA-CAAGTACCGTGAGGGAAAGTTGAAAAGAACTTTGAAGAGAGAGTTCAAGAGTACGTGAAACC-GTTCAGGGGTAAACCTGAGAAACCCAAAAGATCGAATGGGGAGATTCATCGTCAGCGGCTTTGGCTTTCATGTGTTATGTGCA-AGTT-CT--TAATTT---C---------GG-CTCACT--GGCACTGTG-ATATGTCTAAGGT-CGTCGACGTGCACTTCTCCCCTAGTAGGACGTCGCGACCCGTTAT-GTGTCGG--TTTAA-AGTCCGG-AT--TTGCCTGTTC--T---AT----TGC---A--------TTTATTATAGGGCAGACCCCT--GG--CTA-CCTAA-CCGACTGCATGGCGGTACTC-ATACGGT-ATCGAGCCGC----AC---GTGCGTCGGGCCCG-TCGCAAGCTTGAGATC-A-GTGTT-ACACGGATGTAC-GGACCTAG-TGCCGTCTCCGTGCCTGCTCGGCTGTTGGTCGACGGTG-T-TCTCAGACTGGCTC-AG----------------AATACCGGTCGGCGACGCTTTTGCTTTGGGTACTTTCAGGACCCGTCTTGAAACACGGACCAAGGAGTCTAACATGTGCGCAAGTCATTGGGA-TT--AAAAAACCTAAAGGCGTAATGAAAGTAAAGG-TCGACCTTGCGTCGACTGAGGGAGGATGGG-TTATGTTTTAA-TATGTAACCCCGCACTCCCGGGGCGTCTCGTACTCATT---GCGAGTAGAGGCGCACCCAGAGCGTACACGTTGGGACCCGAAAGATGGTGAACTATGCCTGGTCAGGACGAAGTCAGGGGAAACCCTGATGGAGGTCCGTAGCGATTCTGACGTGCAAATCGATCGTCGGAACTGGGTATAGGGGCGAAAGACTAATCGAACCATC-------------------------------------------------------------------------------------------------------------------------------------------------------------------------------------------------------------------------------------------------
	Cecconia_valerianellae       [90Cecconia_valerianellae]        [TBA]                [TBA]          --------------------------------------------------------------------GACCGA--TAGCGAA-CAAGTACCGTGAGGGAAAGTTGAAAAGAACTTTGAAGAGAGAGTTCAAGAGTACGTGAAACC-GTTCAGGGGTAAACCTGAGAAACCCAAAAGATCGAATGGGGAGATTCATCGTCAGCGGCTTTGGCTTTCGTGTGG-TTCGTGA-TGTT-CG--GGATTT----CGGTCTCGTAG-CACACG--TCCACTGCG-TTATGTCCGGAGT-CGTCGGCGTGCACTTCTCCCCTAGTAGGACGTCGTGACCCGTTGG-GTGTTGG--TTTAC-GGTCTGG-GTGGTTGCCTGTTT--C---GT----CGC---A-T---TTATTGCGCACGGGACAGACCCCC--GG--TTT-CCTGA-CCAACTGCCCGGCGGTACTC-GCACGGT-ATCGGGCCGC----ACTATGTGCGTCGGGCCC-GCCGCAAGC--GAGATC-A-GTGTT-TCCCGGAGGTGC-GGACCTAG-CGCCGTCCCCGGGCCTGGTCAGCTGTTGGTCGGCGGTG-T-TCTCAGACAGGCTC-ATCAAAAATT--------GATACCGGTCGGCGACGCTACTGCTTTGGGTACTTTCAGGACCCGTCTTGAAACACGGACCAAGGAGTCTAACATGTGCGCGAGTCATTGGGA-CC--GCAAAACCTAAAGGCGTAATGAAAGTGAAGG-TCGACCTTGCGTCGACTGAGGGAGGATGGG-TTGCG--TCAC-GATGCAGCCCCGCACTCCCGGGGCGTCTCATACTCATT---GCGAGTAGAGGCGCACCCAGAGCGTACACGTTGGGACCCGAAAGATGGTGAACTATGCCTGGTCAGGACGAAGTCAGGGGAAACCCTGATGGAGGTCCGTAGCGATTCTGACGTGCAAATCGATCGTCGGAACTGGGTATAGGGGCGAAAGACTAATCGAACCATCTAGTAGCTGGTTCCCTCCGAAGTTTCCCTCAGGATAGCTGGCACTCGCG-TG-AGCGAGTCTCATCTGGTAAAGCGAAnGATTAGAGGCCTTGGGGCCGAAACGACCTCAACCTATT----------------------------------------------------------------------------------------------------------------------------
	Cecinothofagus_gallaecoihue  []                                []                   [FJ998292]     ---------------------------------------------------------------------------------------------------------------------------------------------------------------------------------------------------------------------------------------------------------------------------------------------------------------------------------------------------------------------------------------------------------------------------------------------------------------------------------------------------------------------------------------------------------------------------------------------------------------------------------------------------------------------------TGGGTACTTTCAGGACCCGTCTTGAAACACGGACCAAGGAGTCTAACATGTGCGCGAGTCATTGGGATCT--GTAAAGCCTAAAGGCGCAATGAAAGTGAAGG-TCGGCCTGGCGCCGACCGAGGGAGGATGGG-TCGCG--TCAC-GATGCGACCCCGCACTCCCGGGGCGTCTCGTACTCGTTTCGACGAGTAGAGGCGCACCCAGAGCGTACACGTTGGGACCCGAAAGATGGTGAACTATGCCTGGTCAGGACGAAGTCAGGGGAAACCCTGATGGAGGTCCGTAGCGATTCTGACGTGCAAATCGATCGTCGGAACTGGGTATAGGGGCGAAAGACTAATCGAACCATCTAGTAGCTGGTTCCCTCCGAAGTTTCCCTCAGGATAGCTGGCACTCAGG-CG-AACGAGTCTCATCTGGTAAAGCGAATGATTAGAGGCCTTGGGGCCGAAACGACCTCAACCTATTCTCAAACTTTAAATGGGTGAGATCTCTGGCTTGCTCGAA-CGTTGAAGCCACGAGAT----TT-ACTTAACGGATCAGAGTGCCAAGTGGGCCAATTTTGGTAAGCAGAACTGGCGCTGTGGGA
	Cecinothofagus_gallaelenga   []                                []                   [FJ998293]     ------------------------------------------------------------------------------------------------------------------------------------------------------------------------------------------------------------------------------------------------------------------------------------------------------------------------------------------------------------------------------------------------------------------------------------------------------------------------------------------------------------------------------------------------------------------------------------------------------------------------------------------------------------------------------------------CCCGTCTTGAAACACGGACCAAGGAGTCTAACATGTGCGCGAGTCATTGGGATCT--GTAAAGCCTAAAGGCGCAATGAAAGTGAAGG-TCGGCCTTGCGCCGACCGAGGGAGGATGGG-TCGCG--TCAC-GATGCGACCCCGCACTCCCGGGGCGTCTCGTACTCGTTTCGGCGAGTAGAGGCGCACCCAGAGCGTACACGTTGGGACCCGAAAGATGGTGAACTATGCCTGGTCAGGACGAAGTCAGGGGAAACCCTGATGGAGGTCCGTAGCGATTCTGACGTGCAAATCGATCGTCGGAACTGGGTATAGGGGCGAAAGACTAATCGAACCATCTAGTAGCTGGTTCCCTCCGAAGTTTCCCTCAGGATAGCTGGCACTCAGG-CG-AACGAGTCTCATCTGGTAAAGCGAATGATTAGAGGCCTTGGGGCCGAAACGACCTCAACCTATTCTCAAACTTTAAATGGGTGAGATCTCTGGCTTGCTCGAA-CGTTGAAGCCACGAGAT----TT-ACTTAACGGATCAGAGTGCCAAGTGGGCCAATTTTGGTAAGCAGAACTGGCGCTGTGGGA
	Cecinothofagus_ibarrai       []                                []                   [FJ998294]     GTGTTGCTTTGATAGTGCAGCTCTAAGTGGGTGGT-AAACTCCATCTAAGGCTAAATA-CGACCACGAGACCGA--TAGCGAA-CAAGTACCGTGAGGGAAAGTTGAAAAGAACTTTGAAGAGAGAGTTCAAGAGTACGTGAAACC-GTTCAGGGGTAAACCTGAGAAACCCAAAAGATCGATCGGGGAGATTCATCGTCAGCGGCGTTGGCTCGCGTGCGG-ACTGCGA-TGTCGCT--TGGCCT---TCGGGTCCGC-G-CACGCG--TTCGCTGCG-TCGTGTCCGGCGT-CGTCGGCGTGCACTTCTCCCCTAGTAGGACGTCGCGACCCGTTGG-ACGTCGG--TCTAC-GGCCCGG-GCGGTCGCCTGTTC--C---GTT---CGC---ACTCGCG--TGCGCGACGGGACAGACCCCC--GG--TCG-CCAGACCCGACTGTCCGGCGGTAATC-GCACGGT-ATCGGGCCGCACACACTCGGTGCGTCGGGCCC-GTCGCAAGC--AAGAG-CA-GTGCT--CCCGGACGCGC-GGACCTAG-CGCCGTCGCCGGGCCTGTTCAGCTGTTGGTCGACGGTG-T-TCTCGGACCGGCCCGTCGAACGAAAG-------GATACCGGTCGGCGACGCTATTGCTTTGGGTACTTTCAGGACCCGTCTTGAAACACGGACCAAGGAGTCTAACATGTGCGCGAGTCATTGGGA-TCT-GTAAAGCCTAAAGGCGCAATGAAAGTGAAGG-TCGGCCTAGCGCCGACCGAGGGAGGATGGG-TCGCG--TCAC-GATGCGACCCCGCACTCCCGGGGCGTCTCGTACTCGTTTCGGCGAGTAGAGGCGCACCCAGAGCGTACACGTTGGGACCCGAAAGATGGTGAACTATGCCTGGTCAGGACGAAGTCAGGGGAAACCCTGATGGAGGTCCGTAGCGATTCTGACGTGCAAATCGATCGTCGGAACTGGGTATAGGGGCGAAAGACTAATCGAACCATCTAGTAGCTGGTTCCCTCCGAAGTTTCCCTCAGGATAGCTGGCACTCAGG-CG-AACGAGTCTCATCTGGTAAAGCGAATGATTAGAGGCCTTGGGGCCGAAACGACCTCAACCTATTCTCAAACTTTAAATGGGTGAGATCTCTGGCTTGCTCGAA-CGTTGAAGCCACGAGATTTACTT-----AACGGATCAGAGTGCCAAGTGGGCCAATTTTGGTAAGCAGAACTGGCGCTGTGGGA
	Ceroptres_cerri              [30Ceroptrescerri]                [491.0.2]            [AY368935]     --------------------CTCTAAGTGGGTGGT-AAACTCCATCTAAGGCTAAATA-CAACCACGAGACCGA--TAGCGAA-CAAGTACCGTGAGGGAAAGTTGAAAAGAACTTTGAAGAGAGAGTTCAAGAGTACGTGAAACC-GTTCAGGGGTAAACCTGAGAAACCCAAAAGATCGAATGGGGAGATTCATCGTCAGCGGCCTTGGCTTTCGTGTGG-TTTGCGA-TGTT-CG--GGGCTT---C---------GG-CACGCG--TCCACTGCG-GTATGTTCTTGGT-CGTCGGCGTGCACTTCTCCCCTAGTAGGACGTCGTGACCCGTTGG-GTGTTGG--TTTAC-GGCCTGGTGT--TTGCCTGTTT--C---GT----CGCACAATT------TG---CACGGAGCAGACCCCC--GG--ATA-CCCGA-CCAACTGCCCGGCGGTACTC-GCACGGT-ATCGGGCCGC----AC---GTGCGTCGGGCCC-GTCGCAAGC--GAGATC-A-GTGTTA-CCCGGATGTGC-GGACCTAG-TGCCGTCGCCGGGCCTGCTCAGCTGTTGGTCGGCGGTG-T-TCTCGGACTGGCTCAT-----------------GTTACCGGTCGGCGACGCTACTGCTTTGGGTACTTTCAGGACCCGTCTTGAAACACGGACCAAGGAGTCTAACATGTGCGCGAGTCATTGGGA-CC--GCAAAACCTAAAGGCGTAATGAAAGTGAAGG-TCGACCTTGCGTCGACTAAGGGAGGATGGG-TTGCG--TTAC-GATGCAGCCCCGCACTCCCGGGGCGTCTCGTACTCATT---GCGAGTAGAGGCGCACCTAGAGCGTACACGTTGGGACCCGAAAGATGGTGAACTATGCCTGGTCAGGACGAAGTCAGGGGAAACCCTGATGGAGGTCCGTAGCGATTCTGACGTGCAAATCGATCGTCGGAACTGGGTATAGGGGCGAAAGACTAATCGAACCATCTAGTAGCTGGTTCCCTCCGAAGTTTCCCTCAGGATAGCTGGCACTCGCG-TG-AGCGAGTCTCATCTGGTAAAGCGAATGATTAGAGGCCTTGGGGCCGAAACGACCTCAACCTATTCTCAAACTTTAAATGGGTGAGATCTCTGGCTTGCTTGAA-CAGTGAAGCCACGAGAT----TT-------CGGATCAGAGTGCCAAGTGGGCCAATTTT-------------------------
	Ceroptres_clavicornis        [31Ceroptresclavicornis]          [ZL011]              [DQ012593]     ------------------------------------------------------------------------------------------------------------------------------------------------------------------------------------------------------------------------------------------------------------------------------------------------------------------------------------------------------------------------------------------------------------------------------------------------------------------------------------------------------------------------------------------------------------------------------------------------------------------------------------------------------------------------------------------------------------CCAAGGAGTCTAACATGTGCGCGAGTCATTGGGA-CC--GCAAAACCTAAAGGCGTAATGAAAGTGAAGG-TCGACCTTGCGTCGACTAAGGGAGGATGGG-TTGCG--TTAC-GATGCAGCCCCGCACTCCCGGGGCGTCTCGTACTCATT---GCGAGTAGAGGCGCACCCAGAGCGTACACGTTGGGACCCGAAAGATGGTGAACTATGCCTGGTCAGGACGAAGTCAGGGGAAACCCTGATGGAGGTCCGTAGCGATTCTGACGTGCAAATCGATCGTCGGAACTGGGTATAGGGGCGAAAGACTAATCGAACCATCTAGTAGCTGGTTCCCTCCGAAGTTTCCCTCAGGATAGCTGGCACTCGCG-TG-AGCGAGTCTCATCTGGTAAAGCGAATGATTAGAGGCCTTGGGGCCGAAACGACCTCAACCTATTCTCAAACTTTAAATGGGTGAGATCTCTGGCTTGCTTGAA-CAGTGAAGCCACGAGAT----TT-------CGGATCAGAGTGCCAAGTGGGCCAATTTT-------------------------
	Ceroptres_sp.                [32CeroptresNA]                   [399.5.0.1]          [DQ012594]     -----------------------------------------------------------------------------------------------------------------------------------------------------------------------------------------------------------------------------------------------------------------------------------------------------------------------------------------------------------------------------------------------------------------------TGCACGGAGCAGACCCCC--GG--ATA-CCCGA-CCAACTGCCCGGCGGTAATC-GCACGGT-ATCGGGCCGC----AC---GTGCGTCGGGCCC-GTCGCAAGC--GAGATC---AGTGTTACCCG-ATGTGC-GGACCTAG-TGCCGTCGCCGGGCCTGCTCAGCTGTTGGTCGACGGTG-T-TCTCGGACTGGCTCT------------------GTTACCGGTCGGCGACGCTACTGCTTTGGGTACTTTCAGGACCCGTCTTGAAACACGGACCAAGGAGTCTAACATGTGCGCGAGTCATTGGGA-CT--GCAAAACCTAAAGGCGTAATGAAAGTGAAGG-TCGACCTTGCGTCGACTGAGGGAGGATGGG-TTGCG--TTAC-GATGCAGCCCCGCACTCCCGGGGCGTCTCGTACTCATT---GCGAGTAGAGGCGCACCCAGAGCGTACACGTTGGGACCCGAAAGATGGTGAACTATGCCTGGTCAGGACGAAGTCAGGGGAAACCCTGATGGAGGTCCGTAGCGATTCTGACGTGCAAATCGATCGTCGGAACTGGGTATAGGGGCGAAAGACTAATCGAACCATCTAGTAGCTGGTTCCCTCCGAAGTTTCCCTCAGGATAGCTGGCACTCGCG-TG-AGCGAGTCTCATCTGGTAAAGCGAATGATTAGAGGCCTTGGGGCCGAAACGACCTCAACCTATTCTCAAACTTTAAATGGGTGAGATCTCTGGCTTGCTTAAA-CAGTGAAGCCACGAGAT----TTTTCAATACGGATCAGAGTGCCAAGTGGGCCAATTTT-------------------------
	Cynips_quercus               [35Cynipsquercus]                 [f258.0.2]           [DQ012596]     --------------------CTCTAAGTGGGTGGT-AAACTCCATCTAAGGCTAAATA-TAACCACGAGACCGA--TAGCGAA-CAAGTACCGTGAGGGAAAGTTGAAAAGAACTTTGAAGAGAGAGTTCAAGAGTACGTGAAACC-GTTCAGGGGTAAACCTGAGAAACCCAAAAGATCGAATGGGGAGATTCATCGTCAGCGGCTTTGGCTTTCGTGTGG-TTCACGA-TGTT-TG--AGACTT---C---------GG-CACGCG--TCCACTGCG-GTATGTCTGGAGT-TGTCGGCGTGCACTTCTCCCCTAGTAGGACGTCGTGACCCGTTGG-GTGTTGG--TTTAC-GGTCTGG-GT--TTGCCTGTTT--C---GT----CGC---ATT------TT---CACGGAGCAGACCCCC--GT--GTA-CCCGA-CCAACTGCCCGGCGGTACTC-GCACGGT-ATCGGGCCGC----AC---GTGCGTCGGGCCC-GTCGCAAGC--AAGATC-A-GTGTTA-CCCGGAGGTGC-GGACCTAG-TGCCGTCCCCGGGCCTGGTCAGCTGTTGGTCGGCGGTG-T-TCTCGGACAGGCTCAT-----------------GATACCGGTCGGCGACGCTACTGCTTTGGGTACTTTCAGGACCCGTCTTGAAACACGGACCAAGGAGTCTAACATGTGCGCGAGTCATTGGGA-CC--GCAAAACCTAAAGGCGTAATGAAAGTGAAGG-TCGACCTTGCGTCGACTAAGGGAGGATGGG-TTGCG--TTAC-GATGCAGCCCCGCACTCCCGGGGCGTCTCGTACTCATT---GCGAGTAGAGGCGCACCCAGAGCGTACACGTTGGGACCCGAAAGATGGTGAACTATGCCTGGTCAGGACGAAGTCAGGGGAAACCCTGATGGAGGTCCGTAGCGATTCTGACGTGCAAATCGATCGTCGGAACTGGGTATAGGGGCGAAAGACTAATCGAACCATCTAGTAGCTGGTTCCCTCCGAAGTTTCCCTCAGGATAGCTGGCACTCGCG-TG-AGCGAGTCTCATCTGGTAAAGCGAATGATTAGAGGCCTTGGGGCCGAAACGACCTCAACCTATTCTCAAACTTTAAATGGGTGAGATCTCTGGCTTGCTTGAA-CAGTGAAGCCACGAGAT----TT-------CGGATCAGAGTGCCAAGTGGGCCAATTTT-------------------------
	Dallatorrella_sp.            [36Dallatorellasp]                [MB341]              [AY675667]     ---------------------TCTAAGTGGGTGGT-AAACTCCATCTAAGGCTAAATA-CAACCACGAGACCGA--TAGCGAA-CAAGTACCGTGAGGGAAAGTTGAAAAGAACTTTGAAGAGAGAGTTCAAGAGTACGTGAAACC-GTTCAGGGGTAAACCTGAGAAATCCAAAAGATCGAATGGGGAGATTCATCGTCAGCGGCTTTGGCTTTCGTGTGGTTCTGTGA-TGTT-TG--AGACTT---C---------GG-CACACT--ACCGCTGCG-GTATGCCCGGAGT-CGTCGGCGTGCACTTCTCCCCTAGTAGGACGTCGTGACCCGTTGG-GTGTCGG--TTTAC-GGTCTGG-GT--TTGACTGTTT--C---AT----TAC---A--------TTTACTATGTTGCAGACCCCT--GG--TTA-CCTGA-CCGACTGCTCGGCGGTACTA-GCACGGT-AGAGAGTCGC----GC---GTGCGTCCGGCCCTGCTGCAAGC--GAGACC-A-GTGTT-ACCCAGAAGTAC-GGACCTAG-TGCCGTCTCCGGGCTTGGTCAGCTGTTGGTCAGCAGTG---TATCCGACTGACTC--G----------------AATACCGGTTAGCGACGCTACTGCTTTGGGTACTTTCAGGACCCGTCTTGAAACACGGACCAAGGAGTCTAACATGTGCGCGAGTCATTGGGA-CC--GCTAAACCTAAAGGCGTAATGAAAGTGAAGG-TCGATCTTGTGTCGACTAAGGGAGGATGGT-TTGTG--TCAC-GATGCAAACCCGCACTCCCGGGGTGTCTCGTACTCATT---GCGAGTAGAGGCGCACCCAGAGCGTACACGTTGGGACCCGAAAGATGGTGAACTATGCCTGGTCAGGACGAAGTCAGGGGAAACCCTGATGGAGGTCCGTAGCGATTCTGACGTGCAAATCGATCGTCGGAACTGGGTATAGGGGCGAAAGACTAATCGAACCATC-------------------------------------------------------------------------------------------------------------------------------------------------------------------------------------------------------------------------------------------------
	Diastrophus_mayri            [38Diastrophusmayri]              []                   []             ----------------------------------------------------------------------------------------------------------------------------------------------------------------------------------------------------------------------------------------------------------------------------------------------------------------------------------------------------------------------------------------------------------------------------------------------------------------------------------------------------------------------------------------------------------------------------------------------------------------------------------------------------------------------------------------------------------------------------------------------------------------------------------------------------------------------------------------------------------------------------------------------------------------------------------------------------------------------------------------------------------------------------------------------------------------------------------------------------------------------------------------------------------------------------------------------------------------------------------------------------------------------------------------------
	Diastrophus_potentillae      [39Diastrophuspotentillae]        [403.0.2 Gonaspis]   [AY368940]     --------------------CTCTAAGTGGGTGGT-AAACTCCATCTAAGGCTAAATA-CGACCACGAGACCGA--TAGCGAA-CAAGTACCGTGAGGGAAAGTTGAAAAGAACTTTGAAGAGAGAGTTCAAGAGTACGTGAAACC-GTTCAGGGGTAAACCTGAGAAACCCAAAAGATCGAATGGGGAGATTCATCGTCAGCGACTCTGGCTTGCGTGTGG-TTTGCGA-TGCT-CG--GGGCTT---C---------GG-CACGCG--TCCACTGCG-GTATGTCTAGGGC-CGTCGGCGTGCACTTCTCCTCTAGTAGGACGTTACGACCCGTTGG-GTGTTGG--TTTAC-GGTCTGG-GT--TTGCCTGTTT--C---GT----CAC---ACTC-----T----TACGGAGTAGACCCCC--GG--TTA-CCTAA-CCAACTGCCCGGCGGTCCTC-GTACGGT-ATCGGGCCGC----AC---GTGCGTCGGGCCC-GTCGCAAGC--GCGAGC-A-GTGTT-ACCCGGATGTGC-GGACCTAG-TGCCGTCACCGGGCCTGATCAGCTGTTGGTCGACGGTG-T-TCTCGGACTGGCTC-------------------AATACCGGTCAGTGACGCTACTGCTTTGGGTACTTTCAGGACCCGTCTTGAAACACGGACCAAGGAGTCTAACATGTGCGCGAGTCATTGGGA-CC--GCAAAACCTAAAGGCGTAATGAAAGTAAAGG-TCGACCATGCGTCGACTAAGGGAGGATGGG-TTGCG--TCAC-GATGCAGCCCCGCACTCCCGGGGCGTCTCATACTCATT---GCGAGTAGAGGCGCACCCAGAGCGTACACGTTGGGACCCGAAAGATGGTGAACTATGCCTGGTCAGGACGAAGTCAGGGGAAACCCTGATGGAGGTCCGTAGCGATTCTGACGTGCAAATCGATCGTCGGAACTGGGTATAGGGGCGAAAGACTAATCGAACCATCTAGTAGCTGGTTCCCTCCGAAGTTTCCCTCAGGATAGCTGGCACTCGCG-TG-AGCGAGTCTCATCTGGTAAAGCGAATGATTAGAGGCCTTGGGGCCGAAACGACCTCAACCTATTCTCAAACTTTAAATGGGTGAGATCTCTGGCTTGCTTGAA-TAGTGAAGCCACGAGAT----TT-------CGGATCAGAGTGCCAAGTGGGCCAATTTT-------------------------
	Diastrophus_rubi             [40Diastrophusrubi]               [406.0.2]            [DQ012598]     --------------------CTCTAAGTGGGTGGTAAAACTCCATCTAAGGCTAAATA-CGACCACGAGACCGA--TAGCGAA-CAAGTACCGTGAGGGAAAGTTGAAAAGAACTTTGAAGAGAGAGTTCAAGAGTACGTGAAACC-GTTCAGGGGTAAACCTGAGAAACCCAAAAGATCGAATGGGGAGATTCATCGTCAGCGACTCTGGCTTGCGTGTGG-TTCGCGA-TGCT-CG--GGGCTT---C---------GG-CACGCG--TCCACTGCG-ATATGTCTAGGGT-CGTCGGCGTGCACTTCTCCTCTAGTAGGACGTTACGACCCGTTGG-GTGTTGG--TTTAC-GGTCTGG-GT--TTGCCTGTTT--C---GT----CGC---ACTC-----T----TACGGAGTAGACCCCC--GG--TTA-CCTAA-CCAACTGCCCGGCGGTCCTC-GTACGGT-ATCGGGCCGC----AC---GTGCGTCGGGCTC-GTCGCAAGC--GAGAGC-A-GTGTT-ACCCGGATGTGC-GGACCTAG-TGCCGTCACCGGGCCTGATCAGCTGTTGGTCGACGGTG-T-TCTCGGACTGGCTC--------------------ATACCGGTCAGTGACGCTACTGCTTTGGGTACTTTCAGGACCCGTCTTGAAACACGGACCAAGGAGTCTAACATGTGCGCGAGTCATTGGGA-CC--GCAAAACCTAAAGGCGTAATGAAAGTGAAGT-TCGACCATGCGTCGACTAAGGGAGGATGGG-TTGCG--TCGC-GATGCAGCCCCGCACTCCCGGGGCGTCTCATACTCATT---GCGAGTAGAGGCGCACCCAGAGCGTACACGTTGGGACCCGAAAGATGGTGAACTATGCCTGGTCAGGACGAAGTCAGGGGAAACCCTGATGGAGGTCCGTAGCGATTCTGACGTGCAAATCGATCGTCGGAACTGGGTATAGGGGCGAAAGACTAATCGAACCATCTAGTAGCTGGTTCCCTCCGAAGTTTCCCTCAGGATAGCTGGCACTCGCG-TG-AGCGAGTCTCATCTGGTAAAGCGAATGATTAGAGGCCTTGGGGCCGAAACGACCTCAACCTATTCTCAAACTTTAAATGGGTGAGATCTCTGGCTTGCTTGAA-TAGTGAAGCCACGAGAT----TT-------CGGATCAGAGTGCCAAGTGGGCCAATTTT-------------------------
	Diastrophus_turgidus         [41Diastrophusturgidus]           [f289.0.1]           [AY368939]     ---------------------------------------------------------------------ACCGA--T-GCGAA-CAAGTACCGTGAGGGAAAGTTGAAAAGAACTTTGAAGAGAGAGTTCAAGAGTACGTGAAACC-GTTCAGGGGTAAACCTGAGAAACCCAAAAGATCGAATGGGGAGATTCATCGTCAGCGACTCTGGCTTGCGTGTGG-TTCGCGA-TGCT-CG--GGACTT---C---------GG-CACGCG--TCCACTGCG-GTATGTCTAGGGC-CGTCGGCGTGCACTTCTCCTCTAGTAGGACGTTACGACCCGTTGG-GTGTTGG--TTTAC-GGTCTGG-GT--TTGCCTGCTT--T---GT----CGC---ACT------CT---TACGGAGTAGACCCCC--GG--TTA-CCTAA-CCAACTGCCCGGCGGTCCTC-GTACGGT-ATCGGGCCGC----AC---GTGCGTCGGGCCC-GTCGCAAGC--GCGAGC-A-GTGTTA-CCTGGATGTGC-GGACCTAG-TGCCGTCACCGGGCCTGATCAGCTGTTGGTCGACGGTG-T-TCTCGGACTGGCTC--------------------ATACCGGTCAGTGACGCTACTGCTTTGGGTACTTTCAGGACCCGTCTTGAAACACGGACCAAGGAGTCTAACATGTGCGCGAGTCATTGGGA-CC--GCAAAACCTAAAGGCGTAATGAAAGTGAAGG-TCGACCATGCGTCCACTAAGGGAGGATGGG-TTGCG--TCAC-GATGCAGCCCCGCACTCCCGGGGCGTCTCATACTCATT---GCGAGTAGAGGCGCACCCAGAGCGTACACGTTGGGACCCGAAAGATGGTGAACTATGCCTGGTCAGGACGAAGTCAGGGGAAACCCTGATGGAGGTCCGTAGCGATTCTGACGTGCAAATCGATCGTCGGAACTGGGTATAGGGGCGAAAGACTAATCGAACCATCTAGTAGCTGGTTCCCTCCGAAGTTTCCCTCAGGATAGCTGGCACTCGCG-TG-AGCGAGTCTCATCTGGTAAAGCGAATGATTAGAGGCCTTGGGGCCGAAACGACCTCAACCTATTCTCAAACTTTAAATGGGTGAGATCTCTGGCTTGCTTGAA-TAGTGAAGCCACGAGAT----TT-------CGGATCAGAGTGCCAAGTGGGCCAATTTT-------------------------
	Diastrophus_sp.              [37DiastrophusspJpn]              [398.0.1]            [DQ012597]     --------------------CTCTAAGTGGGTGGT-AAACTCCATCTAAGGCTAAATA-TGACCACGAGACCGA--TAGCGAA-CAAGTACCGTGAGGGAAAGTTGAAAAGAACTTTGAAGAGAGAGTTCAAGAGTACGTGAAACC-GTTCAGGGGTAAACCTGAGAAACCCAAAAGATCGAATGGGGAGATTCATCGTCAGCGACTCTGGCTTGCGTGTGG-TTCGCGA-TGCT-CG--GGGCTT---T---------GG-CACGCG--TCCACTGCG-GTATGTCTAGGGC-TGTCGGCGTGCACTTCTCCTCTAGTAGGACGTTACGACCCGTTGG-GTGTTGG--TTTAC-GGTCTGG-GT--TTGACTGTTT--C---GT----CGC---ACTC-----T----TACGGAGTAGATCCCC--GG--TTA-CCTAA-CCAACTGCCCGGCGGTCCTC-GTACGGT-ATCGGGCCGC----AC---GTGCGTCGGGCCC-GTCGCAAGC--GCGAGC-A-GTGTT-ACCCGGATGTGC-GGACCTAG-TGCCGTCACCGGGCCTGATCAGCTGTTGGTCGACGGTG-T-TCTCGGACTGGCTC--------------------ATACCGGTCAGTGACGCTACTGCTTTGGGTACTTTCAGGACCCGTCTT-AAACACGG-CCAAGGAGTCTAACATGTGCGCGAGTCATTGGGA-CC--GCATAACCTAAAGGCGTGATGAAAGTGAAGG-TCGACCATGCGTCGACTAAGGGAGGATGGG-TTGCG--TCAC-GATGCAGCCCCGCACTCCCGGGGCGTCTCATACTCATT---GCGAGTAGAGGCGCACCCAGAGCGTACACGTTGGGACCCGAAAGATGGTGAACTATGCCTGGTCAGGACGAAGTCAGGGGAAACCCTGATGGAGGTCCGTAGCGATTCTGACGTGCAAATCGATCGTCGGAACTGGGTATAGGGGCGAAAGACTAATCGAACCATCTAGTAGCTGGTTCCCTCCGAAGTTTCCCTCAGGATAGCTGGCACTCGCG-TG-AGCGAGTCTCATCTGGTAAAGCGAATGATTAGAGGCCTTGGGGCCGAAACGACCTCAACCTATTCTCAAACTTTAAATGGGTGAGATCTCTGGCTTGCTTGAA-TAGTGAAGCCACGAGAT----TT-------CGGATCAGAGTGCCAAGTGGGCCAATTTT-------------------------
	Diplolepis_rosae             [42Diplolepisrosae]               [j001.0.2]           [AF395157]     -------------------------------------------------------ATA-TAACCACGAGACCGA--TAGCGAA-CAAGTACCGTGAGGGAAAGTTGAAAAGAACTTTGAAGAGAGAGTTCAAGAGTACGTGAAACC-GTTCAGGGGTAAACCTGAGAAACCCAAAAGGTCGAATGG-GAGACTCATCGTCAATAACTTTGGCTTTCGTGTGA-TTAGTGA-TGTT-CG--TAATTT---C---------GA-CACACT--GTCACTGCG-GTATGTCTGAAGTTTGTCGGCGTGCATTTCTCCCTT-GTAGGACGTCGCGACCCGTTGG-GTGTCGG--TTTAC-GGTCTAG-GT--TTGACTGTTT--T---GT----CAA---AAT------TT---TATAAAGCAGACCCCT--GG--ATA-CCTGA-CCGACTGCCCGGCGGTATTT-GAACGGTAATCGAGCCGC----AC---GTGCGTCAGGCCC-ACTGCAAGC--GAGATC-A-GTGTTAACCTGGAGGTGC-GGACCTAG-TGCCGTCCCCAGGCCTGGTCAGCTGTTGGTCGGTGGTG-T-TCTCGGACTGGCTC-AT----------------AATACCGGTCAGCGACGCTATTGCTTTGGGTACTTTCAGGACCCGTCTTGAAACACGGACCAAGGAGTCTAACATGTGCGCGAGTCATTGGGA-CT--TGAAAACCTAAAGGCATAATGAAAGTGAAGG-TCGGCCTTGCGTCGACTGAGGGAGGATGGA-CTGTA--TTAC-GATGCAGCCCCGCACTCCCGGGGCGTCTCGTACTCATT---ACGAGTAGAGGCGCACCCAGAGCGTACACGTTGGGACCCGAAAGATGGTGAACTATGCCTGGTCAGGACGAAGTCAGGGGAAACCCTGATGGAGGTCCGTAGCGATTCTGACGTGCAAATCGATCGTCGGAACTGGGTATAGGGGCGAAAGACTAATCGAACCATCTAGTAGCTGGTTCCCTCCGAAGTTTCCCTCAGGATAGCTGGCACTCGAG-TG-AGCGAGTCTCATCTGGTAAAGCGAATGATTAGAGGCCTTGGGGCCGAAACGACCTCAACCTATTCTCAAACTTTAAATGGGTGAGATCTCTGGCTTGCTTGAA-CATTGAAGCCATGAGAT----TT-------CGGATCAGAGTGCCAAGTGGGCCAATTTT-------------------------
[truncated: 443,141 more chars]
