# Supplementary material for: Phylogeny, Evolution and Classification of Gall Wasps: The Plot Thickens
Source: PLoS One. 2015 May 20;10(5):e0123301. doi: 10.1371/journal.pone.0123301 (PMC4439057; doi:10.1371/journal.pone.0123301)
Supplement: S2 Dataset — Nexus file for MrBayes runs. (NEX) [file pone.0123301.s004.nex]

#NEXUS

[!

Ronquist et al. "Phylogeny, evolution and classification of Cynipidae: The plot thickens."

    Matrix:
    ===================================================

    This file contains the molecular data.

    ---------------------------------------------------
    Data:
	
	COI        -- 1078bp, Manual alignment, JN and FR.
	EF1aF1     -- 367 bp, Manual alignment, 49 sorted, JN. 
		       -- 1069bp, added Oct-2011 for 17 taxa (MAFFT aligned, no gaps), Seraina Klopfstein.
                  All new data was generated by Debra Murray (DM)
                  If the new data came from the same specimen, it is indicated. If not, 
                  then the new part is the second part of the sequence, separated by long 
                  gaps, and the specimen info for the new sequence is given after a slash.
    28S        -- 1246 bp, Muscle alignment, JN.
    EF1aF2	   -- 1101bp, MAFFT aligned, no gaps: added Oct-2011 for 23 taxa, Seraina Klopfstein (data from Debra Murray).
    LWRh       —- 481 bp, Manual alignment: added 2012-10-11 by Fredrik Ronquist, from Nylander et al. (2004)
    ---------------------------------------------------

]


BEGIN DATA;

	Dimensions ntax=103 nchar=4975;
	
	Format datatype=DNA interleave gap=- missing=?;
	
	Matrix
	
	[COI. Manual alignment. 1078 bp. 2003-10-15: JN. Corrected Antistrophus rufus, Aulacidea freesei, Paraspicera sp. 2005-06-22. More species added by FR 2010-09-23.]
    [Synergus umbraculus and Saphonecrus lusitanicus inadvertently switched. Discovered and corrected 2010-09-24. FR and JLNA added several species 2010-09-24.]
	
	[Species]                    [Older species]                   [Lab seq ID]         [GenBankID]    [Data]
		
	Acanthaegilips_sp.           [1Acanthaegilipssp]               [MB271]              [AY675826]     ?????????????????????????????????????????????????????????????????????????????????????????????????????????????????????????????????????????????????????????????????????????????????????????????????????????????????????????????????????????????????????????????????????????????????????????????????????????????????????????????????????????????????????????????????????????????????????????????????????????????????????????????????????????????????????????????????????????????????????????????????????????????????????????????????????????????????????????????????????????????????????????????????????????????????????????????????????????????????????????????????????????????????????????????????????????????????????????????????????????TTTCTCATATTTTGTATATAGAATCAGGTAAAAAATGTACATTTGGTTCTTTAGGAATAATTTATGCAATGGTTTCAATTGGAATTTTAGGATTTTTAGTTTGGGGTCATCATATATTTACTGTTGGTATAGATATTGATACTCGAGCTTATTATACTTCTGTAACTATAGTTATTGCCATTCCTACTGGAATTAAAATTTTTAGATGATTAGCAACATTATATGGGAGAAAATTTAAGTTTAGATTATCAATATTATGAGTTATAGGTTTTATTTTTTTATTTACTGTAGGTGGAGTTACAGGGGTAACATTATCAAATTCTTCTTTAGATATTATTTTACATGATACATATTATGTTGTTGCT
	Agrostocynips_sp.            [3Agrostocynipssp]                [AgrosM.MB294]       [AY675927]     AATATTATATTTTATTTTTGGTATATGATCAGGATTAGTTGGATCTAGATTAAGAATAATTATTCGTATAGAATTAGGAACACCATCTCAATTAATTAATAATGATCAAATTTATAATACTGTTGTTACAGCACATGCATTCATTATAATTTTTTTTATAGTTATACCTATTATAGTAGGAGGATTTGGAAATTATTTAATTCCTTTAATATTAACAGCACCTGACATAGCTTTCCCACGTTTAAATAATTTAAGATTCTGACTTCTACCTCCTTCAATTATATTATTAATTACTAGAATATTTATTGATCAAGGTGCTGGAACAGGATGAACTGTTTATCCTCCATTATCTTCATTAATTTCCCACCCTGGAATTTCAACTGATCTTGTAATTTATTCATTACATTTAAGAGGAGTATCATCAATTTTAGGTTCAATTAATTTTATTTCAACTATTATTAATATACGACCTTTATATATAACTTTTGATAAAATTACTTTATTTTCTTGATCAATTTACTTAACAACAATTTTATTATTATTATCTTTACCAGTATTAGCAGGAGGAATTACAATACTTTTATTTGACCGAAATATTAATACATCATTTTATGACCCAATAGGAGGAGGAGACCCAATTTTATACCAACATTTATTTTGATTTTTTGGTCATCCTGAAGTATATATTTTAATTTTACCTGGATTTGGAATAATTTCACATATAATTTTTACTGAATATGGAAAAAAATCTACATTTGGATCATTAGGAATAATGTATGCTATAATCTCAATTGGAATTTTAGGATTTATTGTTTGAGGGCATCATATATTTACAGTTGGAATAGATGTTGATACACGTGCCTATTATACTTCAGTAACAATAATTATTGCAGTACCTACTGGAATTAAAATTTTTAGGTGATTAGCTACAATAACAGGGTCAAAAATTAAATATAGAATTAATACTTTATGAATTATAGGATTTATTTTTTTATTCTCAATTGGAGGAATAACAGGTATTACTTTATCCAATTCATCAATTGATGTAATTATACATGATACATATTATGTAGTAGCT
	Alloxysta_sp._1              [4Alloxystasp]                    [j015.0.1]           [DQ012618]     GATGTTATATTTTATTTTTGGAATTTGATCCGGGATAATTGGGTCAGCTTTAAGTATAATTATTCGAATAGAATTAGGCACCCCATCTCAATTAATTGGAAATGATCAAATTTATAATTCAATTGTTACAGCCCATGCTTTTATTATAATTTTTTTTATAGTAATACCTATTATAGTAGGAGGATTTGGTAATTATATAATTCCATTAATATTATCAGCACCTGATATAGCTTTCCCCCGATTAAATAATATAAGTTATTGATTACTAATCCCCTCTTTAATTTTATTAACATCAAGAATATTTATTGACCAGGGGGCAGGAACCGGATGAACAGTATACCCCCCGTTATCTTCTAATTTGGGGCATTCTGGGATTTCAGTAGATTTAACTATTTTTTCGTTACATTTAAGGGGTATTTCTTCTATTTTAGGGTCTATTAATTTTATTACTACTATTTTAAATATACGCCCTATTTCTATATCTATAGATAAAATTTCTTTATTTACTTGATCAATTTTTTTAACAACTATTTTATTACTTTTATCATTACCTGTTTTAGCCGGTGGAATTACTATGTTATTATTTGATCGAAATTTAAATACATCATTTTTTGATCCCATAGGGGGGGGAGACCCTATTTTATATCAACATTTATTTTGATTTTTTGGACGCCCAGAAGTTTATATTTTAATTTTACCAGGATTTGGAATAATTTCTCATATAATTTATAGAGAAAATGGGAAAAAATCTACATTTGGTGCTTTGGGTATAATATACGCTATAATTTCAATTGGTATTTTAGGATTTATTGTTTGGGGACATCATATATTTACTGTAGGTATAGATGTGGATACGCGAGCTTATTACACTTCAGTAACTATAATTATTGCAGTACCCACAGGGATTAAAATTTTTAGATGATTAGCAACAATATATGGGTCTAAAATTAATTTTAGAATTTCTATTATATGAACTATTGGATTCGTATTTTTATTTTCAATTGGTGGAATAACAGGGGTGACACTATCTAATTCTTCAATTGATATTATTATACATGATACATATTATGTAGTGGCT
	Alloxysta_sp._2              [33Charipine]                     [CharpSB.MB300]      [AY675849]     GATATTATATTTTATTTTTGGAATCTGATCAGGAATGATTGGGTCTGCTTTAAGAATAATTATTCGGATAGAATTAGGGACACCAAGCCAATTAATTGGGAATGACCAAATTTATAATTCAATTGTTACAGCTCATGCTTTTATTATAATTTTTTTTATAGTTATACCTATTATAGTTGGGGGATTTGGAAATTATATAATTCCATTAATATTATCAGCCCCTGATATGGCTTTCCCTCGATTAAATAATATAAGATATTGATTATTAATTCCTTCATTAATTTTATTAACATCAAGAATATTTATTGATCAAGGGGCAGGAACAGGATGGACAGTTTATCCCCCATTATCCTCAAATTTAGGTCATTCTGGAATTTCAGTAGACTTAACTATTTTTTCTTTACATTTAAGGGGAGTTTCTTCAATTTTAGGATCTATTAATTTTATTACAACTATTTTAAATATACGGCCTATTTCAATATCAATAGATAAAATTTCTTTATTTACTTGATCAATTTTTTTAACAACTATTTTATTATTATTATCTTTACCTGTTTTAGCGGGGGGTATTACTATATTATTATTTGATCGAAATTTAAATACTTCTTTTTTTGACCCTATAGGTGGGGGGGACCCAATTTTATACCAACATTTATTTTGATTTTTTGGACACCCAGAAGTTTATATTTTAATTTTACCTGGATTTGGAATAATCTCCCATATAATCTATAGAGAAAATGGGAAAAAATCAACATTTGGGGCTTTAGGAATAATATATGCAATAATTTCTATTGGGATTTTAGGATTTATTGTGTGAGGACACCATATATTTACTGTAGGTATAGATGTAGATACACGAGCTTATTATACTTCTGTAACTATAATTATTGCTGTTCCTACAGGTATTAAAATTTTTAGATGATTGGCTACAATATATGGATCAAAAATTAATTTTAGAATTTCAACAATATGAACTATTGGATTTGTCTTTTTATTTTCAATTGGGGGAATAACAGGAGTAACTTTGTCAAATTCTTCAATTGATATTATTATACATGATACTTATTATGTAGTTGCT
	Anacharis_sp.                [5ANACHARISmaybeACOTHERYEUS]      [AnachG.MB274]       [AY675821]     AATTCTATATTTTATTTTAGGTATTTGATCTGGAATAATAGGATCAAGATTAAGAATAATTATTCGGATAGAATTAGGAACCCCATCTCAATTAATTATAAATGATCAAATTTATAACTCAATTGTAACAGCACATGCATTTATTATAATTTTCTTTATAGTTATACCTATCATAGTTGGAGGATTTGGAAATTATTTAGTTCCTTTAATATTAGTATCTCCTGATATAGCTTTTCCACGATTAAATAATCTAAGATTTTGATTTTTAATCCCTTCTTTATTTTTAATAACAATTAATTTATTTATTGATCAAGGAGCAGGAACAGGATGAACTGTTTATCCTCCTTTGTCATCTCTTACAGGACACCCATCTATATCAGTCGATTTAGTAATTTATTCATTACATTTAAGTGGAATTTCATCAATTCTTGGATCAATCAATTTTATTGTAACAATCTTAAATATACGAATATCTTCCATATCTATAGATAAAATTTCATTATTTATTTGATCTATTTTTCTAACTACAATTTTATTATTATTATCATTACCTGTATTAGCAGGAGGATTAACTATATTATTATTTGACCGAAACTTAAATACATCTTTTTTTGACCCTACAGGAGGTGGTGACCCTATTCTTTATCAACACTTATTCTGATTTTTTGGACATCCCGAAGTATATATTTTAATTCTACCAGGATTTGGGATAATCTCTCATATAATCTATACTGAATGTGGTAAAAAATCAACATTTGGTTCATTAGGTATAATATATGCGATAATTTCTATTGGTATACTTGGATTTATTGTATGAGGCCATCATATATTTACAGTAGGAATAGATGTAGATACACGAGCTTACTTTACATCTGTAACTATAATTATTGCAGTACCTACAGGGATTAAAATTTTTAGATGATTAGCTTCAATACATGGATGTAAAATTAAATTTAATACATCAATAATCTGATCAATAGGATTTATTTTTTTATTTACAATTGGAGGATTAACAGGAGTAATTTTATCAAATTCATCTATTGATATTATTATACATGATACATACTACGTAGTAGCA
	Andricus_caputmedusae        [6Andricuscaputmedusae]           [f251.17.0.1]        [DQ012619]     AATGTTATATTTTATATTTGGTATTTGATCAGGAATAATTGGATCAGGTTTAAGAATAATTATTCGAATAGAATTAGGAATACCTTTACAATTAATTGGAAATGATCAAATTTATAATTCAATTGTTACTGCTCATGCTTTTGTAATAATTTTTTTTATAGTTATACCAATTATAGTTGGGGGATTTGGAAATTATTTAGTTCCATTAATATTAACTGCTCCTGATATAGCTTTTCCTCGATTAAATAATATGAGATATTGACTTTTAATCCCTTCTTTATTTTTATTATTAGCAGGAATATTAGTTGACCAAGGGGCTGGGTCAGGATGAACTGTTTATCCCCCACTATCATCAAACTTAGGGCATCCCGGAATTTCTGTTGATTTAACAATTTATTCTTTACATTTAACTGGAATTTCTTCAATTTTAGGTTCAATTAATTTTATTACAACAATTTTGAATATACGACCTAATTTAATAGATATAGATAAAATTCCTTTATTTGTTTGATCAATTTTTTTAACAACTATTTTATTATTATTGTCTTTACCTATTTTAGCTGGTGCAATTACTATATTATTATTTGATCGTAATATAAATACTTCATTTTTTGACCCTATAGGAGGAGGAGATCCTATTTTATATCAACACTTATTTTGATTTTTTGGTCGTCCAGAAGTTTATATTTTAATTTTACCTGCTTTTGGTATAATTTCACATATAATTTATATAGAATGTGGAAAAAAAAATACTTTTGGTTCATTAGGGATGATATACGCTATAATTTCAATTGGTATATTAGGATTTATTGTCTGAGGACATCATATATTTACTGTAGGTATAGATATTGATACACGAGCTTATTATACATCAGTAACAATAATTATTGCTATTCCTACAGGTATTAAAATTTTTAGATGATTAGCAACTATATATGGATCAAAAATTAATTTTAATTTATCAATTATATGATCTTTAGGATTTATTTTTTTATTTTCTATTGGTGGAATAACTGGAGTTACATTAGCTAATTCTTCTATTGATATTGTTATACATGATACTTATTATGTTGTTGCT
	Andricus_clavulus            [28Callirhytisclavula]            [ZL015]              [DQ012633]     ????????????????????????????????????GATTGGTTCAAGATTGAGAATCATTATTCGAATGGAATCGGGGATACCTTTACAATTAATTGGTAATGATCAAATTTATAATTGTATTGTAACTGCTCATGCTTTTGTAATAATTTTTTTTATGGTAATACCAATTATAGTTGGAGGATTTGGTAATTATTTAGTACCTTTAATGTTAACAGCTCCTGATATAGCTTTCCCTCGATTAAATAATATGAGATATTGACTTTTAATTCCTTCTTTATTTTTATTATTAACTAGTATATTGATTGATCAAGGAGCTGGGACAGGATGAACTGTGTATCCTCCATTATCATCTAATTTAGGACATTCGGGAATTTCTGTTGATTTAGTTATTTATTCTTTACATTTAGCTGGGATTTCATCTATTTTAGGCGCGATTAATTTTATTACAACTATTTTAAATATACGTCCTAATATAGTAGAAATAGATAAAATTCCTTTATTTGTATGATCTATTTTTTTAACAACTATTTTATTATTAATATCTTTACCTATTTTAGCTGGGGCAATTACTATGTTATTATTTGATCGAAATTTAAATACTTCATTTTTTGATCCTATAGGTGGTGGGGATCCTATTTTATATCAACATTTATTTTGATTTTTTGGTCATCCAGAAGTTTATATTTTAATTTTACCTGCATTTGGAATAATTTCTCATATGATTTATATAGAATGTGGAAAAAAAAATACTTTTGGTTCATTAGGTATATTATATGCAATAATTTCAATTGGGATATTGGGTTTTATTGTATGAGGGCATCATATATTTACTGTGGGTATAGATATTGATACTCGAGCATATTATACTTCAGTNACAATAATTATTGCTATTCCTACAGGTATTAAAATTTTTAGTTGACTGGCTACTATATATGGTTCAAAAATTAATTTTGATTTATCGATTATATGAACTTTAGGTTTTATTTTTTTGTTTTCTATTGGAGGTATAACAGGTGTTACTTTAGCTAATTCTTCAATTGATATTGTTATACATGATACTTATTATGT???????
	Andricus_coriarius           [7Andricuscoriarius]              [f264.0.1]           [DQ012620]     AATATTATACTTTATATTTGGTATTTGATCAGGAATAATTGGATCAGGGTTAAGAATAATTATTCGAATAGAATTAGGAATGCCTTTACAATTAATTGGAAATGATCAAATTTATAATTCGATTGTTACTGCTCATGCTTTTGTAATAATTTTTTTTATAGTAATACCAATTATAGTTGGGGGATTTGGAAATTATTTAGTTCCATTAATATTAACTGCTCCTGATATAGCTTTTCCTCGATTAAATAATATAAGATATTGACTTTTAATCCCTTCTTTATTTTTATTATTAGCAGGGATACTAGTTGATCAAGGGGCTGGAACAGGATGAACTGTTTACCCTCCATTATCATCAAATTTAGGGCATCCCGGAATTTCTGTTGATTTAACAATTTATTCTTTACATTTAACTGGAATTTCTTCAATTTTAGGTTCAATTAATTTTATTACAACAATTTTGAATATACGACCTAATTTAATAGATATAGATAAAATTCCTTTATTTGTTTGATCAATTTTTTTAACAACTATTTTATTATTATTGTCTTTACCTATTTTAGCTGGTGCCATTACTATATTATTATTTGATCGTAATATAAATACTTCATTTTTTGATCCTATAGGAGGAGGGGATCCTATTTTATACCAACATTTATTTTGATTTTTTGGTCATCCAGAAGTTTATATTTTAATTTTACCTGCTTTTGGTATAATTTCACATATGATTTATATAGAATGTGGAAAAAAAAATACTTTTGGTTCATTAGGAATAATATATGCTATGATTTCAATTGGTATATTAGGATTCATTGTCTGAGGACATCATATATTTACTGTAGGTATAGATATTGATACACGAGCTTATTATACATCAGTAACAATAATTATTGCTATTCCTACAGGTATTAAAATTTTTAGATGATTAGCAACTATATATGGATCAAAAGTTAATTTTAATTTATCAATTATATGATCTTTAGGATTTATTTTTTTATTTTCCATTGGTGGAATAACTGGAGTTACATTAGCTAATTCTTCTATTGATATTGTTATACATGATACTTATTATGTTGTTGCT
	Andricus_curvator            [8Andricuscurvator]               [j007b.0.1]          [DQ012621]     TATATTATATTTTATATTTGGAATTTGATCTGGAATAATTGGTTCAGGATTAAGAATAATTATTCGAATAGAATTAGGGATACCTTTACAATTAATTGGAAATGATCAAATTTATAACTCTATTGTTACTGCACATGCTTTTGTAATAATTTTTTTTATAGTTATACCAATTATAGTGGGAGGATTTGGTAATTATTTAGTACCATTAATATTAACTGCTCCTGATATGGCTTTTCCTCGGTTAAATAATATGAGATATTGACTTTTAATCCCTTCTTTATTTTTATTATTAGCTGGTATATTAGTTGATCAAGGAGCTGGGACAGGATGAACTGTATACCCCCCATTATCTTCAAATTTAGGACATCCAGGGATTTCTGTTGATTTAACAATTTACTCTTTACATTTAACTGGAATTTCTTCAATTTTAGGGTCAATTAATTTTATTACAACAATTTTAAATATACGACCTAATTTAATAGAAATAGATAAAATTCCTTTATTTGTATGATCTATTTTTTTAACAACTATTTTATTATTATTATCTTTACCAATTTTAGCTGGGGCTATTACTATATTATTATTTGATCGTAATATAAATACTTCATTTTTTGATCCAATAGGAGGTGGAGATCCTATTTTATACCAACATTTATTTTGATTTTTTGGGCATCCAGAAGTTTATATTTTAATTTTACCTGCTTTTGGTATAATTTCTCATATAATTTATATAGAATGTGGAAAAAAAAATACTTTTGGTTCATTAGGTATAATATATGCAATAATTTCAATTGGAATATTAGGATTTATTGTTTGAGGACACCATATATTTACTGTCGGGATAGATATTGATACACGAGCATATTATACTTCTGTAACTATAATTATTGCAATTCCAACAGGAATTAAAATTTTTAGGTGACTAGCAACAATATATGGATCAAAAATTAATTTTAATTTATCAATTATATGGTCTTTAGGATTTATTTTCTTGTTCTCTATTGGGGGAATAACTGGTGTAACTTTAGCTAATTCATCTATTGATATTGTTATACATGATACTTATTATGTAGTTGCT
	Andricus_grossulariae        [12Andricusmayri]                 [f257.20.0.1]        [DQ012624]     AATATTATATTTTATATTTGGAATTTGATCTGGAATAATTGGATCAGGATTAAGAATAATTATTCGAATAGAATTAGGAATACCTCTTCAATTAATTGGTAATGATCAAGTTTATAATTCTGTCGTTACTGCTCATGCTTTTGTAATAATTTTTTTTATAGTTATACCAATTATAGTTGGAGGATTTGGAAATTATTTAGTTCCATTAATATTAACTGCTCCTGATATAGCTTTTCCTCGATTAAATAATATGAGATATTGACTTTTAATTCCATCTTTATTTTTATTATTAGCAGGAATATTAGTTGATCAAGGGGCTGGTACAGGATGAACTGTTTATCCTCCTTTATCTTCAAATTTAGGACACCCAGGAATTTCTGTTGATTTAACAATTTATTCTTTACATTTAACTGGAATTTCTTCAATTTTAGGATCAATTAATTTTATTACAACAATTTTAAATATACGTCCTAATTTAATAGATATAGATAAAATTCCTTTATTTGTATGATCTATTTTTTTAACAACTATTTTATTATTATTATCTTTACCAATTTTAGCTGGAGCAATTACTATATTATTATTTGATCGTAATATAAATACTTCATTTTTTGATCCTATAGGGGGAGGAGATCCTATTTTATATCAACATTTATTTTGATTTTTTGGTCATCCAGAAGTTTATATTTTAATTTTACCTGCTTTTGGTATAGTTTCACATATAATTTATATAGAATGTGGAAAAAAAAATACTTTTGGATCTTTAGGAATAATATATGCAATAATTTCAATTGGAATATTAGGATTTATTGTATGAGGTCATCATATATTTACAGTAGGTATAGATATTGATACACGAGCTTATTATACATCAGTAACAATAATTATTGCAATTCCTACAGGTATTAAAATTTTTAGATGATTAGCAACTATATATGGGTCAAAAATTAATTTTAATTTATCAATTATATGATCTTTAGGATTTATTTTTTTATTTTCTATTGGAGGTATAACTGGAGTAACATTAGCTAATTCATCTATTGATATTGTTATACATGACACTTATTATGTTGTTGCA
	Andricus_inflator            [10Andricusinflator]              [ZL013]              [DQ012623]     ??????????????????????????????TGGGATAATTGGGTCAGGATTAAGAATAATTATTCGTATAGAATTAGGGATACCTTTACAATTAATTGGAAATGATCAAGTTTATAATTCAATTGTTACTGCTCATGCTTTTGTTATAATTTTTTTCATGGTTATACCAATTATAGTGGGGGGATTTGGAAATTATTTAGTGCCATTAATATTAACAGCCCCTGATATAGCTTTCCCCCGGTTAAATAATATAAGATATTGACTATTAATCCCTTCATTATTTCTATTATTAACTGGAATATTAGTTGATCAAGGGGCGGGAACAGGATGAACTGTTTACCCTCCATTATCCTCTAATTTAGGCCATTCAGGTATTTCTGTTGATTTAACAATTTATTCTTTACATTTAACTGGTATTTCGTCAATTTTAGGGTCAATTAATTTTATTACTACAATTTTAAATATACGACCAAATTTAGTTAGAATAGATAAAATTACTTTATTTGTATGATCTATTTTTTTAACTACTATTTTATTATTATTATCTTTACCAATTTTAGCTGGAGCAATTACAATATTGTTATTTGATCGTAATATAAATACATCATTTTTTGACCCTATAGGAGGAGGGGACCCAATTTTATATCAACATTTATTTTGATTTTTTGGCCACCCGGAAGTTTATATTTTAATTTTACCAGCATTTGGAATAATTTCTCATATAATTTATATAGAATGTGGTAAAAAAAACACTTTTGGGTCATTAGGAATAATATATGCAATAATTTCAATTGGTATATTAGGGTTTATTGTTTGAGGTCATCATATATTTACTGTAGGNATAGATATTGATACCCGAGCTTATTACACTTCAGTCACAATAATTATTGCAATTCCTACAGGTATTAAAATTTTTAGATGATTAGCAACAATATATGGTTCAAAAATTAATTTTAATTTATCTATTATATGAGCATTAGGATTTATTTTTTTATTTTCTATTGGAGGAATAACAGGAGTAACTTTAGCAAATTCATCAATTGATATTGTTAT?????????????????????????
	Andricus_kollari             [11Andricuskollari]               [AF395176]           [AF395176]     AATATTATATTTTATATTTGGTATTTGATCAGGAATAATTGGATCAGGATTGAGAATAATTATTCGAATAGAGTTAGGGATACCTTTACAATTAATTGGAAATGACCAAATTTATAATTCTATTGTTACTGCTCATGCTTTTGTAATAATTTTTTTTATAGTTATACCAATTATAGTTGGGGGGTTTGGAAATTATTTAGTTCCATTAATATTAACTGCTCCTGATATAGCTTTTCCTCGATTAAATAATATAAGATATTGACTTTTAATTCCTTCTTTATTTTTATTATTAGCAGGGATATTAGTTGATCAAGGGGCTGGAACAGGATGAACTGTTTATCCTCCTTTATCTTCAAATTTAGGACACCCAGGAATTTCTGTTGATTTAACTATTTATTCTTTACATTTAACTGGGATTTCCTCAATTTTAGGTTCAATTAATTTTATTACAACAATTTTAAATATACGACCTAATTTAATAGATATAGATAAAATCCCTTTATTTGTTTGATCAATTTTTTTAACAACTATTTTATTATTATTATCTTTACCTATTTTAGCTGGTGCAATTACTATATTATTATTTGATCGTAATATAAATACTTCATTTTTTGATCCTATAGGAGGAGGGGATCCAATTTTATACCAACATTTATTTTGATTTTTTGGTCATCCAGAAGTTTATATTTTAATTTTACCTGCTTTTGGTATAATTTCTCATATAATTTATATAGAATGTGGGAAAAAAAATACTTTTGGTTCATTAGGAATAATATATGCTATAATTTCAATTGGTATATTAGGATTTATTGTTTGGGGTCATCATATATTTACTGTAGGTATAGATATTGATACACGAGCTTATTATACATCAGTAACAATAATTATTGCTATTCCTACAGGAATTAAAATTTTTAGGTGGTTAGCAACTATATATGGATCAAAAATTAATTTTAATTTATCAATTATATGATCTTTAGGATTTATTTTTTTATTTTCTATTGGAGGAATAACTGGAGTTACATTAGCTAATTCATCTATTGATATTGTTATACATGATACTTATTATGTTGTTGC?
	Andricus_pictus              [13Andricuspanteli]               [f256.12.0.1]        [DQ012625]     AATATTATATTTTATATTTGGAATTTGATCTGGAATAATTGGGTCTGGTTTAAGGATAATTATTCGAATAGAATTAGGAATACCTTTACAATTAATTGGAAATGACCAAATTTATAATTCTATTGTTACTGCTCACGCTTTTGTAATAATTTTTTTTATAGTTATACCAATTATAGTAGGAGGATTTGGAAATTATTTAGTTCCATTAATATTAACTGCTCCTGATATAGCTTTTCCTCGATTAAATAATATAAGATATTGACTTTTAATCCCTTCTTTATTTTTATTACTAGCAGGTATATTAGTTGATCAAGGGGCTGGTACAGGATGAACTGTTTATCCTCCTTTATCATCAAATTTAGGACACCCAGGAATTTCAGTTGATTTAACTATTTATTCCCTACATTTAACTGGAATTTCTTCTATTTTAGGTTCAATTAATTTTATTACAACAATTTTAAATATACGGCCTAATTTAATAGATATAGATAAAATTCCTTTATTTGTATGATCTATTTTTTTAACAACTATTTTATTATTATTATCTTTACCTATTTTAGCAGGTGCAATTACTATATTATTATTTGATCGTAATATAAATACTTCATTTTTTGACCCAATAGGAGGGGGAGATCCAATTTTATATCAACATTTATTTTGATTTTTTGGGCACCCAGAAGTTTATATTTTAATTTTACCTGCTTTTGGTATAATTTCTCATATAATTTATATAGAATGTGGAAAAAAAAATACTTTTGGATCATTAGGTATAATATATGCAATAATTTCAATTGGTATATTAGGATTTATTGTTTGAGGTCATCATATATTTACTGTAGGTATAGATATTGATACCCGGGCTTATTATACATCAGTAACAATAATTATTGCAATTCCCACGGGGATTAAAATTTTTAGATGATTAGCAACTATATATGGATCAAAAATTAATTTTAATTTATCAATTATATGATCTTTAGGATTTATTTTTTTATTTTCTATTGGAGGAATAACTGGAGTAACATTAGCTAATTCATCTATTGATATTGTTATACATGATACTTATTATGTAGTTGCT
	Andricus_quercusflocci       [9Andricusflocci]                 [ZL012]              [DQ012622]     ??????????????????????????????????????????????????????????????????????????????????????????????????????????????????????????????????????????????????????????????????????????????????????????????????????????????????????????????????????????????????????????????????????????????????????????????????????????????????????????????????????????????????????????????????????????????????????????????????????????????????????????????????????????????????????????????????????????????????????????????????????????????????????????????????????????????????????????????????????????????????????????????????????????????????????????????????????????????????????????????????????????????????????????????????????????????????????????????????GGCATGATTTCTCATATAATTTATATAGAATGTGGAAAAAAAAATACTTTTGGATCATTGGGAATAATATACGCAATAATTTCAATTGGTATATTAGGATTTATTGTGTGGGGGCATCATATATTTACTGTGGGGATGGATATTGATACACGAGCTTATTACACTTCAGTAACAATAATTATTGCTATTCCCACTGGAATTAAAATTTTTAGATGATTAGCAACTATATATGGGTCTAAAATTAATTTTAATTTATCTATTATATGGGCGTTAGGATTTATTTTTTTATTCTCAATTGGTGGAATAACTGGGGTAACATTAGCAAATTCATCAGTTGATATTGTTATACATGATACTTATTATGTAGTA???
	Andricus_quercusradicis      [14Andricusquercusradicis]        []                   []             ??????????????????????????????????????????????????????????????????????????????????????????????????????????????????????????????????????????????????????????????????????????????????????????????????????????????????????????????????????????????????????????????????????????????????????????????????????????????????????????????????????????????????????????????????????????????????????????????????????????????????????????????????????????????????????????????????????????????????????????????????????????????????????????????????????????????????????????????????????????????????????????????????????????????????????????????????????????????????????????????????????????????????????????????????????????????????????????????????????????????????????????????????????????????????????????????????????????????????????????????????????????????????????????????????????????????????????????????????????????????????????????????????????????????????????????????????????????????????????????????????????????????????????????????????????????????????????????????????????????????????????????????????????????????????????
	Andricus_quercusstrobilana   [2Andricusstrobilana]             [ZL014 Adleria_s.]   [DQ012617]     ??????????????????????????????????????????????????????????????????????????????????????????????????????????????????????????????????????????????????????????????????????????????????????????????????????????????????????????????????????????????????????????????????????????????????????????????????????????????????????????????????????????????????????????????????????????????????????????????????????????????????????????????????????????????????????????????????????????????????????????????????????????????????????????????????????????????????????????????????????????????????????????????????????????????????????????????????????????????????????????????????????????????????????????????????????????????????????????????GTTTGGAATAATTTCTCATATAATTTATATAGAATGTGGAAAAAAAAATACATTTGGCTCATTAGGTATAATATACGCGATAATTTCAATTGGTATATTAGGGTTCATTGTATGAGGGCACCATATATTTACTGTAGGGATAGATATTGATACTCGAGCATATTACACCTCAGTAACAATAATTATTGCTATTCCTACGGGGATTAAAATTTTTAGGTGATTAGCTACAATATATGGGTCAAAAATTAATTTTAATTTATCAATTATATGAGCCTTAGGTTTTATTTTTTTATTTTCTATTGGGGGAATAACTGGAGTAACTTTAGCAAATTCATCAATTGATATTGTTATACATGACACTTATTATGTAGTGGCT
	Andricus_tumificus           [29Callirhytistumifica]           [ZL016]              [DQ012634]     ??????????????????????????????AGGAATCATTGGATCTAGATTAAGAATCATTATTCGAATAGAATTCGGAACTCCTCTACAATTAATTACTAATGATCAAATTTATAATTCAATTGTAACAATTCATGCTTTTATTATAATTTTTTTTATAGTTATACCAATTATAGTAGGAGGATTTGGAAATTATTTAATTCCACTAATATTAACAGCTCCTGATATAGCTTTCCCTCGATTAAATAATATAAGATATTGACTTTTAATTCCTTCATTATTATTATTATTATCAAGAATATTAATTGATCAAGGTACAGGAACTGGATGAACTATCTACCCTCCATTATCTTCTAATCTAAGACATTCAGGAATATCTGTAGATTTAACAATTTACTCTTTACATTTAGCAGGAATTTCATCTATTTTAGGAGCAATTAATTTTATTACAACTATTTTAAATATACGACCAAATTTAATAAATATAGATAAAATTCCTTTATTTATTTGATCTATTTTCTTAACAACAATTCTATTATTACTATCATTACCAATCTTAGCTGGAGCAATTACAATATTATTATTTGATCGAAATATAAATACTTCTTTTTTTGACCCTATAGGAGGAGGAGATCCTATTCTATACCAACATTTATTTTGATTTTTTGGTCATCCAGAAGTTTATATTTTAATTTTACCAGCTTTTGGAATAATTTCTCATATAATTTATATGGAATGTGGAAAAAAAAATACTTTTGGATCATTAGGAAGAATATATGCAA????????????????????????????????????????????????????????????????????????????????????????????????????????????????????????????????????????????????????????????????????????????????????????????????????????????????????????????????????????????????????????????????????????????????????????????????????????
	Antistrophus_rufus           [15Antistrophusrufus]             [*493.2.0.1]         [DQ012626]     AATATTATATTTTATTTTTGGAGTATGATCAGGGATAATCGGCTCTGCTTTAAGAGTTATTATTCGTATAGAATTAGGGACCCCTTCACAATTAATTGGTAATGATCAGATTTATAATTCGATTGTTACTGCTCATGCTTTTGTAATAATTTTCTTTATGGTTATACCTCTAATAGTGGGGGGATTTGGTAATTATTTAGTACCATTAATATTAGCAGCTCCTGATATAGCTTTCCCACGATTAAACAATATAAGATATTGATTATTAGTCCCAGCATTATTATTAATAATATCAAGAATATTTATTGATCAAGGAGCGGGAACTGGATGAACTGTTTATCCTCCTTTATCTTCACTTACTGGGCATTCTGGGGTTTCTGTTGACCTAACTATTTATTCATTACATATAAGGGGGGTATCTTCAATTTTAGGGTCAATTAATTTTATTACAACTATTTTAAATATACGTCCAAATACAATCTCAATAGATAAAATTTCATTATTTATTTGATCTATTATATTAACAACCATTTTACTGTTATTATCTTTGCCAGTTTTAGCAGGAGGGATTACTATATTACTTTTTGATCGAAATTTAAATACTTCATTTTTTGACCCTGTAGGGAAAGGAGACCCAGTACTTTATCAACATTTATTTTGATTTTTTGGACATCCAGAAGTATATATTTTAATTTTACCTGGATGTGGAATAATCTCTCACATGATTTATTCTGAATGTGGAAAAAAAGTAACCTTCGGGTCTTTAGGGATAATTTATGCAGTAATTTCAATTGGAATATTAGGATTTATTGTCTgAGGTCATCATATATTCACAGTGGATATAGATGTTGATACCCGAGCTTATTATACTTCAGCAACAATAATGATTGCCATCCCTACAGGAATTAAAATTTTTAGTTGACTTGCCACAACATATGGAACAAAAGTTGATTTTAATTTATCTATTATATGATCTTTAGGGTTTATTTTTTTATTTTCATTTGGGGGACTTACAGGAATTACTTTATCTAATTCATCAATTGATATTATTATACATGATACATATTATGTAGTTGCT
	Antistrophus_silphii         [16Antistrophussilphii]           [f239.0.1]           [AY368917]     TATATTATACTTTTTATTTGGAATTTGATCTGGATTAATTGGATCAGCTTTAAGTATACTTATTCGAATAGAACTAGGAACCCCTTCTCAATTAATTGGTAATGATCAAATTTATAATTCAGTAGTTACTTCTCATGCTTTTGTAATAATTTTTTTTATAGTAATACCAATTATAGTAGGGGGATTTGGTAATTATTTAATTCCTTTAATATTATCAGCTCCTGATATAGCTTTCCCACGTTTAAATAATATAAGATTTTGATTATTAATTCCTTCTATATTATTAATATTATCAAGAATTTTTATTGATAGAGGAGCAGGGACTGGATGAACAATTTACCCCCCACTTTCTTCATTAAATGGTCATTCAGGTATTTCTGTAGATTTAACTATTTATTCATTACATATAAGAGGAATTTCATCAATTTTAGGTTCAATTAATTTTATTACAACAATTTTAAATATACGACCTAATTTAATGTCTATAGATAAAATTACATTATTTTCTTGATCAATTATATTAACAACTATTTTATTATTATTATCTTTACCAGTTTTAGCTGGAGGAATTACAATATTACTCTTTGATCGAAATATAAATACATCTTTTTTTGATCCTTTAGGGGGAGGAGATCCAATTTTATATCAACATTTATTTTGATTTTTTGGTCACCCAGAAGTTTATATTTTAATTTTACCAGGATTTGGAATAATTTCCCATATAATTTATTCAGAATGTGGTAAAAAAACAACATTTGGTGTATTAGGAATAATTTATGCTTTAATTTCAATTGGTATATTAGGATTTATTGTATGAGGACATCATATATTTACAGTTGGCATAGATGTAGATACACGAGCCTATTACACATCAGCAACTATAATTATTGCTATTCCTACAGGTATTAAAATTTTTAGTTGATTGGCAACAATATATGGAATAAAGATTAATTATAATTTATCAATAATTTGAGCTTTAGGATTTATCTTTTTATTTTCTTTTGGAGGATTAACAGGAATTACTTTATCAAATTCTTCAATTGATATTTCTTTACGTGATACATATTATGTAGTTGCT
	Asiocynips_lugubris          [94Asiocynips_lugubris]           []                   []             ??????????????????????????????????????????????????????????????????????????????????????????????????????????????????????????????????????????????????????????????????????????????????????????????????????????????????????????????????????????????????????????????????????????????????????????????????????????????????????????????????????????????????????????????????????????????????????????????????????????????????????????????????????????????????????????????????????????????????????????????????????????????????????????????????????????????????????????????????????????????????????????????????????????????????????????????????????????????????????????????????????????????????????????????????????????????????????????????????????????????????????????????????????????????????????????????????????????????????????????????????????????????????????????????????????????????????????????????????????????????????????????????????????????????????????????????????????????????????????????????????????????????????????????????????????????????????????????????????????????????????????????????????????????????????????
	Asiocynips_pannucea          [95Asiocynips_pannucea]           []                   []             ??????????????????????????????????????????????????????????????????????????????????????????????????????????????????????????????????????????????????????????????????????????????????????????????????????????????????????????????????????????????????????????????????????????????????????????????????????????????????????????????????????????????????????????????????????????????????????????????????????????????????????????????????????????????????????????????????????????????????????????????????????????????????????????????????????????????????????????????????????????????????????????????????????????????????????????????????????????????????????????????????????????????????????????????????????????????????????????????????????????????????????????????????????????????????????????????????????????????????????????????????????????????????????????????????????????????????????????????????????????????????????????????????????????????????????????????????????????????????????????????????????????????????????????????????????????????????????????????????????????????????????????????????????????????????????
	Aulacidea_freesei            [17Aulacideafreesei]              [*577.42.0.1]        [DQ012627]     AATATTATATTTATTATTTGGGATTTgATCAGGGATAATTGGATCTGCCTTAAGAGTTCTTATTCGTATAGAATTAGGTACACCTGAACAATTAATTGGAAATGATCAAATTTATAATTCTATTGTTACAGCTCATGCATTTGTAATAATTTTTTTTATAGTAATACCTATTATAGTAGGAGGATTTGGTAATTATTTGGTTCCTTTAATATTAGCTGCTCCAGACATAGCTTTTCCTCGATTAAATAATATAAGATATTGACTTTTAGTCCCAGCATTATTATTATTAATATCAAGAATATTTATTGACCAAGGAGCTGGGACTGGATGAACAGTTTATCCCCCCTTATCATCAAATTTAGGTCATATAGGAATTTCTGTTGATTTAACAATTTACTCATTACATATAAGAGGAGTATCATCTATTTTAGGGGCAATTAATTTTATTACAACAATTTTAAATATACGATCTAATATTATATCTATAGATAAAATTACATTATTCGTTTGATCAATTTTTTTAACTACTATTTTATTATTATTATCTTTACCTGTATTAGCAGGTGGAATTACAATATTATTATTTGATCGAAATATAAATACTTCATTTTTCGACCCCATAGGAGGGGGAGATCCAGTATTATACCAACATTTATTTTGATTTTTTGGTCATCCTGAAGTTTATATTTTAATTTTACCTGGATTTGGAATAATTTCTCATATGATTTATTTAGAATGTGGTAAAAAAATTACTTTTGGGTCATTAGGGATAATATATGCTATAATTTCAATTGGAATATTGGGATTTATTGTTTGAGGTCATCATATATTTACTGTTGGTATAGATGTTGATACACGAGCTTATTATACTTCAGCAACAATAATTATTGCCATCCCTACAGGTATTAAAATTTTTAGATGACTTGCTACAATATATGGTTCAAAAGTTAATTTTAATTTATCTATTATATGATCATTAGGATTTATTTTTTTATTTTCAATTGGAGGTATAACTGGAGTTACATTATCTAATTCGTCAATTGATATTATTTTACATGATACATATTATGTTGTAGCT
	Aulacidea_hieracii           [18Aulacideahieracii]             [410 copy]           [DQ012628]     AATATTATATTTTTTATTTGGTATGTGAGCCGGAATGATTGGGACTGCCTTAAGATTTATGATCCGTATAGAGTTAGGCATACCAGGACAATTAATTGGGAATGATCAGGTTTATAATTCTATTGTAACTGCGCATGCTTTTGTAATAATTTTTTTTATAGTTATACCTATTATAGTGGGAGGATTCGGTAATTATTTAATTCCTTTAATATTGGGGGCCCCTGATATAGCATTTCCTCGGTTAAATAATATAAGATATTGATTATTACTGCCTGCTTTATTATTAATGCTTTCAAGAGTCTTTATCGATCAGGGAGCTGGAACAGGATGAACTGTATATCCTCCGTTATCATCTAATACGGGACATTTAGGTATTTCAGTTGATTTGATAATTTACTCTCTGCATATAAGGGGTGTTTCATCTATTTTAGGATCAATTAATTTTATTACAACTATTTTAAACATGCGACCAAAAGTTATATCTATAGATAAAATTTCATTATTTATATGGTCAATTTTACTTACAACAATTTTATTGCTCTTGTCTTTACCTGTGTNAGCAGGAGGGATCACTATATTATTATTTGATCGAAATATAAATACTTCTTTTTTTGATCCGCTAGGGGGGGGCGACCCTGTATTATATCAACATTTATTTTGATTTTTTGGGCACCCTGAAGTTTATATTTTAATTTTACCCGGGTTTGGAGTGATTTCTCATATAATTTACACAGAATGTGGAAAAAAAAGTACTTTCGGGTCTTTAGGTATAATATATGCTATAATTTCTATTGGAATACTAGGATTTATTGTTTGAGGTCATCATATATTTACCGTAGGAATAGATGTTGATACTCGAGCTTATTACACCTCAGCGACTATAGTTATTGCTATTCCCACAGGAATTAAAATTTTTAGGTGGCTTGCAACTATGTATGGATCAAAAATCGACATTAATTTATCAGTTTTATGGTCTTTAGGATTTATTTTTTTATTTTCTATGGGGGGATTGACAGGAGTAACATTATCAAATTCTTCAGTTGATATTATTTTTCATGATACTTATTATGTGGTTGCT
	Aulacidea_phlomica           [19Aulacideaphlomica]             [f242ph.0.1]         [DQ012629]     AATATTATATTTTTTATTTGGGATTTGATCAGGAATAATTGGATCAGCTTTAAGTATAATTATTCGAATAGAATTAGGTACGCCTGATCAATTAATTGGAAATGATCAAATTTATAATTCAATTGTTACAGCTCATGCTTTTGTTATAATTTTTTTTATAGTTATACCTATTATAGTGGGGGGGTTTGGAAATTATTTAGTTCCTTTAATATTAACTGCTCCTGATATAGCTTTTCCTCGATTAAATAATATAAGATACTGATTATTATTACCATCTTTATTATTAATAATATCTAGAATATTTATTGATCAAGGTGCAGGTACTGGATGAACTGTTTATCCTCCATTATCTTCTAATTTAGGTCATATAGGAATTTCTGTAGATTTAACAATTTATTCATTACATATAAGAGGAGTATCTTCTATTTTAGGATCAATTAATTTTATTACAACAATTTTAAATATACGTCCAAATATAATATTAATAGATAAAATTACTCTATTTGTATGATCAATTTTTTTAACAACAATTTTATTATTATTATCATTACCTGTATTAGCTGGAGGTATTACAATATTATTATTTGATCGAAATTTAAATACATCATTTTTTGATCCAATAGGGGGAGGAGATCCAGTTTTATATCAACATTTATTTTGATTTTTTGGGCATCCAGAAGTTTATATTTTAATTCTACCTGGATTTGGAATAATTTCACATATAATCTATTTAGAATGTGGTAAAAAAATTACATTTGGATCATTAGGGATAATATATGCTATAATTTCAATTGGTATATTAGGATTTATTGTTTGAGGTCATCACATATTTACTGTTGGCATAGATGTTGATACTCGAGCTTATTATACCTCAGCAACTATAATTATTGCTATTCCTACAGGAATTAAAATTTTTAGATGATTAGCTACAATATATGGATCAAAAATCAATTTAAATGTATCAATAATATGAGCACTTGGATTTATTTTTTTGTTTTCTATAGGAGGAATAACAGGAGTCACTTTATCTAATTCATCTATTGATATTATTTTACATGATACATATTATGTAGTAGCT
	Aulacidea_tragopogonis       [20Aulacideatragopogonis]         [f265.0.1]           [AY368922]     AATATTATATTTTTTATTTGGAATTTGATCTGGAATAATTGGATCAGCATTAAGAATAATTATTCGTTTAGAATTAGGGACCTCTGGACAATTAATTGGAGATGATCAAGTTTATAACTCTATTGTTACAGCTCATGCATTCGTAATAATTTTTTTTATAGTTATACCAATTATAGTAGGTGGATTTGGTAATTATTTAATTCCTTTAATATTGACAGCACCTGATATGGCATTTCCACGATTAAATAATATAAGATACTGATTATTACTTCCAGCTTTATTATTAATAATAACTAGGATATTTATTGATCAAGGGGCCGGTACTGGGTGGACAGTTTATCCACCCTTATCTTCAAATATAGGTCATTCTGGAATTTCAGTTGATCTTGTTATTTATTCATTACACATAAGAGGTATTTCTTCAATTTTAGGGTCCATTAATTTTATTACCACTATTTTAAATATACGACCAAATATATTATCTATAGATAAGATTTCATTATTTATATGGTCAATTTCTTTAACAACAATTTTATTATTATTATCATTGCCTGTATTAGCTGGAGGAATTACAATATTATTATTTGATCGAAATATAAATACTTCATTTTTTGACCCTATAGGAGGAGGAGACCCTGTGTTATATCAACATTTATTTTGATTTTTTGGTCATCCTGAGGTTTATATTTTAATTTTACCAGGATTTGGGATAATTTCACATATAATTTATATAGAATGTGGTAAAAGAATTACTTTTGGAGCTTTAGGGATAATATATGCAATAATTTCCATTGGAATATTAGGATTTATTGTTTGAGGCCATCACATATTTACTGTAGGGATAGATGTTGATACACGAGCTTATTATACTTCAGCAACGATAGTAATTGCTATCCCTACAGGAATTAAAATTTTTAGGTGACTTGCAACTATATATGGATCTAAAATTAATTTTAATTTATCAATTATATGATCATTAGGTTTTATTTTTTTATTTTCTTTAGGTGGTTTGACAGGAGTCACATTATCAAATTCTTCACTTGATATTATTTTACATGATACTTATTATGTAGTGGCT
	Aulacidea_verticillica       [91Aulacidea_verticillica]        []                   []             ??????????????????????????????????????????????????????????????????????????????????????????????????????????????????????????????????????????????????????????????????????????????????????????????????????????????????????????????????????????????????????????????????????????????????????????????????????????????????????????????????????????????????????????????????????????????????????????????????????????????????????????????????????????????????????????????????????????????????????????????????????????????????????????????????????????????????????????????????????????????????????????????????????????????????????????????????????????????????????????????????????????????????????????????????????????????????????????????????????????????????????????????????????????????????????????????????????????????????????????????????????????????????????????????????????????????????????????????????????????????????????????????????????????????????????????????????????????????????????????????????????????????????????????????????????????????????????????????????????????????????????????????????????????????????????
	Aylax_hypecoi                [21Aylaxhypecoi]                  [505.52.0.1]         [DQ012630]     ATTATTATATTTTTTATTTGGAATTTGATCAGGTATAATTGGATCTGCATTAAGAATAATTATTCGAATAGAATTAGGAATACCTTCTCAATTAATTGGTAATGATCAAATTTATAATTCTATTATTACTGCACATGCATTTGTAATAATTTTTTTTATAGTTATACCAATTATAGTAGGAGGATTTGGAAATTATTTAATTCCTTTAATATTAACAGCTCCTGATATAGCATTTCCACGATTAAATAACATAAGGTATTGATTATTAATTCCTGCATTATTATTATTATTATCAAGAATATTTGTTGATCAAGGAGCAGGAACTGGATGAACAGTCTATCCTCCTTTATCATCTAATTTAGGACACTCAGGAATTTCTGTAGATTTAACAATTTATTCTTTACATATAAGGGGAGTTTCTTCTATTTTAGGATCAATTAATTTTATTACAACAATTTTAAATATACGTCCTCATATAATATCAATAGATAAAATTACTTTATTTATATGATCTATTTTATTAACAACTATTTTATTATTATTATCATTGCCTGTATTAGCGGGAGGAATTACAATACTATTATTTGATCGAAATTTAAATACTTCATTTTTTGATCCTATAGGAGGAGGAGATCCTATTTTATATCAACATTTATTTTGATTTTTTGGTCATCCTGAGGTTTATATTTTAATTTTACCAGGATTTGGGATAATTTCTCATATAATTTATTTGGAATGTGGAAAAAAAATTACATTTGGATCATTAGGAATAATATATGCTATAATTTCAATTGGAATTTTAGGATTTATTGTTTGAGGTCATCATATATTTACAGTTGGAATAGATGTTGATACACGAGCTTATTATACTTCAGCAACTATAATTATTGCTATTCCTACAGGAATTAAAATTTTTAGATGGTTAGCAACTATATATGGATCAAAAATTAATTTTAATCCATCAATATTATGATCTTTAGGATTTATTTTTTTATTTTCTATAGGAGGATTGACAGGAGTAACTCTTTCTAATTCTTCAATTGATATTATTTTACATGATACATATTATGTAGTTGCT
	Aylax_minor                  [22Aylaxminor]                    [f287.74.0.1]        [DQ012631]     AATATTATATTTTGTTTTTGGGATTTGATCAGGATTAATTGGGTCTGCTTTAAGAATATTAATTCGGATAGAATTAGGGATTCCTGGACAATTAATTGGTAATGATCAAATTTATAATGCAATTGTTACTATTCATGCATTTATTATAATTTTTTTTATAGTAATGCCTATTATATTAGGAGGATTTGGAAATTATTTAGTTCCCTTAATATTAACAGCCCCAGATATAGCTTTTCCTCGATTAAATAATATAAGATATTGATTATTAATCCCTTCTTTATTATTATTATTATCAAGATTATTTATTGATGAAGGAGCTGGGACAGGATGAACAGTTTATCCTCCTTTATCTTCAAATATAAGGCATCCAGGAATTTCAGTTGATTTAACTATTTATTCATTACATTTAAGAGGAATTTCTTCAATTTTAGGTTCTATTAATTTTATTACAACAATTTTAAATATACGACCAAATATATTAACAATAGATAAAATTTCTTTATTTATTTGATCCATTTTTTTAACAACTATTTTATTATTATTATCTTTACCAGTTTTAGCAGGGGGAATTACAATATTATTATTTGATCGAAATATAAATACTTCTTTTTTTGATCCTATGGGAGGAGGAGACCCAATTTTATATCAACATTTATTTTGATTTTTTGGTCATCCTGAAGTTTATATTTTAATTTTACCAGGATTTGGAATAGTTTCTCATATAATTTATAGAGAATGTGGAAAAAAGACAACTTTTGGGTCATTAGGAATAATTTATGCTATAATTTCTATTGGATTATTAGGATTTATTGTTTGAGGTCATCATATATTTACAGTAGGAATGGATGTTGATACTCGTGCTTATTATACTTCAGCAACTATAGTAATTGCAATTCCTACAGGAATTAAAATTTTTAGATGATTAGCTACAATATATGGATCAAAAATTGATTTTAATTTATCAATAATTTGAGCTTTAGGGTTTATTTTTTTATTTTCAATTGGAGGTATTACAGGAGTAACATTATCAAATTCTTCAATTGATATTATTTTACATGATACTTATTATGTAGTTGCT
	Aylax_papaveris              [23Aylaxpapaveris]                [339.0.1]            [AY368923]     TATATTATATTTTATATTTGGAATTTGATCTGGAATAATTGGATCTGCTTTAAGTATATTAATTCGAATAGAATTAGGAACACCTAATCAATTAATTGGAAATGATCAAGTTTATAATTCAATTGTTACTACTCATGCATTTATTATAATTTTTTTTATAGTTATACCTATTATAGTTAGAGGATTTGGTAATTATTTAGTACCTTTAATATTAACAGCTCCTGATATAGCTTTCCCTCGATTAAATAATATAAGATATTGATTATTAATCCCCTCTATATTATTATTATTATCAAGATTATTTATTGATGAAGGGGCAGGGACAGGATGAACAGTTTATCCTCCTTTATCTACAGAAGTTAGACATTCAGGTATATCTGTTGATTTAATTATTTATTCTTTACATTTAAGAGGAATTTCTTCTATTTTAGGTTCTATTAATTTTATTACAACAATTTTAAATATACGTCCAAATATATTAACAATAGATAAAATTCCTTTATTTATTTGATCTATTTTTTGAACAACAATTTTATTATTATTATCTTTACCAGTTTTAGCTGGGGGAATTACAATATTATTATTTGATCGGAATATAAATACATCTTTTTTTGACCCTATAGGGGGAGGAGATCCAATTTTATATCAACATTTATTTTGATTTTTTGGTCATCCTGAAGTTTATATTTTAATTTTACCAGGATTTGGTATAATTTCTCATATAATTTATAGTGAAAGAGGAAAAAAAACTACTTTTGGATCTTTAGGAATAATTTATGCTATAATTTCAATTGGATTATTAGGATTTATTGTATGAGGGCATCATATATTTACTGTTGGTATAGATGTAGATACTCGTGCTTATTATACTTCTGCTACAATAGTAATTGCTATCCCCACAGGAATTAAAATTTTTAGATGACTTGCTACTATATATGGATCAAAAATTGATTTTAATTTATCTATAATTTGATCATTAGGATTTATTTTTTTATTTTCAATTGGAGGTATTACAGGAGTAACCTTATCAAATTCTTCAATTGATATTGTTTTGCATGATACATATTATGTTGTAGCT
	Barbotinia_oraniensis        [25Barbotiniaoraniensis]          [AF395179]           [AF395179]     AATATTATATTTTATATTTGGAATCTGATCAGGAATAATTGGGTCAGCTTTAAGAATATTAATTCGAATGGAATTAGGTACTCCAGGTCAATTAATTGGTAATGATCAAATTTACAATTCAATTGTTACTATTCATGCATTTATTATAATTTTTTTTATAGTTATACCTCTTATATTAGGAGGGTTTGGTAATTATTTAATTCCATTAATATTATCAGCTCCTGATATAGCTTTCCCTCGATTAAATAATATAAGATATTGATTATTAATCCCACCATTATTATTATTATTATCAAGAATATTAGTAGATCAAGGGGCAGGGACAGGATGAACGGTTTATCCTCCTTTATCTTCAAATATTGGGCATCCAGGAATTTCAGTAGATTTAACAATTTACTCTTTACATTTAACAGGAATTTCATCGATTTTAGGATCAATTAATTTTATTACAACAATTTTAAATATACGACCAGAAATATTAACTATAGATAAGATTTCTTTATTTATTTGATCAATTTTTTTAACAACTATTTTACTATTACTTTCTTTACCTGTTTTAGCTGGAGGAATTACAATATTATTATTTGATCGTAATATAAATACTTCATTTTTTGATCCAATAGGAGGGGGTGACCCAATTTTATATCAACATTTATTTTGATTTTTTGGTCATCCTGAAGTTTATATTTTAATTTTACCTGGGTTTGGAATAATTTCTCATATAATTTATAGAGAATGTGGAAAAAAAACTACTTTTGGATCATTAGGTATAATATATGCAATAATTTCAATTGGTTTACTAGGATTTATTGTTTGAGGTCATCATATATTTACTGTTGGGATAGATGTAGATACACGAGCTTATTATACATCAGCAACAATGGTAATTGCTATTCCTACAGGAATTAAAATTTTTAGGTGATTAGCAACTATATATGGATCAAAAATTAATTTTAATTTATCAATAATTTGATCATTAGGATTTATTTTTTTATTTTCTCTTGGAGGAATTACAGGAATTACTTTATCTAATTCTTCAATTGATGTTATTTTACATGATACATATTATGTCGTAGC?
	Biorhiza_pallida             [26Biorhizapallida]               [f286.0.1]           [AY368931]     TATAATATATTTTATATTTGGAATTTGATCAGGAATAATTGGATCTAGTTTAAGAATAATTATTCGAATAGAATTAGGGACTCCATTACAATTAATTATAAATGATCAAATTTATAATTCAATTGTTACAGCTCATGCTTTTGTAATAATTTTTTTTATAGTTATACCTATTATAGTTGGAGGATTTGGAAACTATTTAGTGCCTTTAATGTTAGTAATTCCTGATATATCTTTCCCTCGATTAAATAATATAAGATATTGACTTTTAATTCCTTCATTATTTTTATTATTATCTGGTATATTAGTTGATCAGGGAGCTGGAACAGGATGAACTGTTTACCCTCCTTTATCTTCAAATTTAGGACATTCAGGAATTTCTGTTGATTTAACAATTTATTCTTTACATTTAACTGGAATTTCTTCAATTTTAGGATCAATTAATTTTATTACTACAATTTTAAATATACGATCTAATTTAATAACAATAGATAAAATTCCTTTATTTGTATGATCAATTTTTTTAACTACAATTTTATTATTATTATCTTTACCAATTTTAGCCGGAGCAATTACAATATTATTATTTGATCGTAATATAAATACTTCTTTTTTTGACCCTATAGGAGGAGGAGACCCAATTTTATATCAACATTTATTTTGATTTTTTGGGCACCCAGAAGTTTATATTTTAATTTTACCTGCTTTTGGAATAGTTTCTCATATAATTTATATAGAATGTGGAAAAAAAAATACTTTTGGATCTTTGGGAATAATATATGCAATAATTTCAATTGGTATATTAGGATTTATTGTTTGAGGACATCATATATTTACTGTAGGGATAGATATTGATACACGAGCTTATTATACTTCAGTTACAATAATTATTGCAATTCCTACAGGTATTAAAATTTTTAGATGATTAGCTACTATATATGGGTCAAAAATTAATTTTAATTTATCTACTATATGAGCTTTAGGATTTATTTTTTTATTTTCTATTGGAGGAATAACTGGTGTAACATTAGCTAATTCATCAATTGATATTATTATACATGATACTTATTATGTTGTTGCT
	Callaspidia_sp.              [27Callaspidiasp]                 [CallaR.MB059]       [AY675837]     TATATTATATTTTATTTTTGGGGTTTGATCTGGGATAGTAGGGTCTGCTTTAAGATTGATTATTCGAATAGAGTTAGGTACTCCTGGTCAGTTAATTGGTAATGATCAAATTTATAATTCAATTGTTACAGCCCATGCTTTTATTATAATTTTTTTTATAGTGATACCAATTATAGTGGGGGGGTTTGGGAATTATTTAGTGCCTTTAATGTTATCAGCTCCAGATATAGCTTTTCCTCGTTTAAATAATATAAGGTATTGGTTGTTATTACCCGCTTTATTTTTATTAATTTCAAGAATGTTTATTGATCAAGGGGCTGGAACAGGGTGAACTGTTTATCCACCTTTATCCTCAAATTTAGGTCATTCAAGAATGTCTGTTGATTTAACTATTTTTTCTTTACATTTAAGGGGGGTTTCTTCAATTTTGGGGGCTATTAATTTTATTACTACTATTTTAAATATACGGGCAGAGATATTAATAATGGATAAAATTTCTTTATTTATTTGATCTATTTTTCTAACAACTATTTTATTATTATTATCATTACCTGTTTTAGCAGGAGGAATTACAATGTTATTAGTAGATCGTAATTTAAATACTTCATTTTTTGATCCAATAGGAGGAGGGGATCCTATTTTATACCAACATTTATTTTGGTTTTTTGGTCATCCAGAAGTTTATATTTTAATTTTACCGGGGTTTGGAATAATTTCTCATATAATTTATTTGGAGTGTGGAAAAAAATCTACTTTTGGTTCTTTAGGAATAATATATGCTATAATTTCAATTGGTATTTTAGGATTTATAGTGTGAGGACATCATATATTTACAGTTGGGATGGATGTAGATACACGGGCTTATTATACTTCAGTGACTATAATTATTGCAGTTCCAACTGGGATTAAAATTTTTAGTTGGTTAGCTACAATATATGGGTCAAAAATTAAGATAAATATTTCTATATTATGATGTTTTGGGTTTGTTTTTTTATTTTCTGTAGGGGGGATAACAGGGGTTACTTTATCTAATTCTTCTATTGATATTGTTATGCATGACACTTATTATGTGGTGGCT
    Cecconia_valerianellae       [90Cecconia_valerianellae]        [TBA]                [TBA]          GATATTATATTTTATATTTGGTATTTGATCAAGAATAATTGGGTCAGCATTAAGAATGATTATTCGTATAGAATTGGGAATGCCCATACAATTAATTGGGAATGACCAAATTTATAACTCAATTGTAACTGCTCATGCATTTGTCATCATTTTTTTTACAGTTATACCTATTATAGTAGGAAAATTTGGAAATTATTTAGTTCCATTAATATTAACAGCCCCTGATGTAGCTTTTCTTCGGTTAAATGATATAAGATATTGGTTATTAATTCCTGCTTTACTATTATTAATATCTAGAATATTTATTGATCAACGGGCTGGGACAGGATGAACAGTTTGTCCTCCTTTATCTTCAATTATTGGACACTCAGGAATTTCAGTAGATTTAACTATTTATTCTTTACATATAAnTGGGGTTTCTTCAATTTTGGGGTCTATTAATTTTATTCCAACAATTTTAAATATACnACCTAATATAATATCAACAGATGAAATGTCATTATTTATATGGTCAATTCTATTATTATTAT--------------------------------------------------------------------------------------------------------------------------------------------------------------------------------------------------------------------------------------------------------------------------------------------------------------------------------------------------------------------------------------------------------------------------------------------------------------------------------------------------------------------------------------------------------------------
    Cecinothofagus_gallaecoihue  []                                []                   [FJ998296]     -----------------------------------------------------------TTATTCGAATAGAAATAGGGATACCTGGTCAATTAATTGGTAATGATCAGATTTATAATTCTATTGTTACAATTCATGCTATTGTAATAATTTTTTTTATAGTTATACCAATGATAGTAGGAGGATTTGGTAATTATTTAATTCCTATTATGCTTGGAGCCCCAGATATAGCTTTCCCTCGTTTAAATAATATAAGATTTTGATTATTAATTCCTTCAATAATTTTATTATTATCTAGTATATTTATTGATCAGGGGGTCGGGACTGGATGAACATTATATCCTCCTCTTTCTTCTTTAGCAGCTCATATAGGTATATCAGTAGATTTAGCAATTTTTTCAATTCATTTAACTGGTATTTCATCTATTTTAGGTTCTTTAAATTTTATTAATACAGTTTATAATATGCGTCCTTTACATATATATATAGATAAAATGGTTTTATTTATTTGGTCAATTTTATTAACAACAATTTTACTTTTAACTTCATTACCCGTTTTAGCAGGAGGTATTACAATATTATTAACAGACCGTAATTTAAATACATCATTTTTTGATCCAATAGGAGGTGGGGATCCTATTTTATTTCAACATTTATTTTGGTTTTTTGGTCATCCTGAGGTTTATATTTTAATTTTACCTGGTTTTGGTATAATTTCTCATATAATTTATGTAGAGTGTGGTAAGAAAATAACTTTTGGTTCATTAGGTATAATTTATGCTATATCAGGAATTGGATTATTAGGATTTGTGGTTTGAGGACATCATATATTTACTGTTGGGATAGATGTTGATACTCGTGCTTATTTTACTTCAGCAACTATAATTATTGCTGTTCCTACTGGAATTAAAATTTTTAGTTGAATAGCAACTATACACGGAGTTAAAATTGAATTTAATTCTTCAATATTATGAGTTTTTGGCTTTTTATTTTTATTTTCTTTTGGAGGGTTAACAGGTATTACTTTATCAAATTCGTCAATTGATGTT------------------------------ 
    Cecinothofagus_gallaelenga   []                                []                   [FJ998297]     -----------------------------------------------------------TTATTCGAATAGAGATAGGGATACCTGGACAGTTAATTGGTAATGATCAGATTTATAATTCTATTGTTACAATTCATGCTATTGTAATAATTTTTTTTATAGTTATACCAATGATGGTTGGTGGATTTGGTAATTATTTAATTCCTATTATCCTTGGAGCCCCGGATATAGCTTTTCCTCGTTTAAATAATATAAGATTTTGATTATTAATTCCTTCAATAATTTTATTATTATCTAGAATATTTATTGATCAGGGGGTTGGGACTGGGTGAACATTATACCCACCTTTATCTTCTTTAATTGCTCATATAGGTATATCTGTTGATTTAGCTATTTTTTCTATTCATTTAACGGGTATTTCCTCAATTTTGGGTTCATTAAATTTTATTAATACGGTGTATAATATACGTCCTTTTTTTATAAAAATAGATAAAATGGTTTTATTTATTTGATCAATTTTGTTAACAACAATTTTACTTTTAACTTCTTTACCAGTTTTAGCAGGTGGAATTACAATATTATTGACAGATCGTAATTTAAATACTTCTTTTTTTGATCCTATAGGAGGAGGTGATCCAGTTTTATTTCAACATTTATTTTGATTTTTTGGGCATCCTGAAGTTTATATTTTAATTTTACCTGGTTTTGGTATAATTTCTCATATAATTTATGTAGAATGTGGTAAAAAAATAACTTTTGGTTCATTAGGAATAATTTACGCTATATCAGGAATTGGATTATTAGGATTTGTTGTTTGAGGTCATCATATATTTACTGTTGGGATAGATGTTGATACTCGTGCTTATTTTACTTCAGCAACAATAGTTATTGCTGTTCCTACGGGAATTAAAATTTTCAGATGAATAGCAACAATACATGGGGTTAAAATTGAAGTTAATTCTTCTATACTATGGATTTTTGGTTTTTTATTTTTATTTTCTTTTGGAGGGTTAACTGGTATTACCTTATCAAATTCATCAATTGATGTT------------------------------
    Cecinothofagus_ibarrai       []                                []                   [FJ998298]     -----------------------------------------------------------TTATTCGAATAGAGATAGGGATACCTGGTCAGTTAATTGGTAATGATCAGATTTATAATTCTATTGTTACAATTCATGCTATTGTAATAATTTTTTTCATAGTTATACCAATAATGGTTGGTGGATTTGGTAATTATTTAATTCCTATTATACTTGGAGCTCCGGATATAGCTTTTCCTCGTTTAAATAATATAAGATTTTGATTATTAATTCCTTCAATAATTTTATTATTATCTAGAATATTTATTGATCAGGGGGTTGGAACTGGTTGAACCCTATATCCACCTTTATCTTCTTTTATTGCTCATATAGGAATATCTGTTGATTTAGCTATTTTTTCTATTCATTTAACAGGTATTTCTTCAATTTTGGGTTCATTAAATTTTATTAATACGGTGTATAATATACGTCCTTTTTTTATAAAAATAGATAAAATGGTTTTATTTATTTGATCAATTTTGTTAACAACAATTTTACTTTTAACCTCATTACCAGTTTTAGCAGGTGGAATTACAATATTATTAACTGATCGTAATTTAAATACTTCTTTTTTTGATCCCATAGGAGGAGGTGATCCAGTTTTATTTCAACATTTATTTTGATTTTTTGGGCATCCTGAGGTTTATATTTTAATTTTACCTGGTTTTGGTATAATTTCTCATATAATTTATGTAGAATGTGGTAAAAAAATAACTTTTGGTTCCTTAGGAATAATTTATGCTATATCAGGTATTGGATTGTTAGGATTTGTTGTTTGAGGCCATCATATATTTACTGTTGGTATAGATGTTGATACTCGTGCTTATTTTACTTCAGCAACAATGGTTATTGCTGTTCCTACGGGAATTAAAATTTTCAGGTGAATAGCAACAATACATGGAGTTAAAATTGAAATTAATTCCTCTATATTATGGGTTTTTGGTTTTTTGTTTTTATTTTCTTTTGGTGGGTTAACTGGGATTACTTTATCAAATTCATCAATTGATGTT------------------------------
	Ceroptres_cerri              [30Ceroptrescerri]                [491.49.0.1]         [AY368910]     TATATTATATTTTATATTTGGGGTATATTCTGGAATAATTGGATCATCCTTAAGAATAATTATTCGAATAGAATTAGGAACTCCTACTCAGTTAATTAATAATGACCAAATTTATAATTCAATTGTAACTGCTCATGCTTTTATTATAATTTTTTTTATAGTTATACCTATTATAGTAGGTGGATTTGGAAATTATATGATTCCTTTAATATTAATTTCTCCTGATATAGCATATCCTCGTTTAAATAATATAAGGTTTTGATTATTAATTCCTTCTTTAATTTTATTGATCATGGGAATATTTATTGATCAAGGGGCGGGGACAGGATGAACAGTGTATCCCCCTTTATCTTCTAGGTTAGGGCATTCAGGGTTATCTGTAGATTTAACTATTTATTCATTACATTTAAGAGGAATTTCTTCTATTTTAGGATCCATTAATTTTATTTCTTCTATTATAAATATACGCCCTAAATTAATATTAATAGATAAAATTTCTTTATTTATTTGATCAATTTTATTAACTACTATTTTATTATTATTATCTTTACCTGTTTTAGCTGGAGGAATTACAATATTATTATTTGATCGAAATATAAATACTTCATTTTTTGATCCTATAGGAGGAGGTGACCCAATTTTATATCAACATTTATTTTGATTTTTTGGACATCCTGAAGTTTATATTTTAATTTTACCAGGATTTGGAATAATTTCTCATATAATTTATTTAGAAACTGGAAAAAAAATTACTTTTGGATCTTTAGGAATAATTTATGCAATAATTTCTATTGGAATGTTAGGTTTTATTGTATGAGGACATCATATATTTACAGTAGGAATAGATGTAGATACTCGAGCTTATTATACTTCAGCTACTATAATTATTGCAATTCCCACAGGAATCAAAATTTTTAGATGATTGGCTACAATATATGGATCAAAATTAGACATTAATATTTCAATAATATGATCTTTAGGATTTATTTTTTTATTTTCAATAGGAGGAATAACAGGAGTAACTTTATCTAATTCTTCTATTGATATTATTTTGCATGATACTTATTATGTAGTAGCT
	Ceroptres_clavicornis        [31Ceroptresclavicornis]          [ZL011]              [DQ012635]     ?????????????????????????????????????????????????????????????????????????????????????????????????AATAATGATCAAATTTATAATTCAATTGTTACAGCTCATGCTTTTATTATAATTTTTTTTATAGTTATACCTATTATAGTTGGAGGATTTGGTAATTATATAGTTCCTTTAATATTAATTTCACCAGATATAGCATATCCTCGATTAAATAATATAAGATTTTGATTATTAATTCCTTCTTTAATATTATTAATTTCAAGAATATTTATTGATCAAGGAGCTGGTACAGGATGAACTGTTTATCCTCCTTTATCTTCTAATTTAGGTCATTCAGGATTATCTGTAGATTTAACAATTTATTCTTTACATTTAAGAGGTATTTCTTCTATTTTAGGTTCTATTAATTTTATTTCTTCTATTTTAAATATACGTCCTAAATTAATATTAATAGATAAAATTTCTTTATTTATTTGATCAATTTTATTAACTACTATTTTATTATTATTATCTTTACCAGTATTAGCTGGAGGAATTACAATATTATTATTTGATCGAAATATAAATACTTCTTTTTTTGATCCTATAGGAGGAGGGGATCCAATTTTATATCAACATTTATTTTGATTTTTTGGTCATCCTGAAGTTTATATTTTAATTTTACCAGGATTTGGAATAATTTCTCATATAATTTATTTAGAGACTGGAAAAAAAATTACTTTTGGATCATTAGGAATAATTTATGCTATAATATCTATTGGTATATTAGGATTTATTGTATGAGGTCATCATATATTTACAGTAGGTATAGATGTTGATACTCGAGCTTATTATACATCAGCCACAATAATTATTGCTATTCCTACAGGAATTAAAATTTTTAGTTGATTAGCTACAATATATGGATCAAAATTAGATATTAATGTATCTATAATGTGATCATTAGGATTTATTTTTTTATTTTCTATAGGAGGAATAACAGGAGTTACTTTATCTAATTCTTCTATTG???????????????????????????????????
	Ceroptres_sp.                [32CeroptresNA]                   [*399.0.1]           [DQ012636]     TATTTTATATTTTATTTTTGGTGTATGAGCAGGAATAATTGGATCTTCTCTTAGAATAATTATTCGAATAGAATTAGGGACCCCCTCTCAGTTAATTAGTAATGATCAAATTTATAATTCAATTGTAACGGCCCATGCTTTTATTATAATTTTTTTTATAGTTATACCAATTATGGTAGGGGGATTTGGCAATTATATAGTTCCATTAATATTAACTTCCCCTGATATAGCATATCCCCGATTAAATAATATAAGATTTTGGTTATTAATTCCCTCTTTAGTTTTATTAATTATAGGGTTATTTTTAGATGAGGGAGCTGGAACAGGATGAACTGTATATCCTCCCTTATCTAGTGCTTTAGGGCATTCGGGGGTTTCTGTAGATTTAACTGTTTATTCTTTACATTTAAGAGGGATTTCTTCTATTTTAGGGTCTATTAATTTTATTTCTTCAATTTTAAATATACGAGTAAATTTAATATTGATAGATAAAGTTTCTTTATTTATATGATCTATTTTATTAACAACAATTCTATTATTATTATCTTTACCTGTTTTAGCTGGAGGGATTACTATATTATTATTTGATCGTAACATAAATACTTCTTTTTTTGATCCAATAGGGGGGGGAGATCCTATTTTATATCAACATTCATTTTGATTTTTTGGTCACCCTGAAGTTTATATTTTAATTTTACCTGGGTTTGGTATAATTTCTCATATCCTTTATACAGAAATAGGAAAAAAAATTACTTTTGGTTCATTAGGAATAATTTATGCTATAGTTTCTATTGGAATATTAGGGTTTATTGTATGGGGGCACCATATATTTACTGTAGGAATAGATGTTGATACACGAGCTTATTATGCTTCAGCTACTATAATTATTGCAGTTCCAACTGGAATTAAAATTTTTAGATGATTAGCAACTATATATGGGTCAAAAATTAACTTAAATGTTTCTATATTATGGGCTTTTGGTTTTATNTTTTTATTTTCATTCGGGGGAATAACTAGGATTACTTTATCTAACTCTTCAGTTGATATTATTTTACATGATACTTATTATGTTGTAGCC
	Cynips_quercus               [35Cynipsquercus]                 [f258.0.1]           [DQ012638]     AATATTATACTTTATATTTGGAATTTGATCTGGAATAATTGGATCTGGTTTAAGAATAATTATTCGAATAGAATTAGGGATACCATTACAATTAATTGGGAATGACCAAATTTATAATTCAATTGTTACTGCTCATGCTTTTGTAATAATTTTTTTTATAGTTATACCAATTATAGTAGGAGGGTTTGGTAATTATTTAGTTCCTTTAATGTTGGCTGCTCCTGATATAGCTTTCCCTCGATTAAATAATATAAGATATTGACTTTTAATTCCTTCTTTATTTTTATTATTAGCTGGAATATTAGTGGACCAGGGTGCTGGGACTGGATGAACTGTATACCCTCCATTATCTTCTAACTTAGGTCATCCAGGAATTTCTGTTGATTTAACTATTTATTCTTTACATTTAACAGGGATTTCTTCTATTTTAGGGTCAATTAATTTTATTACAACAATTTTAAATATACGTCCTAATTTAATAGAAATAGATAAAATTCCTCTATTTGTTTGATCTATTTTTTTAACTACAATTTTATTATTATTATCTTTACCAATTTTAGCAGGAGCGATTACAATATTATTATTTGATCGTAATATAAATACCTCTTTTTTTGATCCTATAGGAGGGGGAGACCCAATTTTATACCAACATTTATTTTGATTTTTTGGTCACCCAGAAGTTTATATTTTAATTTTACCTGCATTTGGAATAATTTCTCATATAATTTATATGGAGTGTGGAAAAAAAAATACTTTTGGGTCATTAGGTATAATGTATGCAATAATTTCAATTGGTATATTAGGATTTATTGTTTGAGGCCATCATATATTTACAGTAGGGATAGATATTGATACTCGAGCTTATTACACTTCAGTAACAATAATTATTGCAATTCCTACTGGTATTAAAATTTTTAGATGATTAGCAACTATATATGGATCAAAAATTAATTTTAATTTATCTATTATATGAGCTTTAGGATTTATTTTTTTATTTTCTATTGGAGGAATAACAGGGGTTACTTTAGCTAACTCTTCAATTGATATTGTTATACATGATACTTATTATGTTGTTGCT
	Dallatorrella_sp.            [36Dallatorellasp]                [MB341]              [AY675816]     ?????????????????????????????????????????????????????????????????????????????????????????????????????????????????????????????????????????????????????????????????????????????????????????????????????????????????????????????????????????????????????????????????????????????????????????????????????????????????????????????????????????????????????????????????????????????????????????????????????????????????????????????????????????????????????????????????????????????????????????????????????????????????????????????????????????????????????????????????????????????????????????????????????????????????????????????????????????????????????????????????????????????????????????????????????????????????????????????????????????TTTCACATATAATTTATATTGGAAGTGGTAAAAAATCTACATTTGGATCCTTAGGAATAATATATGCAATAATTTCTATCGGAATATTAGGATTTATTGTTTGAGGACATCATATATTTACTGTGGGTATAGATGTTGATACTCGAGCTTATTATACTTCAGTAACAATAATTATTGCTGTCCCTACAGGAATTAAAATTTTTAGATGGCTAGCAACAATATATGGCTCTAAAATTAAAATAAATGTATCAATATTATGATCTTTAGGATTTATTTTTTTATTTTCAATTGGAGGAATTACTGGAGTAACTTTATCTAATTCATCTATTGATATAATTTTACATGATACATATTATGTTGTTGCA
	Diastrophus_mayri            [38Diastrophusmayri]              [j020.112.0.1]       [DQ012639]     AATATTATATATAATTTTTGGTGTATGATCTGGAATAATTGGGTCTAGATTAAGAATAATTATTCGTATAGAATTAGGGGTTCCATTACAAATAATTGGAAATGATCAACTTTATAATTCTATTGTAACAATTCATGCATTTATTATAATTTTTTTTATAGTTATACCAATTATAGTAGGAGGATTTGGAAATTATTTAATTCCACTTATATTATCAATTCCTGATATAGCTTTCCCTCGGATAAATAATATGAGATTTTGACTTTTAGTCCCTTCTTTAATGTTAATATTATCTAGTATATGGGTAGATCAAGGATCTGGGACAGGATGAACTGTTTATCCTCCTTTATCTTCAAATTTAGGACATAATGGAATTTCTGTAGATTTAGTAATTTATTCTTTACATTTAAGAGGAATTTCATCAATTATAGGGTCAATTAATATTATTACTACAATTTTAAATATACGACCGTATTTATTAACAATAGATAAAATTAGATTATTTACTTGATCTATTTTTTTAACAACTATTTTATTATTATTATCATTACCAGTATTAGCGGGAGGTATTACTATATTATTAATAGATCGAAATATAAATTCTTCTTTTTTTGATCCATTAGGAGGAGGAGATCCTATTCTTTATCAACATTTATTTTGATTTTTTGGGCATCCTGAAGTTTATATTTTAATTTTACCTGGTTTTGGAATAATTTCTCATATAATTTATACAGAATGTGGGAAAAAAATTACTTTTGGATCTTTAGGTATAATATATGCTATAATTTCTATTGGAATATTAGGATTTATTGTTTGGGGACATCATATATTTACTGTAGGGATAGATATTGATACACGAGCTTATTACACTTCAGTAACTATAATTATTGCTATTCCTACAGGGATTAAAATTTTTAGATGATTAGCTACAATATATGGATCAAAAATTAATTTTAATCCTTCAATTATTTGAACATTAGGATTTATTTTTTTATTTTCAATTGGTGGGATAACTGGTGTAACTTTAGCTAATTCTTCAATTGATATTATTTTACATGATACATATTACGTAGTAGCT
	Diastrophus_potentillae      [39Diastrophuspotentillae]        [404.8.0.1Gonaspis]  [AY368914]     TATATTATATATAATTTTTGGTGTTTGATCTGGCATAATTGGGTCTAGATTAAGAATAATTATTCGGACAGAACTTGGTACACCATTACAATTAATTGGTAATGATCAAATTTATAATTCAATTGTTACAACTCATGCATTTATTATAATTTTTTTTATAGTTATACCTATTATAGTTGGGGGATTTGGAAATTATTTAATTCCTCTTATATTAAGGGTTCCTGATATAGCTTTCCCTCGTATAAATAATATAAGATTTTGGCTTTTAATTCCTTCTTTAATATTAATATTATCTAGAATATATGTTGATCAAGGATCAGGGACAGGATGAACGGTTTATCCTCCTTTATCTTCAATTTTGGGTCATAATGGTATTTCTGTTGATTTAGTAATTTATTCTTTACATTTAAGAGGAGTTTCTTCTATTTTAGGATCTATTAATATTATCACAACAATTTTAAATATACGTCCATATTTATTAAGAATAGATAAAATTAGGTTATTTATTTGATCTATTTTATTAACAACTATTTTATTATTATTATCTTTACCAGTTTTAGCAGGAGGAATTACTATATTATTAATAGATCGAAATATAAATTCTTCTTTTTTCGATCCGTTAGGTGGAGGAGATCCTATTCTTTATCAACATTTATTTTGATTTTTTGGTCATCCTGAAGTTTATATTTTAATTTTACCAGGATTTGGAATAATTTCTCATATAATTTATACAGAATGTGGAAAAAAAATTACTTTTGGATCTTTAGGTATAATATATGCTATAATTTCTATTGGAATATTAGGATTTATTGTTTGAGGTCATCATATATTTACTGTAGGTATAGATATTGATACTCGAGCTTATTATACGTCAGTAACTATAATTATTGCAATTCCTACAGGGATTAAAATTTTTAGATGATTAGCTACTATATATGGATCAAAAATTAATTTTAATCCCTCAATTATTTGATCATTAGGCTTTATTTTTTTATTTTCAATTGGGGGAATAACAGGAGTAACTTTATCTAATTCATCAATTGATATTATTTTACATGATACTTATTATGTAGTTGCT
	Diastrophus_rubi             [40Diastrophusrubi]               [406.0.1]            [DQ012640]     AATATTATATATAATTTTTGGTATTTGATCAGGTATAATTGGATCAAGATTAAGAATAATTATTCGAATAGAACTTGGAAATCCTATACAATTAATTGGTAATGACCAAATTTATAATTCAATTGTTACAATTCATGCATTTATTATAATTTTTTTTATAGTTATACCCATTATAGTTGGTGGATTTGGAAATTATTTAATTCCTCTAATATTATCAGTACCTGATATACCTTTCCCTCGTATAAATAATATAAGATTTTGACTTTTAATACCTTCTTTAATATTAATATTATCAAGAATATGTATTGATCAAGGATCAGGAACAGGATGAACTATTTATCCTCCTTTATCTACAATATTAGGACATAATGGAATTTCTGTAGATTTAGTAATTTATTCTTTACATTTAAGAGGAATTTCATCAATTATAGGGTCAATTAATATTATTACAACAATTTTAAATATACGACCATACTTAATATCTATAGATAAAATTACTTTATTTACATGATCAATTATTTTAACAACTATTTTATTATTATTATCTTTACCAGTTTTAGCTGGAGGTATTACAATATTATTAATAGATCGAAATATAAATTCTTCTTTTTTTGAGCCATTAGGGGGTGGAGATCCTATTCTTTATCAACATTTATTTTGATTTTTTGGTCATCCTGAAGTTTATATTTTAATTTTGCCTGGATTTGGAATAATTTCTCATATAATTTATACAGAATGTGGAAAAAAAATTACTTTTGGATCATTAGGAATAATATATGCAATAATTTCAATTGGTATATTAGGATTTATTGTATGAGGTCATCATATATTTACAGTAGGAATAGATATTGATACCCGAGCTTATTATACTTCAGTAACTATAATTATTGCTATTCCAACAGGGATTAAAATCTTTAGTTGATTAGCTACAATATATGGATCAAAAATTAATTTTAATCCTTCTATTATTTGATTATTAGGATTTATTTTTTTATTTTCAATTGGAGGAATAACAGGAGTAACCTTATCTAATTCATCAATTGATATTATTTTACATGATACTTATTATGTAGTAGCT
	Diastrophus_turgidus         [41Diastrophusturgidus]           [f289.37.0.1]        [AY368913]     AATATTATATATAGTTTTTGGTATTTGATCTGGAATAATTGGATCAAGATTAAGAATAATTATTCGTACAGAACTTGGAACTCCTACACAATTAATTGGTAATGATCAAATTTATAACTCAATTGTTACAATTCATGCATTTATTATAATTTTTTTTATAGTAATACCAATTATAGTAGGAGGATTTGGAAATTATTTAATTCCTTTAATATTATCAGTACCTGATATAGCTTTTCCTCGAATAAATAATATAAGATTTTGACTTTTAGTCCCTTCTTTATTATTAATAATTTCTAGTATATGTGTAGATCAAGGGTCTGGTACAGGTTGAACTGTTTATCCCCCTTTATCTTCAACTTTAGGACATAATGGTATTTCAGTAGATTTAGTAATTTATTCATTACATTTAAGAGGCATTTCATCTATTATAGGGTCAATTAATATTATTACAACAATTTTAAATATACGACCATATTTATTATCTATAGATAAAATTAGTTTATTTACTTGATCTATCTTTTTAACTACTATTTTATTATTATTATCTTTACCAGTGTTAGCCGGAGGAATTACTATATTATTAATAGATCGAAATATAAATTCTTCTTTTTTTGACCCTTTAGGAGGAGGGGATCCTATTCTTTATCAACATTTATTTTGATTTTTTGGACACCCTGAAGTTTATATTTTAATTTTACCTGGATTTGGAATAATTTCTCATATAATTTATACAGAATGTGGAAAAAAAATTACTTTTGGTTCTTTAGGAATAATATATGCAATAATTTCTATTGGAATATTAGGATTTATTGTATGAGGACATCATATATTTACTGTAGGGATAGATATTGATACACGAGCTTATTATACTTCAGTAACTATAATTATTGCTATTCCAACAGGAATTAAAATTTTTAGATGGTTAGCAACAATATATGGTACAAAAATTAATTTTAATCCTTCAATTATTTGATCATTAGGCTTTATTTTTTTATTTTCAATTGGGGGAATAACAGGGGTAACTTTAGCTAATTCATCAATTGATATTATTTTACATGATACTTATTATGTAGTGGCT
	Diastrophus_sp.              [37DiastrophusspJpn]              []                   []             ??????????????????????????????????????????????????????????????????????????????????????????????????????????????????????????????????????????????????????????????????????????????????????????????????????????????????????????????????????????????????????????????????????????????????????????????????????????????????????????????????????????????????????????????????????????????????????????????????????????????????????????????????????????????????????????????????????????????????????????????????????????????????????????????????????????????????????????????????????????????????????????????????????????????????????????????????????????????????????????????????????????????????????????????????????????????????????????????????????????????????????????????????????????????????????????????????????????????????????????????????????????????????????????????????????????????????????????????????????????????????????????????????????????????????????????????????????????????????????????????????????????????????????????????????????????????????????????????????????????????????????????????????????????????????????
	Diplolepis_rosae             [42Diplolepisrosae]               [AF395174]           [AF395174]     TGTATTATATTTTATATTTGGTATTTGGTGTGGGATGGTTGGGGCAGCTTTAAGAATAATTATTCGTATTGAGTTAGGAATAACAGGGCAGTTAATTGGTAATGATCAAATTTATAATTCTATTGTTACTTCTCATGCTTTTATTATAATTTTTTTTATAGTTATGCCTTTAATATTAGGGGGATTTGGTAATTATTTAATTCCATTAATATTATCTTCTCCAGATATATCTTTTCCTCGATTAAATAATATAAGATTTTGATTATTAGTTCCTTCTTTTATTTTGTTAATTATAAGTATATTTATTGATCAAGGAGCAGGTACAGGGTGAACTGTTTATCCTCCATTATCATTAAATATTGGGCATGAAGGGGTTTCTGTTGATTTAGTAATTTTTTCATTACATTTAAGTGGGATTTCATCAATTTTAGGTTCAATTAATTTTATTACTACAATTTTAAATATACGTCCTGTAATAATAAGAATAGAAAAAATTACTTTATTTTCTTGATCAATTTTATTAACTACTATTTTATTATTATTGTCTTTACCTGTTTTAGCTGGGGGTATTACTATATTATTATTTGATCATAATTTAAATACTTCTTTCTTTGATCCTATAGGGGGCGGGGATCCAGTTTTATATCAACATTTATTTTGATTTTTTGGTCATCCAGAAGTTTATATTTTAATTTTGCCAGGATTTGGTATAATTTCTCATATAATTTATTCTGAATGTGGTAAAAAATTTACTTTTGGTTCATTAGGTATGATATATGCTATAATTTCAATTGGTATATTAGGGTTTATTGTATGAGGACATCATATATTTACTGTTGGTATAGATATTGATACACGGGCTTATTATACATCAGTTACTATAATTATTGCTGTTCCTACAGGTATTAAAATTTTTAGGTGATTGGCTACTATATATGGAGCAAAAATTGATTATAATTTGGCTATAATTTGATCATTAGGATTTATTTTTTTATTTTCTTTAGGAGGATTAACAGGAGTTTTATTATCTAATTCATCCATTGATATTATTTTACATGATACATATTATGTTGTTGC?
	Dryocosmus_quercuspalustris  [34Cynipspalustris]               [ZL017]              [DQ012637]     ??????????????????????????????AGGAATAATTGGTTCAGGTTTAAGAATAATTATTCGAATAGAATTGGGAATACCATTACAATTAATTGGTAATGATCAAGTTTATAATTCTGTAGTTACTGCTCATGCATTTGTAATAATTTTTTTTATAGTAATACCTATTATAGTTGGGGGATTTGGTAATTATTTAGTTCCTTTAATGTTAACGGCCCCTGATATAGCTTTCCCCCGATTAAATAATATAAGATATTGACTTTTAATTCCTTCATTATTTTTATTATTAGCTGGAATAATAGTTGATCAAGGGGCCGGCACAGGGTGAACTGTATACCCTCCTTTATCATCTAATTTAGGGCACCCTGGAATTTCAGTTGATTTAACAATTTATTCATTACATTTAACTGGAATTTCTTCAATTTTAGGTTCAATTAATTTTATTACAACAATTTTAAATATACGGTCTAATTTAATAAATATAGATAAAATTCCTTTATTTGTTTGATCTATTTTTTTAACAACTATTTTATTATTATTATCTTTACCAATTTTAGCTGGAGCAATTACTATATTATTATTTGATCGAAACATAAATACTTCATTTTTTGATCCAATAGGGGGAGGAGATCCTATCTTATATCAACATTTATTTTGATTTTTTGGGCACCCCGAAGTTTATATTTTAATTTTACCAGCTTTTGGAATAATTTCTCATATAATTTACATAGAGTGTGGTAAAAAAAATACTTTTGGTTCATTAGGTATAATATATGCAATAATTTCTATTGGTATATTAGGATTTATTGTTTGAGGACATCATATATTTACTGTAGGGATAGATATTGATACTCGAGCTTATTATACTTCAGTAACAATAATTATTGCAATTCCTACTGGAATTAAAATTTTTAGGTGATTAGCAACAATATATGGGGCAAAAATTAATTTTAATTTATCTATTATATGATCATTAGGATTTATTTTTTTATTTTCTATTGGGGGAATAACTGGAGTAACTTTAGCTAATTCATCAATTGATATTGTTATACATGATACTTATTATGTA??????
	Eschatocerus_acaciae         [43Eschatocerusacaciae]           [*f281.0.1]          [AY368928]     AATCATATATTTTATTTTAGGAATTTGATCAGGAATTTTAGGGGCATCATTAAGTATACTTATTCGAATAGAATTAGGTACCCCTAATCAATTTATTGGAAATGATCAAATTTATAATTCTATTGTAACAGCTCATGCATTTATCATAATTTTCTTTATAGTTATACCTATTATAATTGGAGGATTTGGTAATTATTTAATTCCTTTAATACTTGGGGTTCCAGATATATGCTTTCCACGATTAAATAATTTAAGATTTTGGTTACTTCTACCTTCTTTAGGTTTATTATTAAGAAGAATGCTTTTAGATTCTGGTGCGGGTACAGGATGAACAGTTTATCCTCCTTTATCTTCTCTTATTGGACATCCTGGAGTATCTGTTGATTTTGCAATTTTTTCTTTACATTTAAGGGGAGCATCCTCTATTTTAGGATCTATTAACTTTATTTCCACAATTATTAATATACGGACAATGAAATTTTCAATAGATAAAATTTCTTTGTTTGTTTGATCTATTTTATTAACTACTATTTTATTATTATTATCTTTACCTGTATTAGCAGGAGGAATTACAATACTTTTATTTGATCGAAATCTAAATACTTCTTTCTTTGACCCTATTGGAGGTGGGGACCCCATTTTATATCAACATTTATTTTGATTTTTTGGTCATCCTGAAGTTTATATTTTAATTTTACCTGGATTTGGAATAATTTCTCATATAATTTTTACTGAATGTGGTAAAAAATCTACTTTTGGTTCTTTAGGAATATTATATGCTATAATTTCTATTGGAGCTTTAGGATTTATGGTTTGAGGTCATCATATATTTACAGTAGGTATAGATGTTGATACTCGAGCTTATTTTACTTCTGTAACTATAATTATTGCTATTCCTACTGGAATTAAAATTTTTAGATGATTAGCTACTATATATGGATCAAAAATAAAATTTAGATTACCTATATTATGATCTTTAGGATTTGTATTTTTATTTACTCTTGGTGGTCTAACTGGAGTTACTTTATCAAATTCATCAATTGATATTATCTTACATGATACATATTATGTAGTAGCT
    Euceroptres_sp.              []                                [MB425]              [AY675820]     ---------------------------------------------------------------------------------------------------------------------------------------------------------------------------------------------------------------------------------------------------------------------------------------------------------------------------------------------------------------------------------------------------------------------------------------------------------------------------------------------------------------------------------------------------------------------------------------------------------------------------------------------------------------------------------------------------------------------------------------------TCATATAATTTTTATAGAGTGTGGAAAAAAAAATACTTTTGGCTCTTTAGGTATAATTTATGCTATATCTTCAATTGGTTTATTGGGGTTTTTTGTTTGAGGACATCATATATTTACAGTAGGAATAGATGTAGATACTCGAGCTTATTATACTTCAGCTACTATAATTATTGCAGTACCTACAGGTATTAAAATTTTTAGATGATTAGCTACAATATATGGTTCAAAAATTAAAATTAAATTACCTATAATATGATCATTAGGCTTTATTTTTTTATTTTCATTTGGAGGAATTACTGGAATTACACTATCAAATTCATCAATTGATGGTGTTATACATGATACATATTATG--------
	Hedickiana_levantina         [44Hedickianalevantina]           [j017.18.0.1]        [AY368919]     TATATTATATTTTTTATTTGGTGCATGATCTGGGACTATTGGATCTGCATTAAGTATACTTATTCGTAGAGAATTAGGGACTCCAAATCAATTTATTGGAAATGATCAAATTTATAATTCAATTGTCACATCTCATGCATTTGTAATAATTTTTTTTATAGTTATACCTATTATAGTTGGTGGATTTGGCAATTATTTAATTCCTTTAATAATTTCAGCTCCTGATATAGCTTTCCCTCGATTAAATAATTTAAGATATTGGTTACTTGCCCCAGCTTTATTATTATTATTATCAAATTTATTTATTGATCAGGGGGCTGGGACTGGATGAACAGTTTATCCTCCATTATCTTCTTCTATTGGACATGAAGGAATTTCAGTAGATTTAATTATTTATGCATTACATTTAAGAGGGATCTCTTCAATTTTAGGGTCAATTAATTTTATTACCACTATTTTAAATATACGACCTGAAAAAGTTTCTATAGATAAAATTTCATTATTTTCATGATCTATTTTATTAACAACAATTTTACTTTTACTTTCTTTACCTGTATTAGCAGGAGGTATTACAATATTACTTTTTGATCGTAATTTAAATACATCTTTTTTTGACCCAATAGGAGGGGGGGATCCAATTTTATACCAACATTTATTTTGATTTTTTGGTCACCCAGAAGTTTATATTTTAATTCTTCCAGGATTTGGAATAATTTCTCATATAATTTATTCAGAATGTGGTAAAAAAACAACATTTGGTTCATTAGGGATATTATATGCAATAATTTCTATTGGAATATTAGGTTTTATTGTTTGAGGCCATCATATATTTACTGTGGGTATAGATGTAGATACACGAGCTTATTACACATCAGCAACTATAATTATTGCAGTTCCTACTGGTATTAAAGTATTTAGTTGATTGGCATCAATATATGGAGCAAAAGTTAATTTTAATTTATCAATTCTTTGATCATTAGGATTTATTTTTTTATTTTCACTTGGAGGAGTGACAGGTGTTACTTTATCTAATTCATCAATTGATATTGTTATACATGATACTTATTATGTTGTTGCA
	Himalocynips_vigintilis      [96Himalocynips_vigintilis]       []                   []             ??????????????????????????????????????????????????????????????????????????????????????????????????????????????????????????????????????????????????????????????????????????????????????????????????????????????????????????????????????????????????????????????????????????????????????????????????????????????????????????????????????????????????????????????????????????????????????????????????????????????????????????????????????????????????????????????????????????????????????????????????????????????????????????????????????????????????????????????????????????????????????????????????????????????????????????????????????????????????????????????????????????????????????????????????????????????????????????????????????????????????????????????????????????????????????????????????????????????????????????????????????????????????????????????????????????????????????????????????????????????????????????????????????????????????????????????????????????????????????????????????????????????????????????????????????????????????????????????????????????????????????????????????????????????????????
	Ibalia_anceps                [45Ibaliaanceps]                  [FSU 408 Zhiwei]     [DQ012641]     ??????????????????????????????AGGATTAATTGGAGCTAGTATAAGATTAATTATCCGAATAGAATTAGGGATACCTGGGCAATTAATTAATAATGATCAAATTTATAATTCTATTGTAACTATTCATGCTTTTATTATAATTTTTTTTATAGTTATACCTATTATAGTAGGAGGATTTGGGAATTATTTAATTCCTTTAATATTAGTTATTCCAGATATGGCTTTCCCTCGATTAAATAATATAAGATTTTGATTATTAGTCCCTGCTCAGGTATTTTTAATCGCTGGGTTAATAATTGATCAAGGAGCAGGTACTGGATGAACTGTTTATCCTCCTTTATCTTCTTTATTGGGACATTCTAGAATTTCAGTTGATTTAACTATTTTTTCTTTACATTTAAGAGGAATCTCTTCAATTTTAGGATCTATTAATTTTATTAGAACAATTTATAATATACGT------TTAATAAGAATAGATAAAATTACTCTATTTGTTTGATCAATTTTATTAACAACTATTCTTTTATTATTATCTTTACCTGTATTAGCAGGAGGAATCACTATATTATTATTTGATCGAAATTTAAATACTTCTTTTTTTGATCCAATAGGAGGAGGGGATCCAATCTTATACCAACATTTATTTTGATTTTTTGGACATCCTGAAGTTTATATTTTAATTTTACCTGGATTTGGAATAATTTCACATATTATTTACACTGAATGTGGAAAAAAAAGAACTTTTGGAGCTCTAGGAATAATATATGCTATAATTTCAATTGGAATATTAGGATTTATTGTATGAGGCCATCATATATTTACAGTAGGAATAGATGTAGATACTCGAGCTTATTATACTTCAGTAACTATAGTTATTGCAATTCCTACAGGAATCAAAATTTTTAGTTGATTAGCTAGAATATATGGATCTAAAATTAATTACACTTCTTCAATAATTTGATCTATTGGATTTATTTTTTTATTTTCTATTGGGGGAATAACAGGAGTAACTTTATCTAATTCTTCAATTGATGTAATATTACACGATACTTATTATG????????
	Ibalia_rufipes               [46Ibaliarufipes]                 [*f292.42.0.1]       [DQ012642]     GCTGCTATATTTTATTTTTGGGATTTGATCCGGAATAATTGGATCTAGACTAAGAATAATTATTCGAATAGAATTAGGAGCCCCTTCCCAATTAATTGGGAATGATCAAATTTATAATTCTATTGTAACAATTCATGCTTTTATTATAATTTTTTTTATAGTAATACCTATTATAGTAGGGGGATTTGGAAATTATTTAATTCCTTTAATATTAGCAATACCAGATATGGCTTTCCCTCGTTTAAATAATATAAGATTTTGGTTATTAATTCCTGCCCTAATATTTTTAATATCTGGAATATTCATTGATCAGGGAGCAGGGACGGGATGAACAGTTTATCCTCCTTTATCTTCTTATTTAGGCCACCCTAGGATTTCAGTTGATTTAACTATTTTTTCTTTACATTTAAGGGGAGTTTCTTCTATTTTAGGTTCTATTAATTTTATTACAACTATTTTAAATATACGA------ATTATAATAATAGATAAAATTACTTTATTTATTTGATCTATTTTATTGACTACAATTTTATTATTATTATCTTTACCTGTATTAGCAGGAGGAATTACAATATTATTGTTTGATCGTAATTTAAATACTTCATTTTTTGACCCCATAGGGGGAGGGGACCCTATTTTATACCAACATTTATTTTGATTTTTTGGTCATCCAGAAGTTTATATTTTAATTTTACCTGGATTTGGAATAATTTCTCATATAATTTATACAGAATGTGGTAAAAAAAGAACTTTTGGGGCATTAAGAATAATATATGCAATAATTTCTATTGGGATATTAGGATTTATCGTATGAGGACATCATATATTTACTGTAGGGATAGATGTAGATACTCGAGCTTATTATACTTCTGTAACTATAATTATTGCTATCCCAACAGGAATTAAAATTTTTAGATGATTAGCTAGGATATATGGGTCTAAAATTAAATTTAATTTATCTATTATTTGATCAATTGGATTTATTTTTTTATTTTCTTTTGGGGGAATAACTGGAGTTACTTTATCAAACTCTTCTATTGACATTATTCTTCATGATACTTATTATGTAGTAGC?
	Iraella_hispanica            [24Aylaxspn]                      [580.2.0.1]          [DQ012632]     AATAATATATTTTATATTTGGTATTTGATCAGGACTTATTGGATCAGCTTTAAGAATATTAATTCGAATAGAATTAGGGACTCCCGGACAATTAATCGGAAATGATCAAATTTATAATTCAATTATTACAGCTCATGCATTTATTATAATTTTTTTTATAGTCATACCTATTATAGTAGGAGGATTTGGTAATTATTTAATTCCTTTAATATTAACTGCCCCAGATATAGCTTTTCCTCGATTAAATAATATAAGATATTGATTGTTAATCCCTGCATTATTATTATTGTTAATAAGAATGTTTGTTGATCAAGGAGCCGGAACTGGATGAACAGTTTATCCTCCTTTGTCATCAAATTTAGGTCATCCTGGAATTTCAGTAGACTTAACAATTTATTCACTTCATTTAAGAGGGATTTCATCAATTTTAGGTTCAATTAATTTTATTACAACAATTTTAAATATACGTCCAATTATAATATCTATAGATAAAATTTCTTTATTTATTTGATCAATTTTTTTAACTACTATTTTATTATTATTATCTTTACCTGTTTTAGCTGGGGGAATTACAATATTATTATTTGATCGTAATATAAATACTTCATTTTTTGATCCTATAGGAGGAGGAGACCCAGTATTATATCAACATTTATTTTGATTTTTTGGTCACCCAGAGGTGTATATTTTAATTTTACCAGGATTTGGAATAATTTCTCATATAATTTATACTGAATGTGGAAAAAAAACAACTTTCGGTTCATTAGGAATAATATATGCAATAATTTCAATTGGAATATTAGGTTTTATTGTTTGAGGTCATCATATATTTACTGTTGGGATGGATGTTGATACACGAGCATATTATACTTCAGCAACTATAATTATTGCAATTCCTACTGGTATTAAAATTTTTAGGTGACTAGCTACAATGTACGGATCAAAAATTGAATTAAATTTATCAATAATTTGATCTTTAGGATTTATTTTTTTGTTTTCATTAGGAGGTATTACTGGAGTAACTTTAGCCAATTCATCTATTGATATTATTTTACATGATACATATTATGTTGTTGCT
	Iraella_luteipes             [47Iraellaluteipes]               [333.2.0.1]          [AY368924]     AATAATATATTTTATTTTTGGTATTTGATCAGGAATAATTGGATCAGCCTTAAGAATATTAATTCGAATAGAATTAGGTACTCCAGGTCAATTAATTGGAAATGATCAAATTTATAATTCAATTGTTACAGCTCATGCTTTTATTATAATTTTTTTTATAGTTATACCAATTATAGTTGGAGGATTTGGAAATTATTTAATTCCTTTAATACTAACAGCACCTGACATAGCTTTTCCACGATTAAATAATATAAGATATTGATTATTAATTCCTTCTTTATTATTATTATTATTAAGAATATTTGTTGATCAGGGAGCTGGAACAGGTTGAACAGTTTATCCTCCTTTATCTTCAAATATAGGTCATCCAGGGATCTCTGTAGATCTTACAATTTATTCTTTACATTTAAGAGGGAYTTCTTCAATTTTAGGGTCAATTAACTTTATTACAACTATTTTAAATATACGACCTTATATAGTTACTATAGATAAAATTTCTTTATTTATTTGATCAATTTTTTTAACAACAATTTTATTATTATTATCTTTACCAGTATTAGCAGGTGGAATTACAATATTATTATTTGATCGTAATATAAATACTTCATTTTTTGACCCAATAGGAGGAGGAGATCCAGTATTATATCAACATTTATTTTGATTTTTTGGTCATCCTGAAGTATATATTTTAATTTTACCAGGATTTGGGATAATTTCTCATATAATTTATAATGAATGTGGGAAAAAAACTACTTTTGGATCTTTAGGAATAATATATGCAATAATTTCTATTGGAATATTAGGATTTATTGTTTGAGGTCATCATATGTTTACTGTAGGAATAGATGTTGATACACGAGCTTATTACACTTCAGCAACAATAGTTATTGCAATTCCTACAGGTATTAAAATTTTTAGTTGATTAGCAACTATATATGGATCAAAAATTGATTTAAATTTATCAATAATTTGATCTTTAGGTTTCATTTTTTTATTTTCAGTTGGGGGAATTACAGGAGTAACTTTATCAAATTCATCTATTGATATTATTTTACATGATACTTATTATGTAGTGGCT
	Isocolus_leuzeae             [48Isocolusleuzeae]               [500.11.0.1]         [DQ012643]     AATATTATATTTTTTATTTGGTATTTGATCAGGAATAATTGGGTCTGCTTTAAGAATAATTATTCGTATAGAATTAGGAACACCAGGTCAATTAATTGGGAATGATCAAATTTATAATTCAGTTGTTACTGTTCATGCATTTGTAATAATTTTTTTTACAGTTATACCAATTATAGTTGGAGGATTTGGGAATTATTTAGTTCCTTTAATATTAACAGCTCCAGATATAGCTTTCCCTCGATTAAATAATATAAGTTACTGACTTTTAATTCCTTCATTATTATTAATAATAACAAGAATGTTTATTGATCAAGGAGGGGGGACAGGATGAACTGTTTACCCTCCTTTATCATCAAATATTGGACATTCAGGAATTTCTGTAGATTTAATTATTTATTCATTACATTTAAGAGGAATTTCTTCTATTTTAGGATCAATTAATTTTATTACAACTATTTTAAATATACGACCTAATATATTATCTATAGATAAAATTTCTTTATTTATTTGATCAATTTTATTAACAACAATTTTATTATTATTATCATTACCTGTATTAGCTGGAGGAATTACAATATTATTATTTGATCGAAATTTAAATACATCATTTTTTGACCCAATAGGAGGAGGAGACCCAATTTTATACCAACATTTATTTTGATTTTTTGGACACCCAGAAGTTTATATTTTAATTTTACCTGGGTTTGGGATAATTTCTCATATAATTTATAGAGAATGTGGTAAAAAGACTACTTTTGGATCTTTAGGAATAATATATGCTATAATTTCTATTGGTATACTAGGTTTTATTGTATGAGGTCATCATATATTTACAGTTGGAATAGATGTAGATACACGAGCTTATTATACATCAGCAACAATAATTATTGCTATCCCTACAAGAATTAAGATTTTTAGATGATTAGCAACAATATATGGATCAAAAATTAATTTTAATTTATCTATTTTATGAGCATTAGGGTTTGTATTTTTATTTTCATTAGGAGGAATAACAGGGGTTACATTAGCTAATTCATCAATTGATATTATTTTACATGATACTTATTATGTAGTTGCT
	Isocolus_lichtensteini       [49Isocoluslichtensteini]         [329.0.1]            [DQ012644]     AATATTATATTTTTTATTTGGAATTTGGTCAGGAATAATTGGTTCAATATTAAGAATAATTATTCGAATAGAATTAGGTACACCAGGACAATTAATTGGAAATGATCAAATTTATAATTCAATTGTTACAGTTCATGCATTTGTAATAATTTTTTTTATAGTTATACCAATTATAGTTGGAGGATTTGGAAATTATTTAGTTCCTTTAATATTAACAGCTCCTGATATAGCTTTTCCTCGATTAAATAATATAAGATATTGACTTTTAATTCCTTCATTATTGTTAATAATAGCAAGAATATTTATTGATCAAGGAGGAGGTACTGGATGAACAGTGTATCCACCTTTATCATCAAATATTGGACACTCAGGAATTTCTGTTGATTTAATTATTTATTCTTTACATTTAAGTGGTATTTCATCAATTTTAGGCTCAATTAATTTTATTACAACAATTTTAAATATACGTCCACATATAATATCTATAGATAAAATTTCATTATTTATTTGATCAATTTTATTAACAACAATTTTATTATTATTATCTTTACCTGTATTAGCAGGTGGAATTACAATATTATTATTTGATCGTAATTTAAATACATCATTTTTTGATCCTATAGGAGGTGGAGATCCAATTTTATATCAACATTTATTTTGATTTTTTGGTCATCCAGAAGTTTATATTTTAATTTTACCAGGATTTGGTATAATTTCTCATATAATTTATAGTGAATGTGGTAAAAAAACTACATTTGGCTCATTAGGAATAATATATGCTATAATTTCTATTGGATTATTAGGATTTATTGTTTGAGGTCATCATATATTTACAGTTGGAATAGATGTTGATACACGAGCTTATTATACTTCAGCAACTATAATTATTGCAATCCCTCCAAGAATTAAAATTTTTAGGTGATTAGCTACAATACATGGAGCAAAAATTAATTTTAATTTATCAATTTTATGATCATTAGGATTTGTATTTTTATTTTCTTTAGGTGGAATAACAGGTGTAACATTAGCTAATTCATCAATTGATATTATTTTACATGATACATATTATGTTGTTGCT
	Isocolus_rogenhoferi         [50Isocolusrogenhoferi]           [f243.0.1]           [AY368921]     AATATTATATTTTTTATTTGGTATTTGATCAGGGATAATTGGGTCTGCTTTGAGAGTAATTATTCGAATAGAGTTAGGGACTCCTGGGCAATTAATTGGAAATGATCAAATTTATAATTCAATTGTTACAGCTCATGCTTTTGTAATAATTTTTTTTATAGTAATACCAATTATAGTTGGAGGATTTGGGAATTATTTAGTTCCTTTAATGTTAACTGCCCCAGATATAGCATTCCCTCGATTAAATAATATAAGATATTGGCTTTTAATCCCTTCTTTATTATTAATAATAACAAGAATATTTATTGACCAAGGAGGGGGTACTGGATGAACAGTTTACCCCCCTTTATCTTCAAATATTGGGCATTTAGGAGTTTCAGTAGATTTAATTATTTATTCATTACATATAAGAGGGGTTTCTTCAATTTTAGGGTCAATTAATTTTATTACAACTATTTTAAATATGCGACCTAATAATTTATCAATAGATAAAATTTCTTTATTTATTTGATCAATTTTATTAACAACAATTTTATTATTATTATCTTTACCTGTGTTAGCTGGAGGAATTACTATATTATTATTTGACCGAAATTTAAATACTTCTTTTTTTGACCCTATAGGAGGAGGAGACCCAATTTTATACCAACATTTATTTTGATTTTTTGGTCACCCAGAAGTTTATATTTTAATTTTACCTGGATTTGGAATAATTTCTCATATAATTTATAGTGAGTGTGGGAAAAAAACTACATTTGGATCTTTAGGAATAATATATGCTATAATTTCAATTGGTGTTTTAGGGTTTCTTGTTTGAGGTCATCATATATTTACAGTAGGGATAGATGTAGATACACGAGCTTATTATACTTCAGTAACAATAATTATTGCAATCCCTACAAGTATTAAAATTTTTAGATGATTAGCTACTATACATGGTACAAAAATTAATTTTAACCTATCTATTTTATGATCTTTAGGATTTGTATTTTTATTTTCATTAGGGGGGATAACAGGAGTAACATTAGCAAATTCATCTATTGACATTATTTTACATGATACTTATTATGTAGTTGCA
	Kleidotoma_sp.               [51Kleidotomasp]                  [KleidGA.MB273]      [AY675914]     AATACTTTATTTCATATTTGGAGTATGATCAGGAATAGTAGGGTCAAGATTAAGAATAATTATTCGTATAGAATTAGGGACCCCCTCACAATTACTAAACAATGACCAAATTTATAATTCAATTGTTACAGCCCATGCCTTTGTCATAATTTTTTTTATAGTTATACCAATTATAGTTGGAGGATTCGGAAATTACCTTATCCCAATTATACTTACTGCCCCAGACATAGCCTTCCCTCGACTTAATAATATAAGATTCTGACTATTAATCCCTTCAATAATTTTAATAATTACAAGAATATTTGTTGATCAAGGAGCCGGAACAGGATGAACAGTCTACCCTCCTTTATCCCTAAGAACAAGACATCCAGGAATTTCTACTGATCTAGTAATTTACTCTCTTCATCTAAGAGGAGTTTCCTCTATTTTAGGGTCAATTAATTTCATTTCAACTATTCTAAATGTTCGCCCCAATTATATATTTATAGATAAAATTTCTTTATTCGCATGATCAATTTTTTTAACAACAATCCTTCTTTTACTATCCTTACCAGTTTTAGCAGGAGGAATCACAATATTATTATTTGACCGAAATTTAAATACTTCATTTTATGACCCTATAGGGGGGGGAGACCCAATTTTATACCAACATTTATTTTGATTCTTTGGCCACCCTGAAGTTTATATTTTAATCCTACCAGGATTTGGAATAGTTTCCCACATACTCTTTTCTGACTCTGGGAAAAAAACAACATTTGGAGCATTAGGTATAATATACGCAATAATTTCAATTGGGTCCTTAGGATTTATTGTTTGAGGCCACCACATATTTACAGTAGGAATAGATGTAGACACCCGAGCTTACTACACTTCAGTAACCATAATTATTGCTGTCCCTACAGGTATTAAAATTTTTAGCTGACTCGCAACTATATCAGGGACAAAGATTAACTTTAACATCTCCATACTATGAGTACTAGGGTTCATTTTTTTATTCTCATTAGGAGGAATAACAGGAATCACCCTCTCTAATTCTTCAATTGATATTATTATACATGACACTTACTATGTAGTTGCT
	Liebelia_fukudae             [52Libeliafucudae]                [f254.5.0.1]         [DQ012645]     AGTTTTATATTTTATTTTTGGAGTTTGATGTGGGATAGTTGGTTCTATTATAAGAATAATTATTCGAATTGAATTAAGGAGAGTCACTCAAATAATTGAGAGGGATCAAGTGTATAATTCAATTGTTACTTCTCATGCTTTTATTATAATTTTTTTTATAGTAATGCCTTTAATATTAGGAGGGTTCGGAAATTATTTAATTCCTTTAATGTTATCTTCTCCTGACATAGCTTTTCCACGATTAAATAATATAAGGTTTTGATTATTAGTCCCTTCTTTTTTTTTGTTAATAATTAGTATATTTATTGATCAAGGAGCAGGAACAGGATGAACAGTGTATCCTCCATTATCTTTAAGGGTAGGACATGAAGGGATTTCGGTTGACTTAGTAATTTTTTCTTTACATTTAAGAGGAGTTTCTTCTATTTTAGGATCAATTAATTTTATTACTACTATTTTAAATATACGACCTTTAATAATAAAAATAGATAAGATTACTTTATTTTCTTGATCTATTTTATTAACTACTATTTTATTATTATTATCTTTACCAGTATTAGCAGGGGGGATTACTATATTATTATTTGATCGTAATTTAAATACTACATTTTTTGATCCAATAGGGGGAGGTGACCCAATTTTATACCAACATTTATTTTGATTTTTTGGACATCCAGAGGTATATATTTTAATTTTACCAGGGTTTGGGATAGTTTCTCATATAATTTATTCAGAAGCTGGTAAAAAGGTTACTTTTGGTTCTTTAGGGATAATATATGCTATAATTTCTATTGGAATATTAGGATTTATTGTTTGGGGTCATCATATATTTACAGTAGGGATAGACATTGATACACGAGCATACTATACTTCTGTTACTATAATTATTGCAGTTCCTACAGGGATTAAAATTTTTAGGTGGTTAGCAACTATTTATGGCTCTAAAATAAATTTTAATTTGAGAATGATGTGATCTTTAGGATTTATTTTTTTATTTTCATTTGGAGGGTTAACTGGGATTATATTGTCAAATTCTTCAATTGATATTGTTTTACATGATACTTATTATGTAGTAGCC
	Liposthenes_glechomae        [53Liposthenesglechomae]          [*f003.7.0.1]        [AY368915]     AATTTTATATTTTATTTTTGGTATATGATCAGGTATATTAGGTTCAGCTTTAAGAATGATTATTCGTATAGAGTTAGGGACTCCCTCTCAATTAATTGGAAATGATCAAATTTATAATACAATTGTTACAGCTCATGCTTTTGTAATAATTTTTTTTATGGTTATACCAATTATAGTAGGAGGATTTGGAAATTATTTAATTCCATTAATATTATCAGTACCTGATATAGCTTTCCCTCGTTTAAATAATTTAAGATATTGAATATTAGTCCCTGCATTATTATTATTATCATCAAGAATGTTTATTGATCAAGGGGCGGGTACAGGTTGAACAGTATATCCCCCATTGTCATCTAATTTAGGCCATGCAGGGATATCAGTAGATTTAACTATTTATTCTTTACATATAAGAGGAATTTCTTCAATTTTAGGGTCAATTAATTTTATTACAACAATTTTAAATTTACGACCAAATATAGTTAGAATAGATAAAATTTCTTTATTTATATGATCAATTTTTTTAACTACTATTTTACTTTTATTATCTTTACCAGTGTTAGCGGGAGGAATTACAATATTATTATTTGACCGAAATTTAAATACTTCGTTTTTTGACCCCTTAGGAGGAGGAGACCCTATTTTATATCAACATTTATTTTGATTTTTTGGTCATCCTGAAGTTTATATTTTAATTTTGCCCGGATTTGGAATAATTTCTCATATAATTTATTTAGAATGTGGGAAAAAAATTACATTTGGGTCTTTAGGTATAATATATGCAATAATTTCAATTGGAATATTAGGATTTATTGTATGGGGTCATCATATATTTACTGTAGGAATAGATGTAGATACACGGGCATACTACACTTCAGCTACAATAATTATTGCAGTCCCTACAGGTATTAAAATTTTTAGATGATTGGCAACAATATATGGGTCAAGAATTAATTTAAATTTATCAATTATATGATCTTTAGGGTTTATTTTTTTATTTTCTATTGGTGGATTAACAGGTGTGACTCTTTCTAATTCATCGATTGATATTATTTTACATGACACTTATTATGTAGTGGCT
	Liposthenes_kerneri          [54Lipostheneskerneri]            [323.0.1]            [AY368916]     AATATTATACTTTATATTTGGAATCTGATCTGGAATAATTGGATCAGGATTAAGAATAATTATCCGTATAGAACTAGGATCCCCCGGCCAACTAATTGGAAATGATCAAATCTATAACTCTATCGTTACAGCTCATGCATTTATTATAATTTTTTTTATAGTAATACCTATTATAGTTGGAGGTTTTGGAAACTATTTAATTCCATTAATAATAACGGCCCCTGATATAGCTTTCCCTCGATTAAATAATATAAGATACTGAATATTAATCCCAGCCTTATTATTATTAATTTCAAGAATATTTATTGATGAAGGTGCTGGAACTGGATGAACAGTTTACCCACCTTTATCATCTTTATTAAGACATAGAGGAATCTCCGTAGATTTAACAATTTATTCCCTTCATATAAGAGGAATTTCATCAATTTTAGGATCAATTAATTTTATCTCAACTATCTTAAACATACGACCCAATAATTTGTCAATAGATAAAATTTCTTTATTTTCCTGATCAATTTTACTAACGACAACTTTATTATTATTATCATTGCCAGTATTAGCAGGAGGAATTACAATACTTCTTTTTGACCGTAATATAAATACTTCTTTTTTTGACCCTATAGGAGGAGGAGACCCAATTTTATATCAACATCTATTTTGATTCTTTGGTCATCCTGAAGTTTATATTTTAATTCTTCCAGGATTTGGAATAGTCTCTCACTTAATTTATTCTGAATGTGGAAAAAAAAACACTTTTGGATCCTTAGGGATAACATATGCTATAATCTCTATTGGATTATTAGGATTTATTGTCTGAGGACATCATATATTTACTGTAGGAATGGATGTCGACACCCGAGCTTATTATACTTCTGCAACTATAATTATTGCAATTCCACCAGGAATCAAAATTTTTAGATGATTAGCTACAATATATGGATCTAAAATTTACATAAATTTATCAATTTTATGATCCTTAGGATTTATTTTTCTATTTTCTATTGGAGGAATTACTGGTATTACCTTAGCAAATTCTTCTCTAGACATTATCCTTCATGACACTTACTATGTTGTAGCA
	Melanips_sp.                 [55Melanipssp]                    [Melan.MB281]        [AY675835]     AATTTTATATTTTGTTTTTGGAATTTGGTCAGGAATAGTAGGGTCTGCTTTAAGTATAATTATTCGTATAGAATTAGGAATACCTGGTCAATTAATTGGAAATGATCAAATTTATAATTCTATTGTTACAGCTCATGCTTTTGTTATAATTTTTTTTATAGTAATACCTATTATAGTTGGGGGTTTTGGTAATTATTTAGTTCCTTTAATATTATCTGCTCCTGATATAGCTTTTCCTCGATTAAATAACATAAGATATTGATTATTATTGCCTGCTTTATTTTTATTATTATCTAGAATATTAATTGATCAAGGGGCTGGAACAGGATGGACAGTTTATCCTCCTTTATCTTCTAATTTAGGTCATTCAAGGATATCTGTTGATTTAACAATTTTTTCTTTACATTTAAGAGGTGTCTCTTCAATTTTGGGGTCCATTAATTTTATTACAACAATTTTAAACATACGAAGAGGTTTAATATCAATAGATAAAATTTCTTTATTTATTTGATCTATTTTATTAACTACTATTTTATTATTATTATCATTACCTGTTTTAGCAGGGGGAATTACAATGTTATTATTTGATCGAAATTTGAATACATCTTTTTTTGACCCTATAGGAGGGGGGGACCCTATTTTATATCAACATTTATTTTGATTTTTTGGACATCCTGAAGTTTATATTTTAATTTTACCAGGATTTGGTATAGTTTCTCATATAATTTATATAGAATGTGGTAAAAAATCTACTTTTGGTTCTTTAGGTATAATATATGCAATAATTTCAATTGGAATTTTAGGATTTATAGTATGAGGACATCATATATTTACTGTAGGTATAGATGTGGATACTCGAGCTTATTATACTTCTGTAACTATAATTATTGCTGTCCCTACAGGGATTAAAATTTTTAGGTGGTTAGCTACAATATATGGTTCAAAAATAAAAATAAATATTTCAATATTATGGGTATTAGGGTTTGTATTTTTATTTTCTGTTGGTGGGTTAACAGGTATTACATTATCAAATTCATCAATTGATATTGTTATACATGATACTTATTATGTGGTGGCT
	Neaylax_salviae              [56Neaylaxsalviae]                [328.0.1 N.spN]      [DQ012646]     TATATTATATTTTTTTTTGGGGATTTGATCAGGAATGGTGGGGTCAAGATTAAGAATAATTATTCGAATGGAATTAGGCACTCCTTCTCAATTAATTGGTAATGATCAAATTTATAATTCAATTGTGACAGCCCATGCTTTTATTATAATTTTTTTTATAGTTATACCTATTATAGTTGGGGGGTTTGGGAATTATTTAGTACCTTTAATATTATCAGCCCCTGATATAGCTTTTCCTCGATTAAATAATATAAGTTATTGGTTGTTAATCCCAGCTTTATTATTATTATTATCAAGAATATTTATTGATCAAGGAGCTGGCACAGGATGAACAGTTTACCCCCCATTATCTTCTAATTTAGGTCATAGGGGTATTTCGGTAGACTTGACAATTTATTCTTTACATATAAGTGGAGTTTCTTCAATTTTAGGGTCTATTAATTTTATTACTACAGTTTTAAATATACGGCCTAAAATAATTTCTATAGATAAAATTTCTTTATTTATTTGATCTATTTTATTAACAACAATTTTATTATTACTTTCATTGCCTGTATTAGCCGGTGGAATCACAATATTATTATTTGATCGTAATTTAAATACAGCTTTTTTTGATCCAATAGGGGGGGGTGACCCTATTTTATACCAACATTTATTTTGATTTTTTGGTCATCCTGAAGTTTATATTTTAATTTTACCAGGGTTTGGTATAATTTCTCATATGCTTTATTTAGAGTGTGGGAAAAAAACTACATTTGGGTCTTTAGGGATAATGTATGCTATAATTTCTATTGGAATATTAGGATTTATTGTTTGAGGTCATCATATATTTACTGTAGGAATGGATGTTGATACTCGAGCTTATTATACTTCTGCAACAATAATTATTGCTATTCCTACTGGAATTAAAATTTTTAGATGATTAGCCACAATATACGGATCAAAAATTGATTTTAATTTATCAATTTTATGATCTTTAGGATTTATTTTTTTATTTTCAATAGGGGGGATAACTGGAGTTACTTTATCAAATTCATCAATTGATATTGTTATACATGATACTTATTATGTTGTAGCT
	Neaylax_verbenaca            [57Neaylaxverbenaca]              [326.0.1]            [AY368920]     TATATTATACTTTTTATTTGGGATTTGGTCAGGAATTATTGGATCTGCATTAAGAATAATTATTCGAATAGAATTAGGGTCACCCTCCCCATTAATTGGTAATGACCAAATTTATAATTCAATTGTTACTGCTCATGCATTTGTAATAATTTTTTTTATAGTCATGCCTATTATAGTAGGGGGGTTTGGAAATTATTTAATTCCTTTAATATTAACAGCCCCAGATATAGCTTTCCCACGATTAAATAATATAAGATATTGATTACTACCCCCAGCATTATTTTTATTACTTTCTAGTATATTTATTGATCAAGGGGCAGGGACAGGATGAACAATTTATCCTCCTTTATCTTCAAGATTAGGCCATATAGGGGTTTCTGTTGATTTAGTGATTTACTCTTTACACTTAAGAGGAGTATCTTCAATTTTAGGGTCAATTAATTTCATTACTACAATTTTAAACATACGCCCAAATATAATTACTATAGATAAAATTTCTTTATTTCTATGATCAATTTTTTTAACTACAATTTTACTATTACTTTCATTACCTGTATTAGCCGGGGGGATTACAATATTATTATTTGATCGAAACTTAAACACATCTTTCTTTGACCCAATAGGAGGAGGAGACCCTATTTTATTCCAGCATTTATTTTGATTTTTTGGTCATCCAGAAGTTTATATTTTAATTTTACCTGGATTTGGAATAATTTCTCATATAATTTTTTTAGAGTGTGGGAAAAAAACAACATTTGGGTCATTAGGAATAATATACGCCATAATTTCAATTGGAATACTAGGATTTATTGTATGAGGCCATCATATATTTACTGTTGGGATAGATGTTGATACACGTGCATATTATACTTCAGCAACAATAATTATTGCAATTCCTACTGGTATTAAAATTTTTAGATGATTAGCAACTATTTATGGAACAAAAATTAATTTTAATCCATCAATTATTTGATCTTTAGGGTTTATTTTTTTATTTTCAATTGGGGGGATGACAGGAGTTACACTATCTAATTCTTCAATTGATATTATTATACATGATACTTATTATGTCGTAGCT
	Neaylax_versicolor           [58Neaylaxversicolor]             [j019.36.0.1FumAd]   [DQ012647]     TGTTATATATTTTTTATTTGGAATTATATCTGGAATAATTGGATCTGCTTTAAGAATAATTATTCGAATAGAATTAGGTATACCTGGTCAATTAATTGGTAATGATCAAATTTATAATTCAATTGTTACAGCTCATGCATTTGTAATAATTTTTTTTATAGTTATACCAATTATAGTTGGAGGGTTTGGAAATTATTTAATTCCATTAATATTAGGAGCTCCTGATATAGCTTTTCCACGATTAAATAATATAAGATATTGATTATTATTACCTGCTTTGTTTTTATTGTTATCAAGAATATTTATTGATCAGGGAGCAGGAACTGGATGAACAGTTTATCCTCCTTTATCATCTAATTTAGGCCATATAGGAATTTCAGTAGATTTAGTTATTTATTCGTTACATATAAGAGGAGTTTCTTCAATTTTAGGATCAATTAATTTTATTACAACTATTTTAAATATACGGCCTATAATAATATTTATAGATAAGATTTCATTATTTATATGATCTATTTTATTAACTACAATTCTATTGTTGTTATCTTTACCTGTATTAGCCGGAGGAATTACTATACTTTTATTTGATCGAAATTTAAATACTTCATTTTTTGATCCTATGGGTGGTGGTGATCCGGTATTATATCAACATTTATTTTGATTTTTTGGTCATCCTGAAGTTTATATTTTAATTTTACCAGGATTTGGTATAGTTTCTCATATAATTTATTCAGAATGTGGAAAAAAAGGTACATTTGGGTCATTAGGTATAATATATGCAATAATTTCAATTGGAATATTAGGATTTATTGTTTGGGGTCACCATATATTTACTGTAGGAATAGATGTTGATACACGAGCATATTATACTTCAGCGACTATAATTATTGCAATTCCTACAGGAATTAAAATTTTTAGTTGATTAGCAACTATATATGGATCAAAAATTAATTTTAATTTATCAATTATATGAGCTTTAGGATTTATTTTTTTATTTTCTATTGGAGGAATTACTGGAGTTACTCTTTCAAATTCTTCCATTGATATTATTTTACATGATACATATTATGTTGTAGCT
	Neuroterus_numismalis        [59Neuroterusnumismalis]          [f261.7.0.1]         [AY368930]     AATATTATATTTTATATTTGGAATTTGAGCAGGAATAATTGGATCAGGATTAAGAATAATTATTCGAATAGAATTAGGGATACCTTTACAATTAATTGGAAATGATCAAATTTATAACTCTATTGTTACAGCCCATGCTTTTGTAATAATTTTTTTTATAGTAATACCTATTATAGTAGGAGGGTTTGGTAATTATTTAGTTCCTTTAATATTAGCTGCTCCAGATATAGCTTTTCCTCGATTAAATAACATAAGATATTGATTATTAATCCCTTCATTATTATTATTATTAGCCGGAATATTAGTGGACCAAGGGGCAGGAACAGGATGAACTGTTTATCCTCCTTTATCCTCAAATTTAGGGCATCCAGGTATCTCTGTAGACTTAACTATTTATTCTTTACATTTAACAGGAATTTCTTCAATTTTAGGTTCAATTAATTTTATTACTACAATTTTAAATATACGTCCTAATTTAATAGAAATAGATAAAATTCCTTTATTTGTTTGATCTATTTTTTTAACTACAATTTTATTACTTTTATCTTTACCAATTTTAGCAGGAGCAATTACAATATTATTATTTGATCGAAATATAAATACCTCATTTTTTGATCCTATAGGAGGGGGGGATCCTATTTTATATCAACATTTATTTTGATTTTTTGGGCATCCAGAAGTTTATATTTTAATTTTACCAGCATTTGGTATAATTTCACATATAATTTATATAGAATGTGGAAAAAAAAATACTTTTGGGTCTTTAGGAATAATATATGCAATAATTTCAATTGGTATATTAGGATTTATTGTTTGAGGTCATCATATATTTACTGTAGGAATAGATATTGACACACGAGCTTATTATACTTCAGTAACAATAATTATTGCGATTCCTACAGGAATTAAAATTTTTAGATGATTAGCTACAATATATGGATCAAAAATTAATTTTAATTTATCAATTATATGAGCTTTAGGGTTTATTTTTTTATTTTCAATTGGAGGAATAACAGGTGTAACATTAGCAAATTCATCAATTGATATTGTTATACATGATACTTATTATGTTGTTGCT
	Panteliella_bicolor          [60Panteliellabicolor]            [AF395180]           [AF395180]     ATTATTATATTTTATATTTGGTATTTGAGCAGGAATAATTGGGCCAGCTTTAAGAATAATTATTCGTATAGAGTTAGGGTTGCCTTCCCAATTAATTGGAAATGATCAAATTTATAATTCTATTGTTACGGCTCACGCTTTTATTATAATTTTTTTTATAGTTATACCAATTATAGTTGGTGGGTTTGTAAATTATTTAGTTCCATTAATGTTATCAGCCCCTGATATAGCTTTCCCTCGTTTAAATAACATAAGATATTGATTATTAATCCCTTCATTATTACTATTGTTATCTAGAATTTTTATTGATCAGAGGGCAGGGACGGGGTGAACAGTCTACCCTCCATTATCATCAAATTTAGGGCATAGAGGAATATCAGTTGACCTAACAATTTATTCATTACATATAAGAGGGGTATCGTCAATTTTACGATCAATTAATTTTATTACTACAATTTTAAATATGCGTCCTTTATACATATCAATAGATAAAATTTCATTATTCATGTGAACTATTCTATTAACTACTATTTTATTATTATTATCTTTACCTGTTTTAGCTGGAGGAATTACAATATTATTATTTGATCGTAATTTAAATACCTCATTTTTTGATCCTGTAGGCGGGGGAGAGCCAGTATTATACCAACATTTATTTTGATTTTTTTGTCACCCTGAAGTTTATATTCCAATTTTAGCTGGATTTGGGATAGTGTCTCATATAATTTATTTAGAATGTGGGGAAAAAATTACATTTGGGTCTTTAGGAATAATATACGCAATAATTTCAATTGGTATATTAGGTTTTATTGTATGAGGACATCATATATTTACTGTTGGGATAGATGTAGATACACGAGCTTATTACACTTCAGCCACTATAATTATTGCAATTTCTACAGGAATTATAATTTTTAGATGATTAGCTACTATATATGGATCAAAGATTGATTTTAATTTATCTATATTATGATCTTTAGGATTTATTTTTTTATTTTCAATTGGAGGATTAACTGGAGTAACTTTATCAAATTCATCAATTGATATTGTTATACATGACACTTATTATGTTGTGGC?
	Paramblynotus_virginianus    [61Paramblynotusvirginianus]      [409.0.1]            [AY368933]     TATCTTATATTTTATTTTTGGAATATGAGCAGGAATAATTGGAGCATCAATAAGAATAATTATTCGTATAGAATTAGGTACACCAAATCAATTAATTAATAATGATCAAATTTATAATTCTATTGTAACTGCTCATGCATTTATTATAATTTTTTTTATAGTTATACCAATTATAGTTGGAGGGTTTGGAAATTATTTAATTCCAATTATATTAATTTTACCTGATATATCATATCCACGTTTAAATAATATAAGATATTGATTATTACCCCCTTCTTTATTTTTATTAATTTCAAGAATAATAATTGATCAAGGAGCAGGAACTGGATGAACTGTTTATCCTCCTCTTTCATCAAATTTAGGTCATAGAGGAATTTCTGTAGATTTAACAATTTTTTCTTTACATTTAAGTGGTGTATCTTCAATTTTAGGATCAATTAATTTTATTACTACAATTTTAAATATACGATTAAATAATATAAGTATAGATAAAATTACATTATTTATTTGATCTATTTATTTAACAACAATTTTATTATTATTATCTTTACCAGTTTTAGCAGGAGGAATTACAATATTATTATTTGATCGTAATTTAAATACTTCATTTTTTGATCCAATAGGTGGAGGAGATCCAATTCTTTACCAACATTTATTTTGGTTTTTTGGCCATCCAGAAGTTTACATTTTAATTTTATCAGGATTTGGTATAATTTCTCATATGATTTATACTGAATGTGGGAAAAAAAATACTTTTGGTTCATTAGGAATAATTTATGCAATAATTTCTATTGGTATGTTAGGATTTATTGTTTGAGGTCATCATATATTTACTGTTGGAATAGATGATGATACCCGTGCCTATTATACTTCTGTAACTATAATTATTGCAATCCCAACTGGTATTAAAATTTTTAGATGATTAGCAACAATATATGGATCAAAAATTTTAATAAATTTATCAATAATTTGATCATTAGGATTTATTTTTTTATTTTCAATAGGTGGAGTTACAGGAATTACTTTATCTAATTCTTCTATTGATGTAATTTTACATGATACTTACTATGTAGTAGCT
	Paraspicera_sp.              [62Paraspicerasp]                 [ZL092]              [DQ012648]     ????????????????????????????????????AATTGGGTCAGCATTAAGATTTATTGTCCGGATAGAGTTAGGAGTTGCTGGTCAATTAATCGGGAATGATCAAATTTATAACTCTATTGTAACAGCACATGCTTTTATTATAATTTTTTTTATAGTAATACCAATTATAGTAGGGGGGTTTGGAAATTATTTAGTTCCTATAATATTATCAGCTCCTGATATAGCTTTCCCTCGATTAAATAATATAAGGTATTGATTATTATTACCAGCTTTATTTATATTAGTTTCAAGAATATTTATTGATCAAGGGGCGGGGACAGGATGGACAGTTTACCCCCCATTATCATCAAATTTAGGACATTCAAGAATATCTGTTGATTTAACAATTTTTTCTTTACATTTAGGAGGTATTTCATCAATTTTAAGAGCAATTAATTTTATTTCTACAATTTTAAATATACGTGTAAGTTTAATACAAATAGATAAAATTTCATTATTTATTTGATCAATTTTTTTAACAACAATTTTATTATTATTATCTTTACCTGTGTTAGCTGGGGGAATTACAATATTGTTATTTGATCGAAATTTAAATACATCATTTTTTGACCCTATAGGAGGGGGGGACCCAATTTTATACCAACATTTATTTTGATTTTTTGGTCATCCTGAGGTTTATATTTTAATTTTACCTGGGTTTGGGATAATTTCACATATAATTTTTATAGAGTGTGGTAAAAAATCTACATTTGGGTCTTTAGGAATGATATATGCAATAATTTCTATTGGAATCTTAGGATTTTTAGTTTGAGGTCATCATATATTTACTGTAGGTATAGATGTAGATACTCGAGCTTATTTTACGTCAGTAACAATAATTATTGCCGTTCCTACGGGGATTAAAATTTTTAGATGGTTAGCAACAATATATGGGTCTAAAGTTAAAATAAATTTATCAGTTTTATGATCTTTAGGGTTTGTTTTTTTATTTTCAGTTGGGGGTTTGACTGGGGTTACATTATCAAATTCATCTATTGATATTGTGATACATGATACATATTAy?????????
	Paraulax_perplexa            []                                []                   [FJ998299]     -----------------------------------------------------------------------------------------------------------------------------------------------------------------------------------------------------------------------------------------------------------------------------------------------------------------------------------------------------------------------------------------------------------------------------------------------------------------------------------------------------------------------------------------------------------------------------------------------------------------------------CTTTTTCAGATCCTGTGGGTGGAGGGGATCCTGTATTATTTCAACATTTATTTTGGTTTTTTGGTCATCC-GAGGTTTATATTTTAATTTTACCTGGATTTAGGATAATTTCTCATATTATTTATG--GA-TGTGGTAAGAAAACAACTTTTGGTTCATTAGGTATAATTTATGCTATATGTGGAATTGGGGTATTAGGATTTGTTGTTTGGGG-CATCACATATTTACTGTTGGGATAGATGTTGATACTCGAGCTTATTTTACTTCCTCTACTATAATTATTGCAGTTCCCACAGGGATTAAGATTTTTAGGTGAATGGCAACAATACATGGAGTTAAAATTGAAATTAATTCTTCAATATTATGGGTTTATGGGTTTTTATTTTTATTTTCATTTGGTGGATTAACAGGTATTACTTTATCAAATT--------------------------------------------
	Parnips_nigripes_A           [63Parnipsnigripes]               [j004.23.0.1]        [AY368932]     AATATTATATTTTATTTTTGGAATTTGATCAGGAATTATTGGGTCAGCATTAAGAATAATTATTCGAATAGAATTAGGGACTCCTGAACAATTAATTGGGAATGACCAAATTTATAATTCTATTGTGACAGCTCATGCTTTTATTATAATTTTTTTTATAGTTATACCTATTATAGTAGGAGGGTTTGGAAATTATTTAGTTCCATTAATATTATCTGCCCCTGATATGGCTTTTCCTCGATTAAATAATATAAGATATTGATTATTAATCCCTTCTTTAATTTTATTAATAATAGGTATATTTGTTGATCAAGGAGCTGGGACTGGGTGAACTGTTTACCCTCCTTTATCAGCAAATTTAGGTCATCCAGGAGTTTCAGTTGATTTAACTATTTTTTCTTTACATTTAAGTGGAATTTCATCTATTTTAGGATCAATTAATTTTATTTCAACTATTTTAAATATACGACCTAATTATGTATCTATAGATAAAATTTCTTTATTTATTTGATCTATTTTATTAACAACTATTTTACTTTTATTGTCATTACCTGTATTGGCTGGAGGGATTACTATATTATTGTTTGATCGGAATTTAAATACTTCATTTTTTGATCCTTTAGGAGGTGGGGACCCTGTTTTATATCAACATTTATTTTGATTTTTTGGTCATCCAGAAGTATATATTTTAATTTTACCAGGATTTGGTATAATTTCCCATATAATTTATACAGAATGTGGAAAAAAAACTACATTTGGATCTTTAGGAATAATATATGCTATAATTTCTATTGGAATATTAGGGTTTATTGTTTGAGGCCATCATATATTTACGGTAGGTATAGATGTAGATACACGAGCTTATTATACTTCTGCTACTATGATTATTGCAGTTCCTACAGGAATTAAAATTTTTAGATGATTAGCAACAATATATGGATCAAAAATTAAATATAATTTATCAATAATATGAGCTATTGGATTTGTATTTTTATTTTCTATTGGAGGTATGACTGGAGTAACATTATCAAATTCTTCAATTGATATTATTTTACATGATACTTATTATGTAGTTGCT
	Parnips_nigripes_B           [64Parnipsspn]                    []                   []             ??????????????????????????????????????????????????????????????????????????????????????????????????????????????????????????????????????????????????????????????????????????????????????????????????????????????????????????????????????????????????????????????????????????????????????????????????????????????????????????????????????????????????????????????????????????????????????????????????????????????????????????????????????????????????????????????????????????????????????????????????????????????????????????????????????????????????????????????????????????????????????????????????????????????????????????????????????????????????????????????????????????????????????????????????????????????????????????????????????????????????????????????????????????????????????????????????????????????????????????????????????????????????????????????????????????????????????????????????????????????????????????????????????????????????????????????????????????????????????????????????????????????????????????????????????????????????????????????????????????????????????????????????????????????????????
	Pediaspis_aceris             [65Pediaspisaceris]               [f240.0.1]           [AY368929]     AATATTATATTTTATTTTTGGAACATGATCTGGAATAATAGGAAGTTCATTAAGAATAATTATTCGAATAGAATTAGGAATACCTGGACAATTAATTAGAAATGATCAAATTTATAATATAATTGTAACTTCTCATGCTTTTATTATAATTTTTTTTATAGTAATACCTATTATATTAGGAGGATTTGGTAATTATTTAATTCCTTTAATATTAATAAGACCAGATATATCTTTTCCTCGATTAAATAATTTAAGATTTTGATTATTAATTCCTTCTTTAATTTTATTAACATCAAGAATATTTATTGATCAAGGAGCTGGAACTGGTTGAACTATTTACCCTCCTTTATCTTCAAATATAGGTCATATAGGAATTTCTATGGATTTAATTATTTTTTCTTTACATATAAGTGGAATATCTTCAATTTTAGGTTCAATTAATTTTATTACTACTATTTTAAATATACGTCCATTAAATTTAACTATAGATAAAATTTCATTATTTACATGATCAATTTTATTAACAACAATTTTATTATTATTATCATTACCTGTTTTAGCTGGAGGAATTACAATATTATTATTTGATCGTAATTTAAATACTACTTTTTTTGATCCTATAGGAGGCGGAGATCCAATTTTATTTCAACATTTATTTTGATTTTTTGGACACCCTGAAGTTTATATTTTAATTTTACCTGGATTTGGAATAATTTCTCATATAATTACAAATGAATGTGGAAAAAAAACTACTTTTGGTTCTTTAGGAATAATATATGCTATAATTTCAATTGGTATATTAGGTTTTATTGTATGAGGACATCATATATTTACTGTAGGAATAGACATTGATACACGAGCTTATTATACATCAGCTACTATAATTATTGCAGTTCCAACAGGAATTAAAATTTTTAGATGATTAGCAACAATATATGGATCAAAAATTAAATTAAATATAATTATAATTTGATCTTTAGGTTTTATTTTTTTATTTTCAATTGGAGGAATAACAGGAGTAACTTTATCAAATTCATCAATTGATATTATTTTACATGATACATATTATGTTGTAGCT
	Periclistus_brandtii         [66Periclistusbrandtii]           [AF395181]           [AF395181]     ATTAATATATTTTATTTTAGGGATTTGATCAGGTATAATTGGGTCAAGATTAAGAATAATTATTCGATTAGAACTTGGTAATCCTTTACAATTAATTGGAAATGATCAAATTTATAATTCAATTGTAACTGTTCATGCATTTATTATAATTTTTTTTATAGTTATACCTATTATAGTTGGAGGATTTGGTAATTATTTAATTCCTATTATATTAATTACTCCTGATATGGCTTTTCCTCGATTAAATAATATAAGTTATTGACTTTTAATTCCCTCTTTATTATTAATATTATCTACAATATTTATTGATCAGGGTGCAGGAACAGGATGAACTGTTTATCCTCCTTTATCCTCAAATTTAGGTCATAATACAATTTGTGTAGATTTAATTATTTTTTCATTACATTTGACTGGTATTTCTTCAATTTTAGGAGGGATTAATTTTATCACTACAATTTTAAATATACGACCAAATTTAATATCTATAGATAAAATTACTTTATTTGTTTGATCTATTTTTTTAACAGTAATTTTATTAGTAGTTTCTCTCCCAGTATTAGCTGGTGGTATTACAATATTATTATTTGATCGAAATATAAATACTTCTTTTTTTGATCCATTAGGAGGTGGAGATCCTATTTTATATCAACATTTATTTTGATTTTTTGGTCATCCTGAAGTTTATATTTTAATTTTACCTGGATTTGGAATAGTATCTCATATAATTTATACTGAGTGTGGTAAAAAAGGTACTTTTGGATCTTTAGGAATAATATATGCAATAATTTCAATTGGATTATTAGGATTTGTTGTTTGAGGGCATCATATATTTACTATTGGTATAGATATTGACACGCGAGCTTATTATACTTCTGTAACAATAGTTATTGCTATTCCTACAGGAATAAAAATTTTTAGATGACTAGCAACAATATATGGTTCAAAAATTAATTGTAGGGTTCCTATATTTTGATCATTAGGTTTTATTTTTTTATTTTCATTTGGAGGATTAACAGGAATTACATTATCTAATTCTACTATTGATATTATATTACATGATACTTATTATGTAGTTGC?
	Periclistus_pirata           [67Periclistuspirata]             [413.0.1]            [DQ012649]     TATAATATATTTTATTTTAGGGATTTGATCTGGAATAATTGGGTCAAGGTTAAGGATAATTATTCGATTAGAACTTGGTAATTCTTTACAATTAATTGGTAATGACCAAATCTATAATTCAATTGTAACAATTCATGCATTTATTATAATTTTTTTTATAGTAATACCAATTATAGTAGGAGGATTTGGTAATTATTTAATTCCAATTATATTAATTACTCCTGACATAGCTTTCCCTCGATTAAATAATATAAGATATTGACTTTTATTACCTTCTTTTTTATTAATATTATCAACTATATTTATTGATCAAGGGGCAGGAACAGGTTGAACTATTTACCCTCCTTTATCTTCTAATTTAGGTCATAATACAATTTGTGTGGATTTAATTATTTTTTCATTACATTTAGCTGGAATTTCTTCTATTTTAGGAAGAATTAATTTTATTACAACAATTTTAAATATACGACCAAATTTAATAGATATAAATAAAATTACTTTATTCACTTGATCAATTTTCTTAACAGTTATTTTATTATTAATCACTGTTCCTGTATTAGCAGGAGGAATTACTATATTATTATTTGATCGAAATATAAATACATCATTTTTTGATCCATTAGGAGGGGGAGATCCAATTTTATACCAACATTTATTTTGATTTTTTGGTCATCCTGAAGTTTATATTTTAATTTTACCTGGATTTGGAATAGTATCTCATATAATTTATACAGAATGTGGAAAAAAAGGTACTTTTGGATCATTAGGAATAATATATGCAATAATTTCAATTGGATTATTAGGATTTTTTGTTTGAGGACATCATATATTTACTGTTGGAATAGATATTGATACACGAGCTTATTATACTTCTGTAACTTTAATTATTGCTATTCCTACAGGAATAAAAATTTTTAGATGATTAGCAACAATATATGGATCAAAGATTAATTGAAGATTACCTATAATTTGATCATTAGGATTTATTTTTTTATTTTCATTTGGAGGTTTAACAGGTATTACTTTATCTAATTCAACAATTGATATTATATTACATGATACTTATTATGTAGTTGCC
	Phanacis_centaureae          [68Phanaciscentaureae]            [344.6.0.1]          [AY368927]     GGTATTATATTTTATTTTTGGGATTTGATCTGGTATAATTGGAACAGGATTAAGATTAATTATTCGTATAGAATTAGGGTCTCCTTCACAATTAATTGGGAATGATCAGATTTATAACTCAGTTGTTACTGCTCATGCATTTATTATAATTTTTTTTATGGTTATACCTATTATAGTAGGGGGGTTTGGGAATTATTTAATTCCATTAATATTAAGAATTCCTGATATAGCATTTCCTCGAATAAATAATATAAGATATTGATTATTAATCCCTTCATTAATGTTATTATTATCTAGGATAATTGTTGATCAAGGGGCTGGGACAGGATGAACTGTTTATCCTCCTTTATCTTCTAATATAGGGCATTTAGGAATATCAGTTGATTTAACTATTTACTCTTTACATATAAGGGGGGTTTCTTCTATTTTAGGATCAATTAATTTTATTACTACTATTTTAAATATACGACCCATAAAAATAACTATAGATAAAATTGCTTTATTTGTTTGATCGATTTTTTTAACAACAATTTTACTATTATTATCTTTACCTGTATTAGCGGGAGGAATTACAATATTATTATTTGATCGAAATTTAAATACATCTTTTTTTGACCCTATAGGAGGGGGGGACCCTGTATTATACCAACATTTATTTTGATTTTTTGGGCATCCTGAAGTGTATATTTTAATTCTTCCAGGATTTGGGATAGTGTCTCATATAATTTTTACTGAATGTGGACAAAAAACTACTTTTGGATCATTAGGGATAATATATGCTATAATTTCAATTGGAATATTAGGATTTATTGTTTGAGGTCATCATATATTTACTGTTGGAATAGATGTAGATACACGAGCTTATTACACTTCAGCAACAATAGTAATTGCTATCCCAACTGGTATTAAAATTTTTAGATGGTTAGCTACTATATATGGATCAAAAGTAGAATTTAACCCTTCAATTATATGGGCTTTAGGGTTTATTTTTTTATTTTCAGTAGGGGGTTTAACAGGAGTAACTTTGGCTAATTCTTCAATTGATTTAATTATACATGATACATATTATGTAGTGGCT
	Phanacis_hypochoeridis       [69Phanacishypochoeridis]         [321.0.1]            [AY368926]     TATATTATATTTTGTATTTGGGATTTGATCAGGAATAATTGGGTCTGCTTTAAGTATAATTATTCGGATAGAATTAGGTACACCTTCCCAATTAATTGGGAATGATCAGATTTATAATGCTATTGTTACAGCTCATGCATTTATTATAATTTTTTTTATAGTTATACCAATTATAGTTGGAGGATTTGGGAATTATTTAGTCCCTTTAATATTAAGAGTTCCTGATATAGCTTTCCCTCGAATAAATAATATAAGATATTGATTATTAATCCCAGCTTTATTATTATTATTATCTAGAATAGTAGTTGATCAAGGGGCTGGGACAGGATGAACTGTGTATCCACCTTTATCTTCAAATATTGGTCATTTAGGTATTTCAGTAGATTTAACAATTTATTCATTACATATAAGAGGAATTTCATCAATTTTAGGATCAATTAATTTTATTACTACAATTTTAAATATACGACCTTTAAAAATAATAATAGATAAAGTTACTTTATTTGTTTGATCAATTTTTTCAACAACTATTTTATTATTATTATCTTTACCAGTTCTTGCTGGAGGTATTACTATATTATTATTTGATCGAAATTTAAATACTTCATTTTTTGACCCTATAGGAGGAGGAGACCCAGTATTATACCAACATTTATTTTGATTTTTTGGTCATCCAGAAGTTTATATTTTAATTTTACCTGGATTTGGAATAATCTCTCATATAATTTATAATGAATGTGGTAAAAAAATTACTTTTGGATCATTAGGAATAATATACGCTATAATTTCAATTGGTATATTAGGATTTATTGTATGAGGTCACCATATATTTACTGTAGGGATAGATGTAGACACCCGAGCTTATTACACATCAGCTACAATAATTATTGCTATCCCTACTGGGATTAAAATTTTTAGTTGGTTAGCAACAATATATGGGGCTAAAGTAGATTTTAATTTATCAATAATATGAGCTTTAGGGTTTATTTTTTTATTTTCAATAGGGGGATTAACTGGAGTTACTTTATCAAATTCTTCTATTGATTTGATTTTACATGATACTTATTATGTAGTTGCT
	Phanacis_phlomidis           [93Phanacis_phlomidis]            []                   []             ??????????????????????????????????????????????????????????????????????????????????????????????????????????????????????????????????????????????????????????????????????????????????????????????????????????????????????????????????????????????????????????????????????????????????????????????????????????????????????????????????????????????????????????????????????????????????????????????????????????????????????????????????????????????????????????????????????????????????????????????????????????????????????????????????????????????????????????????????????????????????????????????????????????????????????????????????????????????????????????????????????????????????????????????????????????????????????????????????????????????????????????????????????????????????????????????????????????????????????????????????????????????????????????????????????????????????????????????????????????????????????????????????????????????????????????????????????????????????????????????????????????????????????????????????????????????????????????????????????????????????????????????????????????????????????
	Plagiotrochus_quercusilicis  [70Plagiotrochusquercusilicis]    [AF395178]           [AF395178]     TATATTATATTTTATATCTGGAATCTGATCAGGATTAATTGGATCAAGATTAAGAATAATTATTCGAATAGAATTAGGAACCCCTTCACAATTAATTGGAAATGATCAACTCTATAACTCAATCGTAACTGCACATGCATTTATTATAATTTTTTTTATAGTTATACCAATTATAGTTGGAGGATTTGGTAATTATTTAATTCCTCTAATATTAATTGCTCCGGATATAGCATTCCCTCGTTTAAATAATATAAGATATTGATTATTAACTCCTGCTCTATTACTATTAATATCAAGAATATTTATTGATCAAGGAGCAGGAACAGGATGAACCATTTACCCCCCATTATCATCCAATTTAGGACATTCAGGAATTTCAGTNGATTTGACTATTTATTCTCTTCATATAAGAGGAATTTCTTCAATTTTAGGATCAATTAATTTCATTACAACAATTTTAAATATACGCCCTTATTTAATATCTATAGATAAAATTCCTCTTTTTGTATGATCAATTTTTTTAACTACAATTTTATTATTATTATCATTACCAGTATTAGCAGGTGCAATTACTATGTTACTTTTTGATCGAAATATAAATACTTCTTTTTTTGACCCAACTGGAGGAGGAGATCCTATCTTATATCAACATTTATTTTGATTTTTTGGTCATCCTGAAGTTTATATTTTAATTTTACCTGGGTTTGGAATAATTTCTCATATAATTTATTTGGAATGTGGAAAAAAAAATACTTTTGGATCATTAGGAATAATATATGCTATAAATTCAATTGGTATATTAGGATTTATTGTATGAGGTCATCATATATTAACTGTAGGCATAGATATTGATACACGAGCTTATTACACATCTGTAACTATAATTATTGCTATTCCTACAGGAATTAAAATTTTTAGATGATTAGCAACAATATATGGAACTAAAATAAATTTTAACTTATCAATTATATGAGCTCTAGGGTTTATCTTTTTATTTTCAATTGGAGGTATAACAGGAGTAACATTAGCAAATTCTTCTATTGATATTATTATACATGATACATATTATGTTGTAGC?
    Plectocynips_pilosus         []                                [TBA]                [TBA]          -----------------------------------------------GGTTAAGGTGGTTAATTCGGTTGGAATTGGGGACTCCCTCTCAATTATTTGGTAATGATCAATTATATAATTCTATTGTAACAGCTCATGCTTTTATTATGATTTTTTTTATAGTCATACCGATTATGTTAGGGGGGTTTGGTAATTATTTAATTCCTTTAATGTTATGTGTCCCAGATATAGCTTTCCCTCGATTAAATAATATAAGATTTTGATTATTGATTCCTTCTGTATTATTATTAATATCAGGAATATTAGTAGATCAGGGGGCGGGGACGGGATGAACTGTTTATCCCCCTTTATCATCAAATACGGGGCATCCCGGGAGAGCCGTGGATTTAAGAATTTTTTCTTTACATTTAGCTGGGGTTTCTTCTATTTTAGGGTCTATTAATTTTATTACTACTATTTTGAATATAAGA------GATTATGAAATGGAGCGTCTTACTTTATTTATTTGGTCAGTTTTTTTAACTACAATTTTATTATTATTATCATTGCCGGTATTAGCTGGGGGTATTACAATATTATTATTTGATCGTAACCTAAATACATCATTTTTTGATCCTGTTGGGGGGGGTGATCCTGTTTTATATCAACATTTGTTTTGATTTTTTGGGCATCCTGAAGTTTATATTTTAATTTTACCTGGGTTTGGGGCTGTCTCACATGTTATTTATACAGAATGTGGAAAAAAGGAAAATTATGGTCCTTTGGGGATGATTTATGCAATATCTGCAATTGGGGTTTTAGGGTTTTTTGTTTGAGGACATCATATGTTTACAGTTGGCATAGATATTGATACGCGGGCTTATTTTACTTCTGTCACAATATTAATTGCTGTGCCAACAGGGATTAAAATTTTTAGATGGGTTGCTACAATATCAGGGGCTAAGATTTTTAAGGATGTTGCTATATTATGATCTGTGGGATTTTTATTTTTATTTTCATTTGGGGGGATTACAGGGATTACATTATCTAATTCTTCTATTGA----------------------------------
	Plectocynips_sp.             [71Plectocynipssp]                [MB264]              [AY675849]     ????????????????????????????????????????????????????????????????????????????????????????????????????????????????????????????????????????????????????????????????????????????????????????????????????????????????????????????????????????????????????????????????????????????????????????????????????????????????????????????????????????????????????????????????????????????????????????????????????????????????????????????????????????????????????????????????????????????????????????????????????????????????????????????????????????????????????????????????????????????????????????????????????????????????????????????????????????????????????????????????????????????????????????????????????????????????????????????????????????????CNCATATAATTTANTTCAGATTGTGGGAGAAGATAAATTATGGTACTTTAGGAATGTTATATGCTATNTCTGCAATTGGATTTTTGGGATTTTTTGTTTGGGGCCATCATATATTTACAGTAGGGATAGATATTGATACNCGGGCTTATTATACTGCGGTAACTATAGTGATTGCTGTACCTACTGGTATTAAAATTTTTAGTTGACTTGCTACTATAAGGGGGTCTAAAATTTTTTTAGATGTCGGATTTTTATGATCAGTGGGGTTTTTATTTTTGTTTTCTTTTGGGGGAGTGACAGGGATTACTTTATCAAATTCTTCAATTGATATTACACTTCATGATACTTATTATGTTGTTGCT
    Qwaqwaia_scolopiae           []                                [TBA]                [TBA]          TATATTATATTTTTTATTTGGTATTTGATCAGGAATAGTGGGATCTTCTTTAAGAATAATTATTCGAATAGAATTAGGGACTCCTTCACAGTTAATTGGAAATGATCAAATTTATAATTCTTTAGTAACAGCTCATGCTTTTATTATAATTTTTTTTATAGTTATACCTATTATATTAGGTGGATTTGGTAATTATTTAATTCCTATTATAATATCAATTCCAGATATAGCATTTCCACGATTAAATAATATAAGATTTTGATTTTTAATTCCTGCATTATTATTATTATTATCAAGAATATTTATTGATCAAGGATCAGGAACAGGATGAACAGTTTATCCGCCACTATCATCAAATTTAGGGCATCCTGGTATTTCAGTAGATCTAACAATTTATTCATTACATATAAGAGGAATTTCTTCAATTTTAGGATCATTAAATTTCATTACTACTATTTTAAATATACGACCATTAAAATTAAGAATAGATAAAATTTCTCTTCTTTCTTGATCTATTTTATTAACAACAATTTTATTATTATTATCATTACCAGTATTAGCTGGGGGAATTACAATATTATTATTTGATCGAAATATAAATACATCTTTCTTTGATCCTATAGGAGGGGGAGATCCAATTTTATATCAACATTTATTTTGATTTTTTGGCCATCCTGAAGTTTATATTTTAATTTTACCAGGATTTGGAATAATTTCCCATATAATTTATACAGAATGTGGAAAAAAAATAACTTTTGGATCTTTAGGAATAATTTATGCAATAATTTCAATTGGAATTTTAGGTTTTATGGTTTGAGGACATCATATATTTACTGTTGGTATAGATGTTGACACTCGTGCATATTATACAGCTATTACAATAATTATTGCAATTCCTACAGGAATTAAAATTTTTAGTTGATTAACTACAATA------------------------------------------------------------------------------------------------------------------------------------------------
	Rhodus_oriundus              [72Rhodusoriundus]                [j010.4.0.1]         [AY368918]     ATTACTTTATTTTTTATTCGGTATATGATCAGGAATAGTTGGAGCAAGATTAAGAGTTATTATCCGTATAGAACTAGGAACCCCCTCTCAACTACTTGAAAATGACCAAGTTTATAATTCAATTGTAACTGCTCATGCATTTATCATAATCTCCTTTATAGTCATACCAATTATAGTAGGAGGATTTGGTAATTATTTAACTCCTCTAATATTATCCTCACCAGACATAGCTTTCCCTCGATTAAATAATATAAGATTCTGATTATTAATCCCAGCATTATTATTATTATTATCTAGAATACTTATTGATCAAGGGGCTGGAACAGGATGAACAATTTACCCCCCATTATCTTCAACCATAGGCCATAATAGAATCTCTATAGATTTAGTTATTTACTCTCTTCATATAAGTGGAATTTCCTCTATTTTAAGATCTATCAATTTTATTACAACTATTTTAAATATACGCCCCCCTATAATCAGAATAGATAAATTATCATTATTTTTATGGTCCATTTTATTAACTACTATTTTATTATTACTTTCCTTACCCGTCTTAGCTGGTGGAATTACAATATTACTTTTTGATCGAAATTTTAATACCTCCTTTTTTGACCCTATAGGAGGTGGAGACCCAATCTTATTCCAACATTTATTTTGATTCTTTGGTCACCCTGAAGTCTATATCTTAATTTTACCTGGATTTGGTATAATCTCTCATATAATTTATATAGAATGTGGAAAACCCACAACCTTTGGTTCATTAGGTATAATATACGCAATAATTTCAATTGGAATATTAGGATTTATCGTATGAGGACATCATATATTTACTGTAGGAATAGATGTAGACACCCGAGCATATTACACATCCGCTACCATAATTATTGCAATTCCTACTGGAATTAAAATTTTTAGGTGATTAGCTACAATATACGGATCAAAAATTAATTTTAATTTATCCATTATATGATCCTTAGGATTTATTTTTTTATTTTCTTTAGGAGGATTAACAGGGGTTACTTTAGCAAATTCTTCAATTGACATTATTTTACATGATACTTACTATGTAGTAGCC
	Rhoophilus_loewi             [73Rhoophilusloewi]               [j021.44.0.1]        [DQ012650]     AATTTTATATTTTATTTTAGGGATTTGATCAGGATTAATTGGTTCAAGATTAAGAATAATTATTCGAATAGAATTAGGAACACCTTCCCAATTAATTGGGAATGATCAAATTTATAATTCAATTGTTACTGCTCATGCTTTTATTATAATTTTTTTTATAGTAATACCTATTATATTGGGGGGATTTGGAAATTATATAATTCCTTTAATATTAAGATGTCCAGATATAGCTTTTCCGCGATTAAATAATATAAGATTTTGATTATTAGTACCATCATTAATTTTATTATTATCAAGAATATTTATTGATCAAGGAGCTGGAACTGGATGAACTGTATATCCACCTTTATCTTCAAATTTAGGACATTCTGGAATCTCTGTAGACTTAACAATTTATTCTTTACATATAACGGGAGTTTCATCAATTTTAGGTTCTATTAATTTTATTACTTCAATTTTTAATATACGACCTAATTTCATATTAATAGATAAAATTTCTTTATTTACATGATCAGTTTTATTAACAACTATTTTATTATTATTATCATTACCTGTTTTAGCTGGAGGAATTACAATATTATTATTTGATCGGAATATAAATACTTCTTTTTTTGACCCTATAGGAGGAGGAGACCCTATTTTATATCAACATTTATTTTGATTTTTTGGTCATCCTGAGGTTTATATTTTAATTCTACCTGGATTTGGAATAATTTCTCATATAATTTATATAGAATGTGGAAAAAAAAGAACTTTTGGATCATTAGGAATAATATATGCTATAATTTCAATTGGAATTTTAGGATTTATTGTTTGAGGACATCATATATTTACAGTAGGAATAGATGTAGATACTCGAGCTTATTATACTTCAGCAACTATAATTATTGCTATTCCTACTGGAATTAAAATTTTTAGATGACTTGCTACAATATATGGTTCAAAAATTAAACTTGATTTATCTATACTTTGATCTTTAGGATTTATTTTTTTATTTTCATTAGGAGGAATAACAGGTATTACTTTATCAAATTCTTCTATTGATATTATTATACATGATACTTATTATGTTGTTGCA
	Saphonecrus_lusitanicus      [80Synergusumbraculus]            [j014.0.1]           [DQ012655]     AATTTTATATTTTATTTTTGGAATTTGATCAGGAATAATTGGAACAGCCTTAAGTATATTAATCCGAATAGAATTAGGAACTCCTTTACAATTAATTGGTAATGACCAAATTTATAATTCAATTGTTACTGCTCATGCTTTTATTATAATTTTTTTTATAGTAATACCAATTATAATTGGAGGATTTAGAAATTACTTAATCCCTTTAATATTAGGATCCCCTGATATAGCATTCCCTCGATTAAATAATATAAGATTTTGATTATTAATTCCATCATTAACTTTATTAACATCAAGTATATTTATTGATCAAGGTGCAGGAACTGGATGAACAGTTTACCCCCCATTATCTTCAAATTTAGGTCATTCTGGAATTTCTGTTGATTTAACTATTTATTCCCTACATATATCAGGAATTTCATCCATCCTAGGATCAATTAATTTTATTTGTACAATTTTAAATATACGACCAAAATTTATATCAATAGATAAAATTTCTTTATTTATATGATCAATTTTATTAACAACAATTTTACTTTTATTATCATTACCTGTTTTAGCAGGAGGAATTACAATATTATTATTTGATCGAAATATAAATACATCATTCTTTGATCCAATAGGAGGTGGAGATCCAATTTTATATCAACATTTATTTTGATTTTTTGGACATCCTGAAGTTTATATTTTAATTTTACCAGGATTTGGATTAATTTCTCATATAATTTATACAGAATGTGGAAAAAAAGAAACTTTTGGTTCATTAGGAATAATATATGCAATAATTTCAATTGGAATTTTAGGATTTATTGTTTGAGGACATCATATATTTACAGTAGGAATAGATGTTGATACTCGAGCTTATTACACTTCAGCAACTATAGTTATTGCAATTCCTACAGGTATTAAAATTTTTAGTTGATTAGCAACAATATATGGATCAAAAATTAATTTTAATTTATCAATTATTTGATCAATAGGATTTACTTTTTTATTTTCATTAGGAGGAATAACTGGAATTACTCTATCAAATTCATCAATTGATATCATTTTACATGACACATATTATGTTGTTGCT
	Synergus_crassicornis        [76Synerguscrassicornis]          [j011.0.1]           [AY368909]     TATACTATACTTTATATTTGGTATTTGAACTGGAATAATTGGATCAGCATTAAGATTAATTATTCGTATAGAATTAAGATCAACATTACAATTAATTAATAATGATCAAATTTATAATTCAATTGTAACTGCTCATGCATTTATCATAATTTTTTTTATAGTAATACCAATTACAATTGGAGGATTTAGAAATTACCTAATTCCATTAATATTAAGAACTCCTGATATAGCTTTCCCACGACTTAATAATATAAGATTTTGATTATTAATCCCATCTTTAATTTTATTAACATCAAGTATATTTATTGACCAAGGAGCTGGAAGAGGTTGAACAGTTTATCCACCTTTATCTTCAAATTTAGGACATCCAGGAATTTCAGTAGATTTAGCTATTTATTCATTACATATATCAGGAATTTCATCAATTTTAGGTTCAATTAATTTTATTACCACAATTTTAAATATACGTCCTAATTTTATAATAATAGATAAAATTTCACTATTTATTTGATCAATTTTACTAACTACAATCTTATTATTATTATCATTACCTGTTCTAGCTGGAGGAATTACAATATTATTATTCGATCGTAATATAAACACATCATTTTTTGACCCTATAGGAGGAGGAGACCCTATCTTATATCAACACTTATTTTGATTTTTTGGTCACCCCGAAGTATATATTTTAATTTTACCAGGTTTTGGAATAATTTCACATATAATTTACATAGAATCAGGAAAAAAAATAACTTTTGGATCTTTAGGAATAATATATGCAATAATTTCAATTGGAATTTTAGGATTTATTGTATGAGGGCATCATATATTTACAGTAGGTATAGATGTAGATACTCGAGCTTATTACACATCTGCGACTATAATTATTGCTATCCCAACAGGTATTAAAATTTTTAGTTGATTAGCAACTATATATGGGTCAAAAATTAAATTTAATTTATCTATAATTTGATCTATAGGATTTATTTTTTTATTTTCATTTGGAGGAATAACAGGAATTACTTTAGCAAATTCTTCGATTGATATTATAATACATGATACTTATTATGTAGTAGCC
	Synergus_gallaepomiformis    [77Synergusgallaepomiformis]      [j009.0.1]           [DQ012652]     AATATTATACTTTATATTCGGTATTTGAACAGGAATAATTGGATCATCTTTAAGATTAATTATTCGAATAGAATTAAGAACAACATTACAACTTATTAAAAATGATCAAATCTATAATTCTATTGTTACAGCACATGCTTTTATTATAATTTTCTTTATAGTAATACCAATCATAATTGGGGGATTCAGAAACTATTTAATTCCTATTATACTAAGAACTCCTGATATAGCTTTCCCTCGACTTAATAATATAAGATTTTGATTATTAATCCCATCATTAATTTTATTAATATCAAGAATATTTATTGATCAAGGAGCAGGAACTGGATGAACCGTTTACCCACCACTATCATCAAATTTAGGTCACCCAGGAATTTCTGTAGATCTTACAATTTATTCTCTTCACATAACAGGAGTATCATCAATTTTAGGATCAATTAATTTCATTTGTACATTATTAAATATACGACCTAATTCAATAATAATAGATAAAATCTCATTATTTATATGATCAATTCTATTAACTACTATTTTATTATTATTATCTTTACCTGTATTAGCAGGAGGAATTACTATATTATTATTTGACCGAAACATAAACACCTCCTTTTTTGACCCAATAGGAGGAGGAGACCCCATTCTTTATCAACACTTATTCTGATTTTTTGGACACCCCGAAGTATACATTTTAATTCTACCAGGATTTGGAATAGTATCTCACATAATTTATACAGAATGTGGAAAAAAAATAACATTTGGTTCATTAGGAATAATATATGCAATAATTTCTATTGGAATTTTAGGATTTATTGTATGAGGCCATCATATATTTACAGTAGGAATAGACGTAGATACTCGAGCCTACTATACATCTGCTACTATAATTATTGCAATTCCCACAGGTATTAAAATTTTCAGATGATTAGCAACAATATATGGATCAAAAATTAATTTTAATCTTTCAATAATCTGATCAATAGGATTTATTTTTTTATTCTCATTCGGAGGAATAACAGGAATTACCTTATCAAACTCATCAATCGATATTATCTTACATGATACTTATTATGTAGTAGCA
	Synergus_thaumacerus         [79Synergusthaumacerus]           [308.0.1]            [DQ012654]     TATATTATATTTTATATTCGGAATTTGAACAGGTATAATTGGATCTTCTTTAAGTTTAATTATTCGAATAGAATTAAGATCAACTTTACAACTTATTAAAAATGATCAAATTTATAATTCAATTGTTACAGCCCATGCTTTTATTATAATTTTTTTTATAGTTATACCAATTATAATTGGAGGATTCAGAAACTACTTAATTCCTTTAATACTTAGAACTCCTGATATAGCCTTTCCACGTCTTAACAATATAAGATTTTGATTATTAATCCCATCATTAATTTTATTAATATCAAGAATATTTATTGATCAGGGAGCAGGAACAGGATGAACAGTTTACCCCCCCCTATCTTCAAACTTAGGACATCCAGGAATCTCAGCTGATTTAACTATTTATTCACTTCATATAACTGGAATCTCATCAATTCTAGGATCAATTAATTTTATTTGTACTATATTAAATATACGACCTAATTCAATAATAATAGATAAAATTTCACTATTTATATGATCAATTTTATTAACTACTATCTTACTATTATTATCTTTACCGGTTTTAGCAGGAGGTATTACTATATTACTATTTGATCGAAATATAAATACATCTTTTTTTGACCCCGTAGGAGGAGGTGATCCTATCCTTTACCAACATTTATTTTGATTTTTTGGACACCCTGAAGTATATATTTTAATCCTACCAGGATTTGGAATAATTTCTCATATAATTTATACTGAATGCGGAAAAAAAATAACATTTGGATCATTAGGAATAATATATGCTATAATTTCTATTGGAATATTAGGTTTTATTGTTTGAGGACATCATATATTTACTGTAGGAATAGATGTAGATACTCGAGCATATTATACATCCGCCACAATAATCATTGCAATTCCTACAGGAATTAAAATTTTTAGATGATTAGCGACAATATATGGATCAAAAATTAACTTTAATTTATCAATAATTTGATCAATAGGCTTTATTTTTTTATTTTCATTTGGAGGAATAACAGGAATTACCCTATCAAATTCATCAATTGATATTATTTTACATGATACTTATTATGTAGTTGCA
	Synergus_umbraculus          [74Saphonecruslusitanicus]        [j013.0.1]           [DQ012651]     AATACTATATTTTATATTTGGAATTTGAGCAGGAATAATTGGATCATCTTTAAGATTAATTATTCGAATAGAATTAAGATCCACTCTTCAATTAATTAAAAATGATCAAATTTATAATTCAATTGTAACTGCACATGCTTTTATTATAATTTTCTTTATAGTTATACCTATTATAATTGGAGGATTTAGAAATTACTTAATTCCATTAATATTAAGAACCCCCGATATAGCATTCCCTCGACTTAATAATATAAGATTTTGATTATTAGTTCCATCTTTAATTTTATTAACATCAAGAATATTCATTGATCAAGGAGCTGGTACTGGATGAACTGTTTACCCCCCTTTATCTTCCAATTTAGGACACCCTGGTATTTCAGTAGATTTAACTATTTACTCCCTTCATATAAGAGGAGTTTCTTCAATTTTAGGATCAATCAATTTTATTTGCACAATAATTAATATACGACCTAATTCAATAATAATAGATAAAATTTCATTATTTATATGATCAATTCTATTAACTACAATTCTTCTATTATTATCCTTACCAGTATTAGCTGGAGGAATTACAATATTATTATTTGATCGTAATATAAATACATCCTTTTTTGACCCTATAGGAGGAGGAGACCCAATTCTTTACCAACATTTATTCTGATTCTTTGGACATCCTGAAGTATATATTTTAATTTTACCAGGATTTGGAATAATTTCACATATAATCTATACAGAATGTGGGAAAAAAATAACTTTTGGATCATTAGGTATAATATATGCAATAATCTCTATTGGAATATTAGGATTTATTGTATGAGGCCATCATATATTTACTGTAGGAATAGATGTAGATACACGAGCTTATTACACTTCTGCTACCATAATTATTGCTATCCCTACAGGTATTAAAATTTTTAGATGATTAGCAACAATATATGGATCAAAAATTAATTTTAACTTATCAATAATTTGATCAATAGGATTTATTTTTTTATTTTCATTTGGAGGAATAACAGGTATTACTCTATCAAATTCATCTATTGATATTATCTTACATGACACATATTATGTTGTTGCT
	Synergus_sp._1               [75SaphonecrusNA]                 []                   []             ??????????????????????????????????????????????????????????????????????????????????????????????????????????????????????????????????????????????????????????????????????????????????????????????????????????????????????????????????????????????????????????????????????????????????????????????????????????????????????????????????????????????????????????????????????????????????????????????????????????????????????????????????????????????????????????????????????????????????????????????????????????????????????????????????????????????????????????????????????????????????????????????????????????????????????????????????????????????????????????????????????????????????????????????????????????????????????????????????????????????????????????????????????????????????????????????????????????????????????????????????????????????????????????????????????????????????????????????????????????????????????????????????????????????????????????????????????????????????????????????????????????????????????????????????????????????????????????????????????????????????????????????????????????????????????
	Synergus_sp._2               [78SynergusNA]                    [400.0.1]            [DQ012653]     TATTCTTTACTTTATTTTTGGAATCTGATCTGGACTTATTGGATCAGCTTTAAGATTAATTATTCGAATAGAATTAAGAACTTGTTTACAATTAATTAATAATGATCAAATCTACAATTCAATTATTACAGCTCATGCTTTTATTATAATTTTCTTTATAGTAATACCAATTATAATTGGAGGATTTAGAAATTATTTAATTCCATTAATATTAACCTCTCCAGATATAGCTTTCCCTCGATTAAATAATATAAGATTTTGATTATTAATACCATCAATTTTATTATTAATATCAAGAATATTTATTGACGAAGGAGCAGGAACAGGATGAACAGTATACCCTCCTTTATCCTCAACTTTAAGACATTCAGGAATTTCAGTAGATTTAACTATTTATTCCCTACATTTATCAGGAATCTCATCAATTTTAGGATCAATTAACTTTATTTGCACAATTTTTAATATACGACCTAAATTAATATTAATAGATAAAATTTCATTATTTATATGATCTATTTTTTTAACAACAATTTTATTATTATTATCATTACCAGTATTAGCAGGAGGAATTACCATATTATTATTTGATCGAAATATAAATACCTCATTTTTTGACCCAATAGGAGGAGGAGACCCAGTATTATACCAACATTTATTTTGATTTTTTGGACATCCAGAAGTTTACATTTTAATTTTACCAGGATTTGGAATAATTTCTCACATAATTTATACAGAATGTGGAAAAAAAATAACTTTTGGATCATTAAGAATAATATATGCAATAATCTCAATTGGAATTTTAGGATTCATTGTATGAGGCCACCATATATTTACTGTAGGAATAGATGTAGATACACGAGCTTATTATACCTCCGCAACTATAATCATTGCCATCCCAACAGGAATTAAAATTTTTAGATGATTAGCAACTATATATGGATCAAAAATTAAATTAAATTTATCAATAACTTGATCAATTGGATTTATTTTTTTATTTTCATTAGGAGGAATTACAGGAATTACATTAGCTAATTCATCAATTGATATTATTTTACATGATACATATTATGTAGTTGCT
	Synophromorpha_sylvestris    [81Synophromorphasylvestris]      [401.0.1]            [AY368911]     AATACTATATTTTATTTTTGGAATTTGATCTGGTATAATTGGATCTAGATTAAGAATAATTATTCGAATAGAACTTGGTAATCCATCTCAATTAATTGGAAATGATCAAATTTATAATTCAATTGTTACAATTCATGCTTTTATTATAATTTTTTTTATAGTTATACCTATTATAGTTGGTGGATTTGGAAATTATTTAATTCCTTTAATATTATCAGTTCCTGATATAGCTTTTCCACGAATAAATAATATAAGGTATTGACTTTTAATTCCTTCATTATTATTAATAGTATCAAGAATATTTATTGATCAAGGAGCAGGAACAGGATGAACTGTGTATCCTCCTTTATCTTCAAATTTAGGTCATAATGGAATATCAGTTGATTTAGTAATTTTTTCTTTACATTTAAGAGGTATTTCTTCAATTTTAGGTTCAATTAATATTATTACTACAATTTTAAATATACGACCTTATTTAATATGTATAGATAAAATTACTTTATTTATTTGATCTTTTATTTTAACAACAATTTTATTATTATTATCATTACCTGTATTAGCAGGAGGAATTACAATATTATTATTTGATCGAAATATAAATTCTTCTTTTTTTGATCCATTAGGAGGTGGTGATCCTATTCTTTATCAACATTTATTTTGATTTTTTGGTCATCCTGAAGTTTATATTTTAATTTTACCTGGATTTGGAATAATTTCTCATATAATTTGTGTAGAATGTGGAAAAAAAAATACTTTTGGTTCATTAGGAATAATATATGCTATAATTTCTATTGGTATATTAGGATTTATTGTTTGAGGACATCATATATTTACTGTAGGAATAGATATTGATACACGAGCTTATTATACATCTGTAACTATAATTATTGCAATTCCYACGGGAATTAATATTTTTAGATGATTAGCTACAATATATGGATCAAAAATTAATTTTAATTTATCAATTATATGATCATTAGGTTTTATTTTTTTATTTTCAATTGGAGGAATAACAGGAGTAACTTTACCTAATTCTTCAATTGATATTATTTTACATGATACTTATTATGTAGTGGCT
	Synophrus_pilulae            [82Synophruspolitus]              [f248.0.1]           [DQ012656]     AATTTTATACTTTATATTTGGGATCTGATCAGGAATAATTGGATCAGCATTAAGAATAATTATTCGATTAGAATTAGGATCACCATCACAATTTATTGGAAATGACCAAATTTATAATTCTATTGTAACCGCTCATGCTTTTATTATAATTTTTTTTATAGTAATACCAATTATAATTGGAGGATTCAGAAATTATTTAATTCCCTTAATACTTGGATCTCCAGATATAGCTTTTCCCCGTTTAAATAATATAAGATTTTGAATATTAATTCCATCACTAATTTTATTATTATCAAGAATATTTATTGATCAAGGAACTGGTACAGGATGAACAGTATACCCACCTTTATCTTCTAATTTAGGACATTCAGGAATATCAGTAGATTTAACTATTTATTCATTACATATGACAGGAATTTCTTCAATTTTAGGATCAATTAATTTTATTTGTACAATTATTAATATACGACCAAAATTTATAACAATAGATAAAATTTCATTATTTATTTGATCAATTTTATTAACAACAATCTTACTTATTTTATCACTTCCTGTATTAGCTGGTGGAATTACAATATTACTTTTTGACCGAAATATAAATACATCATTTTTTGATCCAATAGGAGGAGGAGACCCAATTTTATACCAACATTTATTTTGATTTTTTGGCCATCCAGAAGTTTATATTTTAATTTTACCAGGATTTGGAATAATTTCTCATATAATTTATAGAGAATGTGGAAAAAAAGAAACATTCGGATCAATAGGAATAATATACGCTATAATTTCAATTGGAATCTTAGGATTTATTGTTTGAGGACATCATATATTTACTGTTGGTATAGATGTTGATACACGAGCTTATTACACATCAGCAACTATAGTAATTGCTATCCCAACAGGAATTAAAATTTTTAGATGACTAGCAACAATATATGGATCAAAAATTAATTTTAATTTATCAATTATTTGATCAATAGGATTTATTCTTTTATTTTCATTAGGAGGTATAACAGGAATCACATTATCAAATTCATCAATTGACATTATTTTACATGATACATACTATGTTGTAGCA
	Timaspis_phoenixopodos       [83Timaspisphoenixopodos]         [f263.0.1]           [AY368925]     AATATTATATTTTATTTTTGGTATTTGATCTGGAATAATTGGATCAGCTTTAAGAATAATTATTCGTATAGAATTAGGGACTCCTTCACAATTAATTGGTAATGATCAAATTTATAATTCAGTAGTTACAGCTCATGCTTTTATTATAATTTTTTTTATAGTTATACCAATTATAGTAGGAGGATTTGGTAATTATTTAATTCCTTCAATATTAAGAATTCCCGATATAGCTTTCCCTCGAATAAATAATATAAGTTATTGGTTATTAATCCCTTCTTTATTTTTATTATTATCAGGGATATTTATTGATCAAGGGGCTGGAACAGGATGAACTGTATATCCTCCTTTATCTTCAAATATAGGTCATTTAGGTTTATCAGTAGATTTAACTATTTATTCTTTACATATAAGAGGGGTATCTTCAATTTTAGGGTCTATTAATTTTATTACAACAATTTTAAATATACGACCTTTAATAATATCAATAGATAAAATTTCTTTATTTGTATGATTTATTTTTTTAACAACTATTTTATTACTATTATCTTTACCTGTTTTAGCAGGAGGGATTACAATATTATTATTTGATCGAAATTTAAATACTTCTTTTTTTGACCCTATAGGAGGAGGAGATCCTGTATTATATCAACATTTATTTTGATTTTTTGGCCATCCAGAAGTTTATATTTTAATTTTACCAGGATTTGGAATAATTTCACATATAATTTACACAGAATGTGGGAAAAAAATTACTTTTGGATCTTTAGGAATAATATATGCAATAATTTCTATTGGAATATTAGGGTTTATTGTATGAGGCCATCATATATTTACTGTAGGCATAGATGTTGATACTCGAGCTTATTACACTTCTGCAACTATAATTATTGCTATTCCAACAGGTATTAAAATTTTTAGATGATTAGCAACAATATATGGATCAAAATTAAATTTTAGTTTATCTATAATTTGATCTTTAGGTTTTATTTTTTTATTTTCTATAGGAGGATTAACTGGTGTAACATTATCAAATTCATCAATTGATTTAATATTACATGATACTTATTATGTTGTAGCT
	Timaspis_urospermi           [84Timaspisurospermi]             [504.36.0.1]         [DQ012657]     TATATTATATTTTGTATTTGGGATTTGATCAGGAATAATTGGATCTGCTTTAAGTATAATTATTCGTATAGAATTAGGTACACCCTCTCAATTAATTGGGAATGATCAGATTTATAATGCTATTGTTACAGCTCATGCATTTATTATAATTTTTTTTATAGTTATACCAATTATAGTTGGGGGGTTTGGAAATTATTTAGTTCCTTTAATATTAAGAGTCCCTGACATGGCTTTCCCCCGAATAAATAATATAAGATATTGATTATTAATCCCAGCTTTATTATTATTATTATCTAGAATAGTAGTTGATCAAGGAGCTGGAACAGGATGAACTGTGTACCCTCCTTTATCTTCAAATATTGGGCATTTAGGTATTTCAGTAGATTTAACAATTTATTCATTACATATAAGAGGAGTTTCTTCAATTTTAGGATCAATTAATTTTATTACTACAATTTTAAATATACGACCTTTAAAAATAACAATAGATAAAATTACTTTATTTGTTTGATCAATTTTTTTAACAACTATTTTATTATTATTATCTTTACCAGTTCTTGCTGGGGGTATTACTATATTATTATTTGATCGAAATTTAAATACTTCATTTTTTGACCCTATAGGAGGGGGAGACCCAGTATTATACCAACATTTATTTTGATTTTTTGGTCATCCAGAAGTTTATATTTTAATTTTACCTGGATTTGGGATAATTTCTCATATAATTTATAATGAATGTGGTAAAAAAATTACTTTTGGGTCATTAGGAATAATATATGCTATAATTTCAATTGGTATATTAGGATTTATTGTATGAGGTCATCATATATTTACTGTAGGGATAGATGTAGATACCCGAGCTTATTACACATCAGCTACAATAATTATTGCTATTCCTACTGGAATTAAAATTTTTAGTTGATTAGCGACAATATATGGAGCTAAAGTAGATTTTAATTTATCAATAGTATGAGCTTTAGGTTTTATTTTTTTATTTTCAATAGGGGGATTAACTGGGGTTACTTTATCAAATTCTTCTATTGATTTAATTTTACATGACACTTATTATGTAGTTGCT
	Trigonaspis_mendesi          [85Trigonaspismendesi]            [f259.24.0.1]        [DQ012658]     AATATTATACTTTATATTTGGAATTTGATCAGGAATAATTGGATCAGGATTAAGAATAATTATTCGAATAGAATTAGGGATACCATTACAATTAATTGGTAATGATCAAATTTATAATTCTGTTGTAACTGCTCATGCTTTTGTAATAATTTTTTTTATAGTTATACCTATTATAGTAGGAGGGTTTGGAAATTATTTAGTTCCTTTAATATTAGCTGCTCCTGATATAGCTTTTCCTCGATTAAATAATATAAGATATTGACTTTTAATCCCTTCTTTATTTTTATTATTAGCTGGAATGTTAGTTGATCAAGGGGCTGGAACTGGATGAACTGTTTATCCCCCTTTATCTTCAAATTTAGGTCATCCAGGAATTTCTGTTGATCTAACAATTTATTCTTTACATTTAACTGGAATTTCTTCAATTTTAGGATCCATTAATTTTATTACAACAATTTTAAATATACGACCTAATTTAATAGAAATAGATAAAATTCCTTTATTTGTATGATCTATTTTTTTAACAACAATTTTATTATTATTATCTTTACCAATTTTAGCTGGAGCTATTACAATATTATTATTTGATCGTAATATAAATACTTCTTTTTTTGATCCAATAGGAGGAGGAGATCCTATTTTATATCAACATTTATTTTGATTTTTTGGTCATCCAGAAGTTTATATTTTAATTTTACCTGCGTTTGGAATAATTTCTCATATAATTTATATAGAATGTGGTAAAAAAAATACTTTTGGATCTTTAGGAATAATATATGCAATAATTTCTATTGGTATATTAGGATTTATTGTTTGAGGTCATCATATATTTACTGTAGGTATAGATATTGATACACGAGCTTATTATACTTCAGTAACAATAATTATTGCTATTCCTACAGGAATTAAAATTTTTAGTTGATTAGCTACTATATATGGTTCAAAAATTGATTTTAATTTATCTATCATATGATCTTTAGGATTTATTTTTTTATTTTCTATTGGAGGTATAACAGGAGTAACATTAGCTAATTCATCAATTGATATTGTTATACATGACACTTATTATGTAGTTGCT
	Trischiza_sp.                [86Trischizasp]                   [Trisch.MB0499]      [AY675843]     TATATTATATTTTATTTTTGGTATTTGGTCAGGAATAGTAGGTTCAGCTTTAAGAATGATTATTCGTATAGAGTTAGGTACTCCTGGTCAATTAATTGGGAATGATCAAATTTATAATTCAATTGTTACAGCTCATGCTTTTATTATAATTTTTTTTATAGTTATACCAATTATAGTTGGAGGATTTGGAAATTATTTAGTTCCATTAATATTAGCAGCTCCAGATATAGCTTTTCCTCGTTTAAATAATATAAGATATTGATTATTAATTCCAGCTTTAATTTTATTAATTACAAGAATATTTATTGATCAAGGAGCTGGGACAGGGTGAACAGTTTATCCTCCATTGTCTTCTAATTTAGGTCATTCAAGAATATCAGTGGATTTAACAATTTTTTCTTTACATTTAAGAGGGGTTTCTTCAATTTTAGGTTCAATTAATTTTATTACTACTATTTTAAATATACGAATAAATATATTAAGTATAGATAAAATTTCTTTATTTGTATGATCTATTTTTTTAACAACTATTTTATTATTATTATCATTACCTGTTTTAGCTGGTGGAATTACTATATTATTATTTGATCGAAATTTAAATACTTCATTTTTTGACCCTATAGGAGGAGGGGATCCAATTTTATATCAACATTTATTTTGATTTTTTGGTCATCCAGAAGTTTATATTTTAATTTTACCAGGATTTGGGATAGTATCACATATGATTTATATAGAATGTGGTAAAAAATCTACATTTGGGTCTTTAGGAATAATATATGCTATAATTTCAATTGGAGTATTAGGATTTATAGTTTGAGGTCATCATATATTTACTGTAGGTATAGATGTTGATACACGAGCTTATTATACTTCAGTTACTATAATTATTGCAGTTCCTACAGGTATTAAAATTTTTAGGTGATTAGCTACTATATATGGTTCAAAAATTAAGTTTAATCTATCAATTATATGATCTTTAGGGTTTGTATTTTTATTTTCTGTTGGGGGAATAACTGGGGTTACTTTATCAAATTCTTCAATTGATATTGTAATACATGATACATATTATGTTGTAGCA
	Trybliographa_sp._1          [87Trybliographasp]               [Trybli.MB163]       [AY675854]     AATATTATACTTTATTTTTGGAATTTGATCAGGAATAATTGGTTCAAGTTTAAGAATAATTATTCGTATAGAACTTGGAACCCCCTCACAATTGATTAATAATGACCAAATTTATAACACAATTGTAACAGCCCACGCATTTATTATAATTTTCTTTATAGTTATACCAATTATAGTAGGTGGATTTGGAAACTATATAATTCCTTTAATATTAACAGCCCCTGATATAGCCTTCCCACGATTAAATAATATAAGATATTGACTATTAATCCCATCTTTAATTTTAATAATTACAAGAATATTTATTGATCAAGGGGCTGGGACTGGTTGAACAGTATACCCCCCATTATCCCTAAATATTGGACACCCAGGTATCTCAACAGACCTTGTTATTTTCTCACTTCATTTAAGAGGAATTTCTTCTATTTTAGGGTCAATCAATTTTATTTCAACCATTTTTAATATACGACCTAATTTAATATCAATAGATAAAATTAGCTTATTCACTTGATCAATTTTATTAACTACAATTCTTTTACTACTTTCATTACCTGTATTAGCAGGAGGCATCACTATACTATTATTTGACCGAAATTTAAACACATCATTTTATGACCCAATAGGAGGAGGAGACCCCATCTTATACCAACACTTATTTTGATTTTTTGGCCACCCAGAAGTCTACATTTTAATTTTACCTGGATTTGGATTAATTTCTCATATAATTTTTTCTGACTGTGGAAAAAAATCAACTTTTGGAGCGTTAGGAATAATATACGCTATAATTTCTATTGGTGCTTTAGGCTTCATTGTATGAGGCCATCATATATTTACTGTAGGAATAGATGTTGATACTCGAGCTTATTACACCTCAGTAACTATAATTATTGCAGTTCCTACAGGAATTAAAATTTTTAGGTGACTAGCCACAATATCCGGAACAAAAATTAACTTTAGAATCTCAATACTATGAAGAATAGGATTTATTTTTTTATTTTCACTTGGAGGAATAACTGGAATCACTTTATCTAACTCCTCAATTGATGTAATTATACATGATACTTATTATGTAGTTGCA
	Trybliographa_sp._2          [88TrybliographaspZhiwei]         [ZL091 Psichacra]    [DQ012659]     ??????????????????????????????CGGAATAATTGGTTCAAGATTAAGAATAATTATCCGAATAGAACTTGGTACCCCTTCTCAATTAATTAATAATGACCAAATTTATAATACAATTGTTACAGCCCACGCATTCATCATAATTTTTTTTATAGTTATACCAATTATAGTAGGGGGGTTCGGAAATTATATAATTCCCTTAATATTAACAACCCCTGATATAGCCTTCCCTCGACTTAACAATATAAGATACTGACTCCTAATCCCATCATTAATTTTAATAATTACAAGAATATTCATTGATCAAGGAACAGGAACAGGATGAACAATTTACCCCCCGCTATCTTTAAATATTGGCCACCCAGGAATATCAACAGACCTAGTAATCTTTTCTCTTCATTTAAGAGGGGTCTCCTCCATTTTAGGATCAATTAATTTTATCTCTACAATCTTTAATATACGCCCCACTTTAATATCTATAGACAAAATTAGTTTATTTACTTGATCAATTCTATTAACTACCATCCTATTACTTCTTTCACTCCCTGTTTTAGCAGGAGGAATCACAATACTATTATTTGACCGAAACTTAAATACATCATTTTATGACCCAATAGGAGGGGGAGACCCAATTTTATACCAACATTTATTCTGATTTTTCGGACATCCAGAAGTTTATATTTTAATTTTACCAGGATTTGGGTTAATTTCACATATAATTTTTTCTGATTGTGGAAAAAAATCTACTTTTGGGTCATTAGGNATAATATACGCAATAATTTCTATTGGTGCATTAGGATTCATTGTATGAGGTCATCATATATTTACTGTTGGAATAGATGTTGACACACGAGCTTATTACACTTCAGTAACAATAATCATTGCTGTTCCAACTGGAATTAAAATTTTTAGATGACTAGCTACAATATCTGGAACAAAAATCAATTTTAGAATCTCAATATTATGAAGAATAGGATTTATTTTCCTATTTTCCCTTGGAGGAATAACTGGAATTACCCTATCAAATTCTTCAATTGATGTAATTATACACGATACATATTATGTTGTAG??
	Vetustia_investigata         [92Vetustia_investigata]          []                   []             ??????????????????????????????????????????????????????????????????????????????????????????????????????????????????????????????????????????????????????????????????????????????????????????????????????????????????????????????????????????????????????????????????????????????????????????????????????????????????????????????????????????????????????????????????????????????????????????????????????????????????????????????????????????????????????????????????????????????????????????????????????????????????????????????????????????????????????????????????????????????????????????????????????????????????????????????????????????????????????????????????????????????????????????????????????????????????????????????????????????????????????????????????????????????????????????????????????????????????????????????????????????????????????????????????????????????????????????????????????????????????????????????????????????????????????????????????????????????????????????????????????????????????????????????????????????????????????????????????????????????????????????????????????????????????????
	Xestophanes_potentillae      [89Xestophanespotentillae]        [f238.2.0.1]         [AY368912]     AATATTATATTTTATTTTTGGAATTTGATCTGGTATAATTGGATCTAGATTAAGAATAATTATTCGAATAGAACTTGGAATTCCTACACAATTAATTGGTAATGACCAAATTTATAATTCAATTGTAACAATTCATGCATTTATTATAATTTTTTTTATAGTAATACCTATTATAGTAGGAGGATTTGGAAATTATTTAATTCCTTTAATATTATCTGTACCTGATATAGCTTTTCCTCGAATAAATAATATAAGATATTGACTTTTAGTCCCTTCTTTATTATTAATAATATCTAGAATATTTATTGATCAAGGAGCAGGTACAGGATGAACTATTTATCCTCCTTTATCTTCAAATTTAGGACATAATGGTATTTCAGTTGATTTAGTAATTTTTTCTTTACATTTAAGAGGAATTTCATCAATTATAGGATCAATTAATATTATTACTACAATTTTAAATATACGACCATATTTAATATATATAGATAAAATTACTTTATTTATTTGATCTTTATTTTTAACTACAATTTTATTATTATTATCATTACCTGTATTAGCTGGGGGAATTACAATATTATTATTTGATCGAAATATAAATTCTTCTTTTTTTGATCCATTAGGAGGAGGAGACCCTATTCTTTATCAACATTTATTTTGATTTTTTGGTCATCCTGAAGTTTATATTTTAATTTTACCGGGATTTGGTATAATTTCTCATATAATTTTTATAGAATGTGGAAAAAAAAATACTTTTGGTTCTTTAGGAATAATTTATGCTATAATTTCTATTGGAATATTAGGATTTATTGTTTGAGGGCATCATATATTTACTGTAGGAATAGATATTGATACACGAGCTTATTATACTTCTGTAACTATAATTATTGCAATTCCTACTGGAATTAAAATTTTTAGATGATTAGCTACAATATATGGATCAAAAATTAATTTTAATTTATCAATTAAATGATCATTAGGATTTATTTTTTTATTTTCAATTGGAGGAATAACAGGAGTAACTTTATCTAATTCTTCTATTGATATTATTTTACATGATACTTATTATGTAGTAGCT


	[EF1a F1. 49 sorted alignment, 367 bp. 2003-10-17: JN; 1069bp 2011-10-06: SK]

	[Species]                    [Older species]                   [Lab seq ID]         		[GenBankID]    		[Data]

	Acanthaegilips_sp.           [1Acanthaegilipssp]          	[MB271]              		[]             		???????????????????????????????????????????????????????????????????????????????????????????????????????????????????????????????????????????????????????????????????????????????????????????????????????????????????????????????????????????????????????????????????????????????????????????????????????????????????????????????????????????????????????????????????????????????-------------------------------------------------------------------------------------------------------------------------------------------------------------------------------------------------------------------------------------------------[------------------------------------------------------------------------------------------------------------------------------------------------------------------------------------------------------------------------------------------------------------------------------------------------------------------------------------------]-----------------------------------------------------------------------------------------------------------------------------------------------------------------------------------------------------------------------------------------------------------------------------------------------------------------------------------------------------------------------------------------------------------------------------------------------------------------------------
	Agrostocynips_sp.            [3Agrostocynipssp, +DM]	  	[MB294.3.59.1.0.2/DM340] 	[DQ012541/new]     	TATTGACATTGCTCTTTGGAAGTTTGAGACTGCCAAGTACTACGTTACTATAATTGATGCACCAGGACATCGTGATTTTATTAAAAACATGATTACCGGGACCAGTCAGGCTGATTGTGCCGTTTTAATTGTAGCAGCAGGAATTGGAGAATTTGAGGCTGGAATTTCAAAGAACGGACAGACTCGTGAACATGCCCTTTTGGCATTTACTCTCGGAGTGAAACAATTAATTGTTGGAGTAAACAAGATGGATATGACTGATCCACCCTATTCTGAGAGTCGATTTGAGGAAATTAAAAAAGAAGTTTCTTCGTACATTAAAAAAATCGGCTATAATACTGCATCTGTAGCATTTGTGCCAATTTCG-------------------------------------------------------------------------------------------------------------------------------------------------------------------------------------------------------------------------------------------------[------------------------------------------------------------------------------------------------------------------------------------------------------------------------------------------------------------------------------------------------------------------------------------------------------------------------------------------]----------------------------------------------------------------------------------------TGGGGACAANGTTGGTTTCAACGTTAAGAATATTTCAGTTAAAGAACTACGACGTGGATATGTGGCAGGAGATTCAAAGAACCAACCTCCCAGGGGAGCAGCTGATTTTACTGCTCAGGTAATCGTTCTCAACCATCCGGGTCAAATCAGCAGTGGCTATACTCCTGTACTTGATTGCCACACGGCCCACATTGCTTGCAAATTCGCTGAAATAAAGGAAAAATGTGATCGTCGAACTGGAAAAACAACTGAGGAAAATCCGAAAAGTATTAAAAGTGGAGATGCTGCTATAGTGGTACTTCAACCAACAAAGCCGATGTGTGTCGAAGCATTTCAAGAGTTTCCACCTCTCGGGAGATTTGTTGTGCGTGAC
	Alloxysta_sp._1              [4Alloxystasp]               	[j015.83.0.2]        		[DQ012542]     		CATCGACATTGCTCTTTGGAAATTTGAAACAGCCAAGTATTACGTGACCATCATCGATGCCCCAGGACATCGTGATTTCATCAAAAACATGATCACTGGAACGAGTCAAGCTGACTGTGCAGTTTTGATAGTAGCTGCAGGAATTGGTGAATTCGAGGCTGGAATCTCAAAGAATGGCCAGACTCGAGAACATGCTCTACTGGCTTTCACCTTGGGAGTGAAGCAACTGATTGTTGGAGTCAACAAGATGGACATGACTGATCCACCTTACTCCGAGAGTCGATTTGAAGAAATAAAAAAAGAGGTTTCTTCATACATTAAGAAAATTGGCTACAATACTGCATCTGTTGCATTTGTCCCAATTTCT-------------------------------------------------------------------------------------------------------------------------------------------------------------------------------------------------------------------------------------------------[------------------------------------------------------------------------------------------------------------------------------------------------------------------------------------------------------------------------------------------------------------------------------------------------------------------------------------------]-----------------------------------------------------------------------------------------------------------------------------------------------------------------------------------------------------------------------------------------------------------------------------------------------------------------------------------------------------------------------------------------------------------------------------------------------------------------------------
	Alloxysta_sp._2              [33Charipine]                	[]                   		[]             		???????????????????????????????????????????????????????????????????????????????????????????????????????????????????????????????????????????????????????????????????????????????????????????????????????????????????????????????????????????????????????????????????????????????????????????????????????????????????????????????????????????????????????????????????????????????-------------------------------------------------------------------------------------------------------------------------------------------------------------------------------------------------------------------------------------------------[------------------------------------------------------------------------------------------------------------------------------------------------------------------------------------------------------------------------------------------------------------------------------------------------------------------------------------------]-----------------------------------------------------------------------------------------------------------------------------------------------------------------------------------------------------------------------------------------------------------------------------------------------------------------------------------------------------------------------------------------------------------------------------------------------------------------------------
	Anacharis_sp.                [5ANACHARISmaybeACOTHERYEUS] 	[MB274.5.44.1.0.2]   		[DQ012543]     		CATTGATATCGCTCTTTGGAAATTTGAAACCGCCAAGTATTATGTAACAATCATCGATGCACCAGGACATCGTGATTTCATAAAAAATATGATCACTGGAACAAGTCAAGCTGATTGTGCAGTTTTGATCGTAGCTGCAGGAATTGGAGAATTTGAAGCTGGAATTTCAAAGAATGGTCAAACTCGTGAACATGCTCTTTTAGCATTCACACTGGGAGTGAAGCAATTGATTGTTGGAGTCAATAAAATGGATATGACTGATCCTCCATATTCTGAAAGTCGATTTGAGGAAATTAAAAAAGAAGTTTCTTCATACATCAAGAAAATTGGTTATAATACTGCTTCAGTTCCATTTGTTCCCATTTCT-------------------------------------------------------------------------------------------------------------------------------------------------------------------------------------------------------------------------------------------------[------------------------------------------------------------------------------------------------------------------------------------------------------------------------------------------------------------------------------------------------------------------------------------------------------------------------------------------]-----------------------------------------------------------------------------------------------------------------------------------------------------------------------------------------------------------------------------------------------------------------------------------------------------------------------------------------------------------------------------------------------------------------------------------------------------------------------------
	Andricus_caputmedusae        [6Andricuscaputmedusae]      	[f251.39.0.2]        		[DQ012544]     		AATCGACATTGCTCTCTGGAAATTTGAAACAGCGAAATATTACGTGACCATCATTGATGCACCAGGACATCGTGATTTCATAAAAAACATGATCACTGGAACGAGTCAAGCTGATTGCGCTGTGCTGATCGTAGCAGCTGGAATTGGAGAATTCGAGGCTGGAATTTCGNAAAATGGTCAAACTCGTGAACATGCTTTATTGGCTTTCACTCTGGGAGTGAAACAATTGATTGTGGGAGTCAATAAGATGGATATGACCGATCCACCATATTCTGAGAGTCGATTTGAAGAAATCAAGAAAGAGGTTTCCTCATACATCAAGAAAATTGGTTACAATACTTCTTCGGTTGCATTTGTTCCAATTTCT-------------------------------------------------------------------------------------------------------------------------------------------------------------------------------------------------------------------------------------------------[------------------------------------------------------------------------------------------------------------------------------------------------------------------------------------------------------------------------------------------------------------------------------------------------------------------------------------------]-----------------------------------------------------------------------------------------------------------------------------------------------------------------------------------------------------------------------------------------------------------------------------------------------------------------------------------------------------------------------------------------------------------------------------------------------------------------------------
	Andricus_clavulus            [28Callirhytisclavula]       	[]                   		[]             		???????????????????????????????????????????????????????????????????????????????????????????????????????????????????????????????????????????????????????????????????????????????????????????????????????????????????????????????????????????????????????????????????????????????????????????????????????????????????????????????????????????????????????????????????????????????-------------------------------------------------------------------------------------------------------------------------------------------------------------------------------------------------------------------------------------------------[------------------------------------------------------------------------------------------------------------------------------------------------------------------------------------------------------------------------------------------------------------------------------------------------------------------------------------------]-----------------------------------------------------------------------------------------------------------------------------------------------------------------------------------------------------------------------------------------------------------------------------------------------------------------------------------------------------------------------------------------------------------------------------------------------------------------------------
	Andricus_coriarius           [7Andricuscoriarius]         	[]                   		[]             		???????????????????????????????????????????????????????????????????????????????????????????????????????????????????????????????????????????????????????????????????????????????????????????????????????????????????????????????????????????????????????????????????????????????????????????????????????????????????????????????????????????????????????????????????????????????-------------------------------------------------------------------------------------------------------------------------------------------------------------------------------------------------------------------------------------------------[------------------------------------------------------------------------------------------------------------------------------------------------------------------------------------------------------------------------------------------------------------------------------------------------------------------------------------------]-----------------------------------------------------------------------------------------------------------------------------------------------------------------------------------------------------------------------------------------------------------------------------------------------------------------------------------------------------------------------------------------------------------------------------------------------------------------------------
	Andricus_curvator            [8Andricuscurvator]          	[Antonis curvator]   		[AF395169]     		AATCGACATTGCTCTCTGGAAATTTGAAACAGCGAAATACTACGTAACCATCATTGATGCACCAGGACATCGTGATTTCATCAAAAACATGATCACTGGCACGAGTCAAGCTGATTGCGCTGTGCTGATCGTAGCAGCTGGAATTGGAGAATTCGAAGCTGGAATTTCGAAAAATGGTCAAACTCGTGAACATGCTTTATTGGCTTTCACTCTGGGAGTGAAGCAATTGATTGTGGGAGTCAATAAGATGGATATGACCGATCCACCATATTCTGAGAGTCGATTTGAAGAAATCAAGAAAGAGGTTTCCTCATACATCAAGAAAATTGGTTACAATACTTCTTCGGTTGCATTTGTTCCAATTTCT-------------------------------------------------------------------------------------------------------------------------------------------------------------------------------------------------------------------------------------------------[------------------------------------------------------------------------------------------------------------------------------------------------------------------------------------------------------------------------------------------------------------------------------------------------------------------------------------------]-----------------------------------------------------------------------------------------------------------------------------------------------------------------------------------------------------------------------------------------------------------------------------------------------------------------------------------------------------------------------------------------------------------------------------------------------------------------------------
	Andricus_grossulariae        [12Andricusmayri]            	[f257.141.0.2]       		[DQ012545]     		AATCGACATTGCTCTCTGGAAATTTGAAACAGCGAAATATTACGTAACCATCATTGATGCACCAGGACATCGTGATTTCATCAAAAACATGATCACTGGAACGAGTCAAGCTGATTGTGCTGTGCTGATCGTAGCAGCTGGAATTGGAGAATTCGAGGCTGGAATTTCGAAAAATGGTCAGACTCGTGAACACGCTTTATTGGCTTTCACTCTGGGAGTAAAGCAATTGATTGTGGGAGTCAACAAGATGGATATGACCGATCCACCATATTCTGAGAGTCGATTTGAAGAAATCAAGAAAGAGGTTTCCTCATACATCAAGAAAATTGGTTACAATACTTCTTCGGTTGCATTTGTTCCAATTTCT-------------------------------------------------------------------------------------------------------------------------------------------------------------------------------------------------------------------------------------------------[------------------------------------------------------------------------------------------------------------------------------------------------------------------------------------------------------------------------------------------------------------------------------------------------------------------------------------------]-----------------------------------------------------------------------------------------------------------------------------------------------------------------------------------------------------------------------------------------------------------------------------------------------------------------------------------------------------------------------------------------------------------------------------------------------------------------------------
	Andricus_inflator            [10Andricusinflator]         	[]                   		[]             		???????????????????????????????????????????????????????????????????????????????????????????????????????????????????????????????????????????????????????????????????????????????????????????????????????????????????????????????????????????????????????????????????????????????????????????????????????????????????????????????????????????????????????????????????????????????-------------------------------------------------------------------------------------------------------------------------------------------------------------------------------------------------------------------------------------------------[------------------------------------------------------------------------------------------------------------------------------------------------------------------------------------------------------------------------------------------------------------------------------------------------------------------------------------------]-----------------------------------------------------------------------------------------------------------------------------------------------------------------------------------------------------------------------------------------------------------------------------------------------------------------------------------------------------------------------------------------------------------------------------------------------------------------------------
	Andricus_kollari             [11Andricuskollari]          	[AF395168]           		[AF395168]     		AATCGACATTGCTCTCTGGAAATTTGAAACAGCGAAATATTACGTGACCATCATTGATGCACCAGGACATCGTGATTTCATCAAAAACATGATCACTGGAACGAGTCAAGCTGATTGTGCTGTGCTGATCGTAGCAGCTGGAATTGGAGAATTCGAGGCTGGAATTTCGAAAAATGGTCAAACTCGTGAACATGCTTTATTGGCTTTCACTCTGGGAGTGAAGCAATTGATTGTGGGAGTCAATAAGATGGATATGACCGATCCACCATATTCTGAAAGTCGTTTTGAAGAAATCAAGAAAGAGGTTTCCTCATACATCAAGAAAATTGGTTACAATACTTCTTCGGTTGCATTTGTTCCAATTTCT-------------------------------------------------------------------------------------------------------------------------------------------------------------------------------------------------------------------------------------------------[------------------------------------------------------------------------------------------------------------------------------------------------------------------------------------------------------------------------------------------------------------------------------------------------------------------------------------------]-----------------------------------------------------------------------------------------------------------------------------------------------------------------------------------------------------------------------------------------------------------------------------------------------------------------------------------------------------------------------------------------------------------------------------------------------------------------------------
	Andricus_pictus              [13Andricuspanteli]          	[f256.117.0.2]       		[DQ012546]     		AATCGACATTGCTCTCTGGAAATTCGAAACAGCGAAGTATTACGTAACCATCATTGATGCACCAGGACATCGTGATTTCATCAAAAACATGATCACTGGAACGAGTCAAGCTGATTGTGCTGTGCTGATCGTAGCAGCTGGAATTGGAGAATTCGAGGCTGGAATTTCGAAAAATGGTCAAACTCGTGAACATGCTTTATTGGCTTTCACTCTGGGAGTGAAGCAATTGATTGTGGGAGTCAATAAGATGGATATGACCGATCCACCATATTCTGAGAGTCGATTTGAAGAAATCAAGAAAGAGGTTTCCTCATACATCAAGAAAATTGGTTACAATACTTCTTCGGTTGCATTTGTTCCAATTTCT-------------------------------------------------------------------------------------------------------------------------------------------------------------------------------------------------------------------------------------------------[------------------------------------------------------------------------------------------------------------------------------------------------------------------------------------------------------------------------------------------------------------------------------------------------------------------------------------------]-----------------------------------------------------------------------------------------------------------------------------------------------------------------------------------------------------------------------------------------------------------------------------------------------------------------------------------------------------------------------------------------------------------------------------------------------------------------------------
	Andricus_quercusflocci       [9Andricusflocci]            	[]                   		[]             		???????????????????????????????????????????????????????????????????????????????????????????????????????????????????????????????????????????????????????????????????????????????????????????????????????????????????????????????????????????????????????????????????????????????????????????????????????????????????????????????????????????????????????????????????????????????-------------------------------------------------------------------------------------------------------------------------------------------------------------------------------------------------------------------------------------------------[------------------------------------------------------------------------------------------------------------------------------------------------------------------------------------------------------------------------------------------------------------------------------------------------------------------------------------------]-----------------------------------------------------------------------------------------------------------------------------------------------------------------------------------------------------------------------------------------------------------------------------------------------------------------------------------------------------------------------------------------------------------------------------------------------------------------------------
	Andricus_quercusradicis      [14Andricusquercusradicis]   	[f260.50.0.2]        		[DQ012547]     		AATCGACATTGCTCTCTGGAAATTCGAAACAGCGAAATATTACGTAACCATCATTGATGCACCAGGACATCGTGATTTCATCAAAAACATGATCACTGGAACGAGTCAAGCTGATTGTGCTGTGCTGATCGTAGCAGCTGGAATTGGAGAATTCGAGGCTGGAATTTCGAAAAATGGTCAAACTCGTGAACATGCTTTATTGGCTTTCACTCTGGGGGTGAAGCAATTGATTGTGGGAGTCAATAAGATGGATATGACCGATCCACCATATTCTGAGAGTCGATTTGAAGAAATCAAGAAAGAGGTTTCCTCATACATCAAGAAAATTGGTTACAATACTTCTTCGGTTGCATTTGTTCCAATTTCT-------------------------------------------------------------------------------------------------------------------------------------------------------------------------------------------------------------------------------------------------[------------------------------------------------------------------------------------------------------------------------------------------------------------------------------------------------------------------------------------------------------------------------------------------------------------------------------------------]-----------------------------------------------------------------------------------------------------------------------------------------------------------------------------------------------------------------------------------------------------------------------------------------------------------------------------------------------------------------------------------------------------------------------------------------------------------------------------
	Andricus_quercusstrobilana   [2Andricusstrobilana]        	[ZL014 Adleria_s.]   		[]             		???????????????????????????????????????????????????????????????????????????????????????????????????????????????????????????????????????????????????????????????????????????????????????????????????????????????????????????????????????????????????????????????????????????????????????????????????????????????????????????????????????????????????????????????????????????????-------------------------------------------------------------------------------------------------------------------------------------------------------------------------------------------------------------------------------------------------[------------------------------------------------------------------------------------------------------------------------------------------------------------------------------------------------------------------------------------------------------------------------------------------------------------------------------------------]-----------------------------------------------------------------------------------------------------------------------------------------------------------------------------------------------------------------------------------------------------------------------------------------------------------------------------------------------------------------------------------------------------------------------------------------------------------------------------
	Andricus_tumificus           [29Callirhytistumifica]      	[]                   		[]             		???????????????????????????????????????????????????????????????????????????????????????????????????????????????????????????????????????????????????????????????????????????????????????????????????????????????????????????????????????????????????????????????????????????????????????????????????????????????????????????????????????????????????????????????????????????????-------------------------------------------------------------------------------------------------------------------------------------------------------------------------------------------------------------------------------------------------[------------------------------------------------------------------------------------------------------------------------------------------------------------------------------------------------------------------------------------------------------------------------------------------------------------------------------------------]-----------------------------------------------------------------------------------------------------------------------------------------------------------------------------------------------------------------------------------------------------------------------------------------------------------------------------------------------------------------------------------------------------------------------------------------------------------------------------
	Antistrophus_rufus           [15Antistrophusrufus]        	[493.33.0.2]         		[DQ012548]     		TATAGACATTGCTCTGTGGAAATTTGAAACTGCCAAGTACTACGTGACCATCATTGATGCTCCAGGACATCGTGATTTTATAAAAAACATGATCACTGGTACGAGTCAAGCTGATTGTGCTGTACTGATTGTAGCAGCTGGAATTGGAGAATTCGAAGCTGGAATTTCCAAAAATGGTCAAACTCGAGAGCATGCTTTATTGGCTTTCACCCTCGGAGTAAAGCAATTGATTGTGGGAGTCAATAAGATGGATATGACTGATCCACCATACTCTGAGAGTCGATTTGAAGAAATCAAAAAAGAGGTTTCTTCATACATCAAGGAAATTGGTTATAATACTGCGTCGGTTGCATTTGTTCCAATTTCT-------------------------------------------------------------------------------------------------------------------------------------------------------------------------------------------------------------------------------------------------[------------------------------------------------------------------------------------------------------------------------------------------------------------------------------------------------------------------------------------------------------------------------------------------------------------------------------------------]-----------------------------------------------------------------------------------------------------------------------------------------------------------------------------------------------------------------------------------------------------------------------------------------------------------------------------------------------------------------------------------------------------------------------------------------------------------------------------
	Antistrophus_silphii         [16Antistrophussilphii]      	[f239.18.0.2]        		[AY368968]     		TATCGACATTGCTCTGTGGAAATTTGAAACTGCCAGGTACTACGTGACCATCATTGATGCTCCAGGACATCGTGATTTCATAAAAAACATGATCACTGGTACGAGTCAAGCTGATTGTGCTGTGCTGATTGTAGCAGCTGGAATTGGAGAATTCGAAGCTGGAATTTCTAAAAATGGTCAAACTCGAGAGCATGCTTTATTGGCTTTCACCCTCGGAGTAAAGCAGTTGATTGTGGGAGTCAATAAGATGGATATGACTGATCCACCGTACTCTGAGAGTCGATTTGAAGAAATCAAAAAAGAAGTTTCTTCATACATCAAGAAAATTGGTTATAATACTGCGTCAGTTGCATTTGTTCCAATTTCT-------------------------------------------------------------------------------------------------------------------------------------------------------------------------------------------------------------------------------------------------[------------------------------------------------------------------------------------------------------------------------------------------------------------------------------------------------------------------------------------------------------------------------------------------------------------------------------------------]-----------------------------------------------------------------------------------------------------------------------------------------------------------------------------------------------------------------------------------------------------------------------------------------------------------------------------------------------------------------------------------------------------------------------------------------------------------------------------
	Asiocynips_lugubris          [94Asiocynips_lugubris]      	[]                   		[]             		???????????????????????????????????????????????????????????????????????????????????????????????????????????????????????????????????????????????????????????????????????????????????????????????????????????????????????????????????????????????????????????????????????????????????????????????????????????????????????????????????????????????????????????????????????????????-------------------------------------------------------------------------------------------------------------------------------------------------------------------------------------------------------------------------------------------------[------------------------------------------------------------------------------------------------------------------------------------------------------------------------------------------------------------------------------------------------------------------------------------------------------------------------------------------]-----------------------------------------------------------------------------------------------------------------------------------------------------------------------------------------------------------------------------------------------------------------------------------------------------------------------------------------------------------------------------------------------------------------------------------------------------------------------------
	Asiocynips_pannucea          [95Asiocynips_pannucea]      	[]                   		[]             		???????????????????????????????????????????????????????????????????????????????????????????????????????????????????????????????????????????????????????????????????????????????????????????????????????????????????????????????????????????????????????????????????????????????????????????????????????????????????????????????????????????????????????????????????????????????-------------------------------------------------------------------------------------------------------------------------------------------------------------------------------------------------------------------------------------------------[------------------------------------------------------------------------------------------------------------------------------------------------------------------------------------------------------------------------------------------------------------------------------------------------------------------------------------------]-----------------------------------------------------------------------------------------------------------------------------------------------------------------------------------------------------------------------------------------------------------------------------------------------------------------------------------------------------------------------------------------------------------------------------------------------------------------------------
	Aulacidea_freesei            [17Aulacideafreesei +DM]       [577.113.0.2/DM381=FR577]	[DQ012549/new]		TATCGACATTGCTCTGTGGAAATTTGAAACTGCCAAGTACTACGTGACCATCATTGATGCACCAGGACATCGTGATTTCATAAAAAATATGATCACTGGTACGAGTCAAGCTGATTGTGCTGTGCTGATTGTAGCAGCTGGAATTGGAGAATTCGAAGCTGGAATTTCAAAAAATGGTCAGACTCGAGAACATGCTTTATTGGCTTTCACCCTGGGAGTGAAGCAATTGATTGTCGGAGTCAATAAGATGGATATGACTGATCCACCATACTCTGAGAGTCGATTTGAAGAAATAAAAAAAGAGGTTTCTTCATACATCAAGAAAATTGGTTATAATACTGCGTCGGTTGCATTTGTTCCAATTTCT-------------------------------------------------------------------------------------------------------------------------------------------------------------------------------------------------------------------------------------------------[------------------------------------------------------------------------------------------------------------------------------------------------------------------------------------------------------------------------------------------------------------------------------------------------------------------------------------------]------------------------------------------------TTGTGGAGATGCATCACGAGGCTTTGACAGAGGCTCTTCCTGGTGACAATGTTGGCTTCAACGTGAAGAATATTTCAGTAAAAGAGCTGCGTCGTGGATACGTCGCAGGAGATTCGAAGAACCAGCCTCCCAGAGGAGCAGCAGATTTCACTGCCCAGGTTATTGTTCTTAATCATCCGGGTCAAATCAGCAATGGATATACCCCAGTGCTCGATTGTCACACTGCCCACATTGCCTGCAAATTTGCAGAAATAAAGGAAAAATGTGATCGCCGAACTGGAAAAACAACTGAGGAAAACCCAAAAAGTATTAAAAGTGGAGATGCTGCTATAGTGGTGCTACAACCAACAAAGCCGATGTGTGTGGAAGCTTTCCAAGAGTTTCCACCTCTAGGCAGATTTGCTGTGCGTGAC
	Aulacidea_hieracii           [18Aulacideahieracii]        	[410.66.0.2]         		[DQ012550]     		TATCGATATTGCTCTGTGGAAATTTGAAACTGCCAAGTACTACGTGACCATCATTGATGCACCAGGACATCGTGATTTCATAAAGAACATGATCACTGGTACGAGTCAAGCTGATTGTGCTGTGCTGATTGTAGCAGCTGGAATTGGAGAATTCGAAGCTGGAATTTCCAAAAATGGTCAAACTCGAGAGCATGCTTTATTAGCTTTCACCCTGGGAGTGAAGCAATTGATTGTCGGAGTTAATAAGATGGATATGACCGATCCACCGTACTCTGAGAGTCGATTTGAAGAAATCAAAAAAGAGGTTTCTTCATACATCAAGAAAATTGGTTATAATACTGCGTCGGTTGCATTTGTTCCAATTTCT-------------------------------------------------------------------------------------------------------------------------------------------------------------------------------------------------------------------------------------------------[------------------------------------------------------------------------------------------------------------------------------------------------------------------------------------------------------------------------------------------------------------------------------------------------------------------------------------------]-----------------------------------------------------------------------------------------------------------------------------------------------------------------------------------------------------------------------------------------------------------------------------------------------------------------------------------------------------------------------------------------------------------------------------------------------------------------------------
	Aulacidea_phlomica           [19Aulacideaphlomica]        	[f242ph.32.0.2]      		[DQ012551]     		TATCGATATTGCTCTGTGGAAATTTGAAACTGCCAAGTACTATGTGACCATCATTGATGCACCAGGACATCGTGATTTCATAAAAAACATGATCACTGGTACGAGTCAAGCTGATTGTGCTGTGCTGATTGTAGCAGCTGGAATTGGAGAATTCGAAGCTGGAATTTCCAAAAATGGTCAAACTCGAGAGCATGCTTTATTGGCTTTCACCCTGGGAGTGAAGCAATTGATTGTGGGAGTCAATAAGATGGATATGACTGATCCACCATACTCTGAGAGTCGATTTGAAGAAATCAAAAAGGAAGTTTCTTCATACATCAAGAAAATTGGTTATAATACTGCGTCGGTTGCATTTGTTCCAATTTCT-------------------------------------------------------------------------------------------------------------------------------------------------------------------------------------------------------------------------------------------------[------------------------------------------------------------------------------------------------------------------------------------------------------------------------------------------------------------------------------------------------------------------------------------------------------------------------------------------]-----------------------------------------------------------------------------------------------------------------------------------------------------------------------------------------------------------------------------------------------------------------------------------------------------------------------------------------------------------------------------------------------------------------------------------------------------------------------------
	Aulacidea_tragopogonis       [20Aulacideatragopogonis]    	[f265.69.0.2]        		[AY368973]     		TATCGACATTGCTCTGTGGAAATTTGAAACTGCCAAGTACTACGTGACCATCATTGATGCACCAGGACATCGTGATTTCATAAAGAACATGATTACTGGTACGAGTCAAGCTGATTGCGCTGTGCTGATTGTAGCAGCTGGAATTGGAGAATTCGAAGCTGGAATTTCAAAAAATGGTCAAACTCGAGAGCATGCTTTATTGGCTTTCACCCTCGGAGTGAAGCAATTGATTGTCGGAGTCAATAAGATGGATATGACTGATCCACCATACTCTGAGAGCCGATTTGAAGAAATCAAAAAAGAGGTTTCTTCATACATCAAGAAAATTGGTTATAATACTGCATCGGTTGCATTTGTTCCAATTTCT-------------------------------------------------------------------------------------------------------------------------------------------------------------------------------------------------------------------------------------------------[------------------------------------------------------------------------------------------------------------------------------------------------------------------------------------------------------------------------------------------------------------------------------------------------------------------------------------------]-----------------------------------------------------------------------------------------------------------------------------------------------------------------------------------------------------------------------------------------------------------------------------------------------------------------------------------------------------------------------------------------------------------------------------------------------------------------------------
	Aulacidea_verticillica       [91Aulacidea_verticillica]   	[]                   		[]             		???????????????????????????????????????????????????????????????????????????????????????????????????????????????????????????????????????????????????????????????????????????????????????????????????????????????????????????????????????????????????????????????????????????????????????????????????????????????????????????????????????????????????????????????????????????????-------------------------------------------------------------------------------------------------------------------------------------------------------------------------------------------------------------------------------------------------[------------------------------------------------------------------------------------------------------------------------------------------------------------------------------------------------------------------------------------------------------------------------------------------------------------------------------------------]-----------------------------------------------------------------------------------------------------------------------------------------------------------------------------------------------------------------------------------------------------------------------------------------------------------------------------------------------------------------------------------------------------------------------------------------------------------------------------
	Aylax_hypecoi                [21Aylaxhypecoi]             	[505.98.0.2]         		[DQ012552]     		TATCGACATTGCTCTGTGGAAATTTGAAACTGCCAAGTACTACGTGACCATCATTGATGCACCAGGACATCGTGATTTCATAAAAAACATGATTACTGGTACGAGTCAAGCTGATTGTGCTGTGCTGATTGTAGCAGCTGGAATTGGAGAATTCGAAGCTGGAATTTCCAAAAATGGTCAAACTCGAGAGCATGCTTTATTGGCTTTCACCTTGGGAGTGAAGCAATTGATTGTGGGAGTGAATAAGATGGATATGACTGATCCACCATACTCTGAGAGTCGATTTGAAGAAATCAAAAAAGAGGTTTCTTCATACATCAAGAAAATTGGTTATAATACTGCTTCGGTTGCATTTGTTCCAATTTCT-------------------------------------------------------------------------------------------------------------------------------------------------------------------------------------------------------------------------------------------------[------------------------------------------------------------------------------------------------------------------------------------------------------------------------------------------------------------------------------------------------------------------------------------------------------------------------------------------]-----------------------------------------------------------------------------------------------------------------------------------------------------------------------------------------------------------------------------------------------------------------------------------------------------------------------------------------------------------------------------------------------------------------------------------------------------------------------------
	Aylax_minor                  [22Aylaxminor]               	[f287.180.0.2]       		[DQ012553]     		GATCGACATTGCTCTCTGGAAATTTGAAACTGCTAAGTATTACGTAACCATCATCGATGCACCAGGACATCGTGATTTCATCAAAAACATGATCACTGGAACGAGTCAAGCTGATTGTGCAGTACTGATTGTAGCAGCTGGAATTGGAGAATTCGAAGCTGGTATTTCGAAAAATGGTCAAACTCGTGAACATGCTTTATTGGCTTTTACTCTAGGAGTGAAGCAATTGATTGTAGGGGTCAACAAGATGGATATGACTGATCCTCCATATTCTGAAAGTCGATTTGAAGAAATAAAGAAAGAGGTTTCTTCATACATCAAGAAAATTGGTTACAATACTGCTTCGGTTGCATTTGTTCCAATTTCT-------------------------------------------------------------------------------------------------------------------------------------------------------------------------------------------------------------------------------------------------[------------------------------------------------------------------------------------------------------------------------------------------------------------------------------------------------------------------------------------------------------------------------------------------------------------------------------------------]-----------------------------------------------------------------------------------------------------------------------------------------------------------------------------------------------------------------------------------------------------------------------------------------------------------------------------------------------------------------------------------------------------------------------------------------------------------------------------
	Aylax_papaveris              [23Aylaxpapaveris]           	[339.10.0.1]         		[AY368974]     		GATCGACATTGCTCTCTGGAAATTTGAAACTGCCAAGTATTACGTAACCATCATCGATGCACCAGGACATCGTGATTTCATCAAAAACATGATCACTGGAACGAGTCAAGCTGATTGTGCAGTACTGATTGTAGCAGCTGGAATTGGAGAATTCGAAGCTGGTATTTCGAAAAATGGTCAAACTCGTGAACATGCTTTATTGGCTTTTACTCTAGGAGTGAAGCAATTGATTGTAGGGGTCAACAAGATGGATATGACTGATCCTCCATATTCTGAAAGTCGATTTGAAGAAATAAAGAAAGAGGTTTCTTCATACATCAAGAAAATTGGTTACAATACTGCTTCGGTTGCATTTGTTCCAATTTCT-------------------------------------------------------------------------------------------------------------------------------------------------------------------------------------------------------------------------------------------------[------------------------------------------------------------------------------------------------------------------------------------------------------------------------------------------------------------------------------------------------------------------------------------------------------------------------------------------]-----------------------------------------------------------------------------------------------------------------------------------------------------------------------------------------------------------------------------------------------------------------------------------------------------------------------------------------------------------------------------------------------------------------------------------------------------------------------------
	Barbotinia_oraniensis        [Barbotiniaoraniensis]       	[DM253=FR392]           	[AF395171]     		GATCGACATTGCTCTCTGGAAATTTGAAACTGCCAAGTATTACGTAACCATCATCGATGTACCAGGACATCGTGATTTCATCAAAAATATGATCACTGGAACGAGTCAAGCTGATTGTGCAGTGCTGATTGTAGCGGCTGGAATTGGAGAATTCGAAGCTGGAATTTCGAAAAATGGTCAAACTCGTGAACATGCTTTATTGGCTTTCACTCTGGGAGTGAAGCAGTTGATTGTAGGGGTCAACAAGATGGATATGACTGATCCTCCATATTCTGAAAGTCGATTTGAAGAAATAAAGAAAGAGGTTTCTTCATACATCAAGAAAATTGGTTACAATACTGCTTCGGTTGCATTTGTTCCAATTTCT-------------------------------------------------------------------------------------------------------------------------------------------------------------------------------------------------------------------------------------------------[------------------------------------------------------------------------------------------------------------------------------------------------------------------------------------------------------------------------------------------------------------------------------------------------------------------------------------------]-----------------------------------------------------------------------------------------------------------------------------------------------------------------------------------------------------------------------------------------------------------------------------------------------------------------------------------------------------------------------------------------------------------------------------------------------------------------------------
	Biorhiza_pallida             [26Biorhizapallida]          	[f286.46.0.2]        		[AY368982]     		AATCGATATTGCTCTCTGGAAATTTGAAACGGCGAAATATTATGTTACCATAATTGATGCACCAGGACATCGTGATTTCATCAAAAACATGATCACTGGAACGAGTCAAGCTGATTGTGCTGTACTGATAGTAGCAGCTGGAATTGGAGAATTCGAGGCTGGAATTTCGAAAAATGGTCAAACTCGTGAACATGCTTTATTGGCTTTCACTCTGGGAGTGAAGCAATTGATTGTGGGAGTCAATAAGATGGATATGACTGATCCACCATATTCTGAGAGTCGATTTGAAGAAATAAAAAAAGAGGTTTCCTCATACATCAAGAAAATTGGTTACAATACTTCTTCGGTTGCATTTGTTCCAATTTCT-------------------------------------------------------------------------------------------------------------------------------------------------------------------------------------------------------------------------------------------------[------------------------------------------------------------------------------------------------------------------------------------------------------------------------------------------------------------------------------------------------------------------------------------------------------------------------------------------]-----------------------------------------------------------------------------------------------------------------------------------------------------------------------------------------------------------------------------------------------------------------------------------------------------------------------------------------------------------------------------------------------------------------------------------------------------------------------------
	Callaspidia_sp.              [27Callaspidiasp]            	[]                   		[]             		???????????????????????????????????????????????????????????????????????????????????????????????????????????????????????????????????????????????????????????????????????????????????????????????????????????????????????????????????????????????????????????????????????????????????????????????????????????????????????????????????????????????????????????????????????????????-------------------------------------------------------------------------------------------------------------------------------------------------------------------------------------------------------------------------------------------------[------------------------------------------------------------------------------------------------------------------------------------------------------------------------------------------------------------------------------------------------------------------------------------------------------------------------------------------]-----------------------------------------------------------------------------------------------------------------------------------------------------------------------------------------------------------------------------------------------------------------------------------------------------------------------------------------------------------------------------------------------------------------------------------------------------------------------------
	Cecconia_valerianellae       [90Cecconia_valerianellae]   	[]                   		[]             		???????????????????????????????????????????????????????????????????????????????????????????????????????????????????????????????????????????????????????????????????????????????????????????????????????????????????????????????????????????????????????????????????????????????????????????????????????????????????????????????????????????????????????????????????????????????-------------------------------------------------------------------------------------------------------------------------------------------------------------------------------------------------------------------------------------------------[------------------------------------------------------------------------------------------------------------------------------------------------------------------------------------------------------------------------------------------------------------------------------------------------------------------------------------------]-----------------------------------------------------------------------------------------------------------------------------------------------------------------------------------------------------------------------------------------------------------------------------------------------------------------------------------------------------------------------------------------------------------------------------------------------------------------------------
	Cecinothofagus_gallaecoihue  []                           	[]                   		[]             		???????????????????????????????????????????????????????????????????????????????????????????????????????????????????????????????????????????????????????????????????????????????????????????????????????????????????????????????????????????????????????????????????????????????????????????????????????????????????????????????????????????????????????????????????????????????-------------------------------------------------------------------------------------------------------------------------------------------------------------------------------------------------------------------------------------------------[------------------------------------------------------------------------------------------------------------------------------------------------------------------------------------------------------------------------------------------------------------------------------------------------------------------------------------------]-----------------------------------------------------------------------------------------------------------------------------------------------------------------------------------------------------------------------------------------------------------------------------------------------------------------------------------------------------------------------------------------------------------------------------------------------------------------------------
	Cecinothofagus_gallaelenga   []                           	[]                   		[]             		???????????????????????????????????????????????????????????????????????????????????????????????????????????????????????????????????????????????????????????????????????????????????????????????????????????????????????????????????????????????????????????????????????????????????????????????????????????????????????????????????????????????????????????????????????????????-------------------------------------------------------------------------------------------------------------------------------------------------------------------------------------------------------------------------------------------------[------------------------------------------------------------------------------------------------------------------------------------------------------------------------------------------------------------------------------------------------------------------------------------------------------------------------------------------]-----------------------------------------------------------------------------------------------------------------------------------------------------------------------------------------------------------------------------------------------------------------------------------------------------------------------------------------------------------------------------------------------------------------------------------------------------------------------------
	Cecinothofagus_ibarrai       []                           	[]                   		[]             		???????????????????????????????????????????????????????????????????????????????????????????????????????????????????????????????????????????????????????????????????????????????????????????????????????????????????????????????????????????????????????????????????????????????????????????????????????????????????????????????????????????????????????????????????????????????-------------------------------------------------------------------------------------------------------------------------------------------------------------------------------------------------------------------------------------------------[------------------------------------------------------------------------------------------------------------------------------------------------------------------------------------------------------------------------------------------------------------------------------------------------------------------------------------------]-----------------------------------------------------------------------------------------------------------------------------------------------------------------------------------------------------------------------------------------------------------------------------------------------------------------------------------------------------------------------------------------------------------------------------------------------------------------------------
	Ceroptres_cerri              [30Ceroptrescerri, +DM]        [491.100.0.1/DM211]   		[DQ012555/new]		GATTGACATTGCACTTTGGAAATTTGAAACTGCCAAGTATTACGTAACCATCATTGATGCACCAGGACATCGTGATTTCATCAAAAACATGATCACTGGAACGAGTCAAGCTGATTGTGCAGTGTTGATCGTAGCAGCTGGAATTGGAGAATTCGAAGCTGGAATTTCGAAAAATGGTCAAACTCGTGAACATGCTTTACTGGCTTTCACTCTGGGAGTGAAGCAATTGATTGTTGGAGTCAATAAGATGGATATGACTGATCCACCATATTCTGAGAGTCGTTTTGAAGAAATCAAGAAAGAGGTTTCTTCATACATCAAGAAAATTGGTTACAATACTGCTTCGGTTGCATTTGTTCCAATTTCT-------------------------------------------------------------------------------------------------------------------------------------------------------------------------------------------------------------------------------------------------[------------------------------------------------------------------------------------------------------------------------------------------------------------------------------------------------------------------------------------------------------------------------------------------------------------------------------------------]----------------------------------------------------------------------------------------TGGGGACAATGTTGGNTTCAACGTGAAAAACATTTCAGTAAAAGAGCTACGTCGTGGATACGTGGCAGGAGATTCAAAAAACCAGCCACCCAGAGGAGCAGCCGATTTCACTGCCCAGGTGATTGTTCTCAATCATCCAGGTCAAATCAGCAATGGGTACACTCCTGTCCTTGATTGCCATACGGCACATATTGCTTGCAAATTCGCTGAAATAAAGGAAAAATGTGATCGTCGTACTGGAAAAACAACTGAGGAAAATCCGAAAAGTATTAAAAGTGGAGATGCTGCTATAGTGGTGTTACAACCAACAAAACCGATGTGTGTCGAAGCATTCCAAGAGTTTCCACCTCTGGGGAGATTTGCTGTTCNTGAC
	Ceroptres_clavicornis        [31Ceroptresclavicornis]     	[]                   		[]             		???????????????????????????????????????????????????????????????????????????????????????????????????????????????????????????????????????????????????????????????????????????????????????????????????????????????????????????????????????????????????????????????????????????????????????????????????????????????????????????????????????????????????????????????????????????????-------------------------------------------------------------------------------------------------------------------------------------------------------------------------------------------------------------------------------------------------[------------------------------------------------------------------------------------------------------------------------------------------------------------------------------------------------------------------------------------------------------------------------------------------------------------------------------------------]-----------------------------------------------------------------------------------------------------------------------------------------------------------------------------------------------------------------------------------------------------------------------------------------------------------------------------------------------------------------------------------------------------------------------------------------------------------------------------
	Ceroptres_sp.                [32CeroptresNA]              	[]                   		[]             		???????????????????????????????????????????????????????????????????????????????????????????????????????????????????????????????????????????????????????????????????????????????????????????????????????????????????????????????????????????????????????????????????????????????????????????????????????????????????????????????????????????????????????????????????????????????-------------------------------------------------------------------------------------------------------------------------------------------------------------------------------------------------------------------------------------------------[------------------------------------------------------------------------------------------------------------------------------------------------------------------------------------------------------------------------------------------------------------------------------------------------------------------------------------------]-----------------------------------------------------------------------------------------------------------------------------------------------------------------------------------------------------------------------------------------------------------------------------------------------------------------------------------------------------------------------------------------------------------------------------------------------------------------------------
	Cynips_quercus               [35Cynipsquercus, +DM]         [f258.68.0.2/DM376]		    [DQ012556/new]		GATCGATATTGCTCTCTGGAAATTTGAAACGGCGAAATATTATGTTACCATAATTGATGCACCAGGACATCGTGATTTCATCAAAAACATGATCACTGGAACGAGTCAAGCTGATTGTGCTGTGCTGATAGTAGCAGCTGGAATTGGAGAATTCGAGGCTGGAATTTCGAAAAATGGTCAAACTCGTGAACATGCTTTATTGGCTTTCACTCTGGGAGTAAAGCAATTGATTGTGGGAGTCAATAGGATGGATATGACTGATCCACCATATTCTGAGAGTCGATTTGAAGAAATAAAAAAAGAGGTTTCCTCATATATCAAGAAAATTGGTTACAATACTTCTTCGGTTGCATTTGTTCCAATTTCT-------------------------------------------------------------------------------------------------------------------------------------------------------------------------------------------------------------------------------------------------[------------------------------------------------------------------------------------------------------------------------------------------------------------------------------------------------------------------------------------------------------------------------------------------------------------------------------------------]------------------------------------------------TTGTGGAGATGCATCACGAGGCTTTGACAGAAGCCCTTCCTGGTGACAATGTTGGTTTCAACGTAAAGAACATCTCAGTGAAAGAGCTGCGACGTGGATACGTGACAGGAGATTCAAAGAACCAGCCTCCCAGAGGAGCAGCAGATTTCACTGCCCAGGTGATTGTTCTCAATCATCCAGGTCAAGTCAGTAATGGGTATACCCCTGTACTCGATTGCCACACTGCCCATATTGCTTGCAAATTCGCAGAAATAAAGGAGAAATGTGATCGTCGAACTGGAAAAACAACTGAAGAAAATCCGAAAAGTATTAAAAGTGGAGATGCTGCTATAGTTGTGCTGCAACCCACAAAGCCTATGTGTGTCGAAGCATTCCAAGAGTTTCCGCCTCTGGGGAGATTTGCTGTACGCGAC
	Dallatorrella_sp.            [36Dallatorellasp]           	[]                   		[]             		???????????????????????????????????????????????????????????????????????????????????????????????????????????????????????????????????????????????????????????????????????????????????????????????????????????????????????????????????????????????????????????????????????????????????????????????????????????????????????????????????????????????????????????????????????????????-------------------------------------------------------------------------------------------------------------------------------------------------------------------------------------------------------------------------------------------------[------------------------------------------------------------------------------------------------------------------------------------------------------------------------------------------------------------------------------------------------------------------------------------------------------------------------------------------]-----------------------------------------------------------------------------------------------------------------------------------------------------------------------------------------------------------------------------------------------------------------------------------------------------------------------------------------------------------------------------------------------------------------------------------------------------------------------------
	Diastrophus_mayri            [38Diastrophusmayri]         	[j020.221.0.2]       		[DQ012558]     		GATTGACATTGCTCTCTGGAAATTTGAAACTGCCAAGTATTACGTGACCATCATTGATGCACCAGGACATCGTGATTCTATCAAAAACATGATCACTGGAACAAGTCAGGCTGACTGTGCAGTGCTGATCGTAGCTGCTGGAATTGGAGAATTTGAAGCAGGAATTTCGAAAAATGGTCAAACTCGTGAACATGCTTTATTGGCTTTCACACTGGGAGTGAAGCAATTGATTGTGGGAGTCAATAAGACGGACATGACTGATCCACCATATTCTGAGAGTCGATTTGAAGAAATCAAGAAAGAGGTGTCTTCATACATCAAGAAAATTGGTTACAATACTGCTTCGGTTGCATTTGTTCCAATTTCT-------------------------------------------------------------------------------------------------------------------------------------------------------------------------------------------------------------------------------------------------[------------------------------------------------------------------------------------------------------------------------------------------------------------------------------------------------------------------------------------------------------------------------------------------------------------------------------------------]-----------------------------------------------------------------------------------------------------------------------------------------------------------------------------------------------------------------------------------------------------------------------------------------------------------------------------------------------------------------------------------------------------------------------------------------------------------------------------
	Diastrophus_potentillae      [39Diastrophuspotentillae]   	[403.14.0.1 Gonasp]  		[AY368965]     		GATCGACATTGCTCTCTGGAAATTTGAAACTGCCAAGTATTACGTGACCATCATTGATGCACCAGGACATCGTGATTTCATCAGAAACATGATCACTGGAACAAGTCAGGCTGACTGTGCAGTGCTGATCGTAGCTGCTGGAATTGGAGAATTTGAAGCTGGAATTTCGAAAAATGGTCAAACTCGTGAACATGCTTTATTGGCTTTCACACTGGGAGTTAAGCAATTGATTGTGGGAGTCAATAAGATGGACATGACTGATCCACCATATTCTGAGAGTCGATTTGAAGAAATCAAGAAAGAGGTGTCATCATACATCAAGAAAATTGGTTACAATACTGCTTCGGTTGCATTTGTTCCAATTTCT-------------------------------------------------------------------------------------------------------------------------------------------------------------------------------------------------------------------------------------------------[------------------------------------------------------------------------------------------------------------------------------------------------------------------------------------------------------------------------------------------------------------------------------------------------------------------------------------------]-----------------------------------------------------------------------------------------------------------------------------------------------------------------------------------------------------------------------------------------------------------------------------------------------------------------------------------------------------------------------------------------------------------------------------------------------------------------------------
	Diastrophus_rubi             [40Diastrophusrubi]          	[406.38.0.2]         		[DQ012559]     		TATCGATATTGCTCTCTGGAAATTTGAAACTGCCAAGTATTACGTGACCATCATTGATGCACCAGGACATCGTGATTTCATCAAAAACATGATCACTGGAACAAGTCAGGCTGACTGTGCAGTGCTGATCGTAGCTGCTGGAATTGGAGAATTTGAAGCTGGAATTTCGAAAAATGGTCAAACTCGTGAACATGCTTTATTGGCTTTCACACTGGGAGTGAAGCAATTGATTGTGGGAGTCAATAAGATGGACATGACTGATCCACCATATTCTGAGAGTCGATTTGAAGAAATCAAGAAAGAGGTGTCTTCATACATCAAGAAAATTGGTTACAATACTGCTTCGGTTGCATTTGTTCCAATTTCT-------------------------------------------------------------------------------------------------------------------------------------------------------------------------------------------------------------------------------------------------[------------------------------------------------------------------------------------------------------------------------------------------------------------------------------------------------------------------------------------------------------------------------------------------------------------------------------------------]-----------------------------------------------------------------------------------------------------------------------------------------------------------------------------------------------------------------------------------------------------------------------------------------------------------------------------------------------------------------------------------------------------------------------------------------------------------------------------
	Diastrophus_turgidus         [41Diastrophusturgidus]      	[f289.30.0.1]        		[AY368964]     		GATCGACATTGCTCTCTGGAAATTTGAAACTGCCAAGTATTATGTGACTATCATTGATGCACCAGGACATCGTGATTTCATCAAAAACATGATCACTGGAACAAGTCAGGCTGACTGTGCAGTGCTGATCGTAGCTGCTGGAATTGGAGAATTTGAAGCTGGAATTTCGAAAAATGGTCAAACTCGTGAACATGCTTTATTGGCTTTCACACTGGGAGTGAAGCAATTGATTGTGGGAGTCAATAAGATGGGCATGACTGATCCACCATATTCTGAGAGTCGATTTGAAGAAATCAAGAAAGAGGTGTCTTCATACATCAAGAAAATTGGTTTCAATACTGCTTCGGTTGCATTTGTTCCAATTTCT-------------------------------------------------------------------------------------------------------------------------------------------------------------------------------------------------------------------------------------------------[------------------------------------------------------------------------------------------------------------------------------------------------------------------------------------------------------------------------------------------------------------------------------------------------------------------------------------------]-----------------------------------------------------------------------------------------------------------------------------------------------------------------------------------------------------------------------------------------------------------------------------------------------------------------------------------------------------------------------------------------------------------------------------------------------------------------------------
	Diastrophus_sp.              [37DiastrophusspJpn]           [398.6.0.1]          		[DQ012557]     		GATCGACATTGCTCTCTGGAAATTTGAAACTGCCAAGTATTATGTGACCATCATTGATGCACCAGGACATCGTGATTTCATCAAAAACATGATCACTGGAACAAGTCAGGCTGACTGTGCAGTGCTGATCGTAGCTGCTGGAATTGGAGAATTTGAAGCTGGAATTTCGAAAAATGGTCAAACTCGTGAACATGCTTTATTGGCTTTCACACTGGGAGTGAAGCAATTGATTGTGGGAGTCAATAAGATGGACATGACTGATCCACCATATTCTGAGAGTCGATTTGAAGAAATCAAGAAAGAGGTGTCTTCATACATCAAGAAAATTGGTTACAATACTGCTTCGGTTGCATTTGTTCCAATTTCT-------------------------------------------------------------------------------------------------------------------------------------------------------------------------------------------------------------------------------------------------[------------------------------------------------------------------------------------------------------------------------------------------------------------------------------------------------------------------------------------------------------------------------------------------------------------------------------------------]-----------------------------------------------------------------------------------------------------------------------------------------------------------------------------------------------------------------------------------------------------------------------------------------------------------------------------------------------------------------------------------------------------------------------------------------------------------------------------
	Diplolepis_rosae             [42Diplolepisrosae]            [AF395166]           		[AF395166]     		CATTGATATCGCTCTTTGGAAATTCGAAACAGCCAAATATTACGTGACCATCATCGATGCACCAGGACATCGTGATTTTATAAAAAACATGATTACTGGAACAAGTCAAGCTGATTGTGCAGTGTTAATAGTAGCAGCTGGAATAGGAGAATTCGAAGCTGGAATTTCAAAAAATGGCCAAACTCGTGAACATGCTCTACTTGCTTTTACCTTGGGAGTAAAGCAATTGATTGTCGGAGTCAATAAAATGGATATGACTGACCCACCATATTCAGAGAGCCGATTTGAAGAAATCAAAAAAGAAGTTTCTTCATACATCAAGAAAATTGGTTACAATACAGCTTCAGTTGCATTTGTTCCCATTTCT-------------------------------------------------------------------------------------------------------------------------------------------------------------------------------------------------------------------------------------------------[------------------------------------------------------------------------------------------------------------------------------------------------------------------------------------------------------------------------------------------------------------------------------------------------------------------------------------------]-----------------------------------------------------------------------------------------------------------------------------------------------------------------------------------------------------------------------------------------------------------------------------------------------------------------------------------------------------------------------------------------------------------------------------------------------------------------------------
	Dryocosmus_quercuspalustris  [34Cynipspalustris]            []                   		[]             		???????????????????????????????????????????????????????????????????????????????????????????????????????????????????????????????????????????????????????????????????????????????????????????????????????????????????????????????????????????????????????????????????????????????????????????????????????????????????????????????????????????????????????????????????????????????-------------------------------------------------------------------------------------------------------------------------------------------------------------------------------------------------------------------------------------------------[------------------------------------------------------------------------------------------------------------------------------------------------------------------------------------------------------------------------------------------------------------------------------------------------------------------------------------------]-----------------------------------------------------------------------------------------------------------------------------------------------------------------------------------------------------------------------------------------------------------------------------------------------------------------------------------------------------------------------------------------------------------------------------------------------------------------------------
	Eschatocerus_acaciae         [43Eschatocerusacaciae]        [f281.43.0.2]        		[AY368979]     		AATCGATATTGCTCTCTGGAAATTTGAAACGGCGAAATATTATGTTACCATAATTGATGCACCAGGACATCGTGATTTCATCAAAAACATGATCACTGGAACGAGTCAAGCTGATTGTGCTGTACTGATAGTAGCAGCTGGAATTGGAGAATTCGAGGCTGGAATTTCGAAAAATGGTCAAACTCGTGAACATGCTTTATTGGCTTTCACTCTGGGAGTGAAGCAATTGATTGTGGGAGTCAATAAGATGGATATGACTGATCCACCATATTCTGAGAGTCGATTTGAAGAAATAAAAAAAGAGGTTTCCTCATACATCAAGAAAATTGGTTACAATACTTCTTCGGTTGCATTTGTTCCAATTTCT-------------------------------------------------------------------------------------------------------------------------------------------------------------------------------------------------------------------------------------------------[------------------------------------------------------------------------------------------------------------------------------------------------------------------------------------------------------------------------------------------------------------------------------------------------------------------------------------------]-----------------------------------------------------------------------------------------------------------------------------------------------------------------------------------------------------------------------------------------------------------------------------------------------------------------------------------------------------------------------------------------------------------------------------------------------------------------------------
	Euceroptres_sp.              []                             []                   		[]             		???????????????????????????????????????????????????????????????????????????????????????????????????????????????????????????????????????????????????????????????????????????????????????????????????????????????????????????????????????????????????????????????????????????????????????????????????????????????????????????????????????????????????????????????????????????????-------------------------------------------------------------------------------------------------------------------------------------------------------------------------------------------------------------------------------------------------[------------------------------------------------------------------------------------------------------------------------------------------------------------------------------------------------------------------------------------------------------------------------------------------------------------------------------------------]-----------------------------------------------------------------------------------------------------------------------------------------------------------------------------------------------------------------------------------------------------------------------------------------------------------------------------------------------------------------------------------------------------------------------------------------------------------------------------
	Hedickiana_levantina         [Hedickianalevantina DM]		[DM284=J017]			    [new]			    AATCGACATTGCTCTGTGGAAGTTTGAAACTGCCAAGTACTACGTGACCATAATTGATGCACCAGGACATCGTGATTTTATAAAAAACATGATCACTGGTACGAGTCAAGCTGATTGTGCTGTGCTGATTGTAGCAGCTGGAATTGGAGAATTCGAAGCTGGAATTTCCAAAAATGGTCAAACTCGAGAGCATGCTTTATTGGCTCTCACCCTTGGAGTAAAGCAGTTGATTGTGGGAGTCAATAAGATGGATATGATTGATCCACCATACTCTGAGAGTCGATTTGAAGAAATCAAAAAAGAGGTTTCTTCATACATCAAGAAAATTGGTTATAATACTGCGTCGGTTGCATTTGTTCCAATTTCTGGATGGCATGGTGATAACATGTTGGAACCTTCTCCTAAGACTCCTTGGTACAAAGGTTGGAAGGTTGAACGTAAAGATGGAAACGCTGATGGTAAAACATTGATTGAAGCTTTGGATGCTATTCTTCCTCCTTCTCGACCAACTGACAAGGCACTTCGACTTCCTCTTCAGGATGTCTATAAGATTGGTGGAATTGGGACTGTACCAGTAGGACGTGTTGAGACTGGTATCCTGAAACCAG[GTAAATGAATTTCGTTTATAATTTTTGGGTGCTGAAGTATAATGTATTATATTCTGTAAAAAGATTTTTGAACTTGAAACTTGGTCCGTCATAGTAAACATAAAAAAAAAGAAGTAATAAAAGTAATTGCT--------------------------------------------------------------------------------------------------------------------------------------------------------------------------------------TCATTCATTTATTTCAG]GTATGCTCGTGACTTTTGCTCCGGCTGCTTTGACTACTGAAGTGAAATCTGTTGAGATGCACCATGAGGCTTTGACAGAGGCTCTTCCTGGTGACAATGTTGGCTTCAATGTGAAGAATATTTCAGTAAAAGAGCTGCGCCGTGGATACGTTGCAGGGGATTCGAAGAACCAGCCTCCCAGAGGAGCAGCAGATTTCACTGCCCAGGTCATTGTTCTTAATCATCCGGGTCAAATCAGCAATGGGTATACCCCAGTGCTTGATTGTCACACTGCCCATATTGCCTGCAAATTTGCTGAAATAAAGGAAAAATGTGATCGTCGAACTGGAAAAACAACTGAAGAAAACCCAAAGAGTATTAAAAGTGGAGACGCTGCTATAGTGGTGCTGCAACCAACAAAGCCGATGTGTGTGGAAGCTTTCCAAGAGTTTCCACCTCTGGGCAGATTTGCCGTGCGTGAC
	Himalocynips_vigintilis      [96Himalocynips_vigintilis]    []                   		[]             		???????????????????????????????????????????????????????????????????????????????????????????????????????????????????????????????????????????????????????????????????????????????????????????????????????????????????????????????????????????????????????????????????????????????????????????????????????????????????????????????????????????????????????????????????????????????-------------------------------------------------------------------------------------------------------------------------------------------------------------------------------------------------------------------------------------------------[------------------------------------------------------------------------------------------------------------------------------------------------------------------------------------------------------------------------------------------------------------------------------------------------------------------------------------------]-----------------------------------------------------------------------------------------------------------------------------------------------------------------------------------------------------------------------------------------------------------------------------------------------------------------------------------------------------------------------------------------------------------------------------------------------------------------------------
	Ibalia_anceps                [45Ibaliaanceps]               [408.63.0.2]            	[DQ012560]     		CATCGATATTGCTCTTTGGAAATTTGAAACAGCCAAATATTACGTAACCATTATCGATGCACCAGGACATCGTGATTTCATAAAAAATATGATCACTGGAACAAGTCAAGCTGATTGTGCAGTTTTGATAGTAGCAGCAGGAATCGGAGAATTCGAAGCAGGAATTTCAAAGAATGGTCAAACTCGTGAACATGCTCTCTTAGCTTTCACCCTGGGAGTGAAGCAATTAATTGTTGGAGTCAATAAGATGGATATGACTGATCCACCATATTCTGAGAGCCGATTTGAAGAAATCAAAAAAGAGGTATCTTCATACATCAAGAAAATTGGTTACAATACTGCTTCAGTTGCATTTGTTCCCATTTCC-------------------------------------------------------------------------------------------------------------------------------------------------------------------------------------------------------------------------------------------------[------------------------------------------------------------------------------------------------------------------------------------------------------------------------------------------------------------------------------------------------------------------------------------------------------------------------------------------]-----------------------------------------------------------------------------------------------------------------------------------------------------------------------------------------------------------------------------------------------------------------------------------------------------------------------------------------------------------------------------------------------------------------------------------------------------------------------------
	Ibalia_rufipes               [Ibaliarufipes DM]             [f292?=DM?]			        [new]			    AATCGACATTGCTCTCTGGAAATTTGAAACAGCCAAATATTACGTAACCATTATCGATGCACCAGGACATCGTGATTTCATAAAAAACATGATCACTGGAACAAGTCAAGCTGATTGTGCAGTTTTGATAGTAGCAGCAGGAATTGGAGAATTCGAAGCAGGAATTTCAAAGAATGGTCAAACTCGTGAACATGCTCTTTTAGCTTTCACCCTGGGAGTGAAACAATTGATTGTTGGAGTCAACAAGATGGATATGACTGATCCACCATATTCTGAGAGTCGATTTGAAGAAATCAAAAAAGAGGTATCTTCATACATCAAGAAAATTGGCTACAATACTGCTTCAGTTGCATTTGTTCCCATTTCT-------------------------------------------------------------------------------------------------------------------------------------------------------------------------------------------------------------------------------------------------[------------------------------------------------------------------------------------------------------------------------------------------------------------------------------------------------------------------------------------------------------------------------------------------------------------------------------------------]-------------------------------------------------------------------------------------------GGNCAACGTTGGCTTCAACGTGAAAAATATTTCAGTAAAAGAACTACGACGTGGATACGTAGCAGGAGATTCAAAGAACCAGCCTCCCAAAGGAGCAGCCGATTTCACAGCTCAGGTAATTGTACTAAATCATCCGGGTCAAATTAGCAATGGGTATACCCCAGTGCTGGATTGTCACACGGCCCATATTGCCTGCAAATTTGCTGAAATCAAGGAAAAATGTGACCGTCGAACTGGTAAAACCACTGAGGAAAATCCAAAAAGTATTAAAAGTGGGGATGCTGCTATAGTGATGCTGCAACCAACTAAGCCGATGTGTGTGAAGGCATTCCAGGAATTTCCACCTC-----------------------
	Iraella_hispanica            [24Aylaxspn]                   [580.22.0.2]         		[DQ012554]     		AATCGATATTGCTCTCTGGAAATTTGAAACTGCTAAGTATTACGTAACCATCATCGATGCACCAGGACATCGTGATTTCATCAAAAACATGATCACTGGAACAAGTCAAGCTGATTGTGCAGTGCTGATTGTAGCAGCTGGAATTGGAGAATTCGAAGCTGGTATTTCGAAAAATGGTCAAACTCGTGAACATGCTTTATTGGCTTTCACTCTGGGAGTGAAGCAATTGATTGTAGGGGTCAATAAGATGGATATGACTGATCCTCCATATTCTGAAAGTCGATTCGAAGAAATTAAGAAAGAAGTTTCTTCATACATCAAGAAAATTGGTTACAATACTTCTTCGGTTGCATTTGTTCCAATTTCT-------------------------------------------------------------------------------------------------------------------------------------------------------------------------------------------------------------------------------------------------[------------------------------------------------------------------------------------------------------------------------------------------------------------------------------------------------------------------------------------------------------------------------------------------------------------------------------------------]-----------------------------------------------------------------------------------------------------------------------------------------------------------------------------------------------------------------------------------------------------------------------------------------------------------------------------------------------------------------------------------------------------------------------------------------------------------------------------
	Iraella_luteipes             [47Iraellaluteipes]            [333.10.0.2]         		[AY368975]     		GATCGACATTGCTCTCTGGAAATTTGAAACTGCCAAGTATTACGTAACCATCATCGATGCACCAGGACATCGTGATTTCATCAAAAACATGATCACTGGAACGAGTCAAGCTGATTGTGCAGTGCTGATTGTAGCAGCTGGAATTGGAGAATTCGAAGCTGGTATTTCGAAAAATGGTCAAACTCGTGAACATGCTTTATTGGCTTTCACTCTGGGAGTAAAGCAATTGATTGTAGGGGTCAATAAGATGGATATGACTGATCCTCCATATTCTGAAAGTCGATTTGAAGAAATTAAGAAAGAAGTTTCTTCATACATCAAGAAAATTGGTTACAATACTGCTTCGGTCGCATTTGTTCCAATTTCT-------------------------------------------------------------------------------------------------------------------------------------------------------------------------------------------------------------------------------------------------[------------------------------------------------------------------------------------------------------------------------------------------------------------------------------------------------------------------------------------------------------------------------------------------------------------------------------------------]-----------------------------------------------------------------------------------------------------------------------------------------------------------------------------------------------------------------------------------------------------------------------------------------------------------------------------------------------------------------------------------------------------------------------------------------------------------------------------
	Isocolus_leuzeae             [48Isocolusleuzeae]            [500.11.0.1]         		[DQ012561]     		TATCGACATTGCTCTGTGGAAATTTGAAACTGCCAAGTACTACGTGACCATCATTGATGCACCNNGACATCGCGATTTCATAAAAAACATGATCACTGGTACTAGTCAAGCTGATTGTGCTGTGCTGATTGTAGCAGCTGGAATTGGGGAATTCGAAGCTGGAATATCCAAAAATGGTCAAACTCGAGAGCATGCTTTATTAGCTTTCACCCTGGGAGTGAAGCAATTGATTGTGGGAGTCAATAAGATGGATATGACTGATCCACCATACTCCGAGAGTCGATTTGAAGAAATCAAAAAAGAGGTTTCTTCATACATCAAGAAAATTGGATATAATACTGCGTCGGTTGCATTTGTTCCAATTTCT-------------------------------------------------------------------------------------------------------------------------------------------------------------------------------------------------------------------------------------------------[------------------------------------------------------------------------------------------------------------------------------------------------------------------------------------------------------------------------------------------------------------------------------------------------------------------------------------------]-----------------------------------------------------------------------------------------------------------------------------------------------------------------------------------------------------------------------------------------------------------------------------------------------------------------------------------------------------------------------------------------------------------------------------------------------------------------------------
	Isocolus_lichtensteini       [49Isocoluslichtensteini]      [329.24.0.2]         		[DQ012562]     		TATCGACATTGCTCTGTGGAAATTTGAAACTGCCAAGTACTACGTGACCATCATTGATGCACCAGGACATCGTGATTTCATAAAAAACATGATCACTGGTACTAGTCAAGCTGACTGTGCTGTGCTGATTGTAGCAGCTGGAATTGGGGAATTTGAAGCTGGAATATCCAAAAATGGTCAAACTCGAGAGCATGCTTTATTAGCTTTCACCCTGGGAGTGAAGCAATTGATTGTGGGAGTCAATAAGATGGATATGACTGATCCACCATACTCCGAGAGTCGATTTGAAGAAATCAAAAAAGAAGTTTCTTCATACATCAAGAAAATTGGTTATAATACTGCGTCAGTTGCATTTGTTCCAATTTCT-------------------------------------------------------------------------------------------------------------------------------------------------------------------------------------------------------------------------------------------------[------------------------------------------------------------------------------------------------------------------------------------------------------------------------------------------------------------------------------------------------------------------------------------------------------------------------------------------]-----------------------------------------------------------------------------------------------------------------------------------------------------------------------------------------------------------------------------------------------------------------------------------------------------------------------------------------------------------------------------------------------------------------------------------------------------------------------------
	Isocolus_rogenhoferi         [50Isocolusrogenhoferi]        [f243.53.0.2]        		[AY368972]     		TATCGACATTGCTCTGTGGAAATTTGAAACTGCCAAGTACTACGTGACCATCATTGATGCACCAGGACATCGTGATTTCATAAAAAACATGATCACTGGTACTAGTCAAGCTGATTGTGCTGTGCTGATTGTAGCAGCTGGAATTGGGGAATTCGAAGCTGGAATATCCAAAAATGGTCAAACTCGAGAGCATGCTTTATTAGCTTTCACCCTGGGAGTGAAGCAATTGATTGTGGGAGTCAATAAGATGGATATGACTGATCCACCATACTCCGACAGTCGATTTGAAGAAATCAAAAAAGAGGTTTCTTCATACATCAAGAAAATTGGTTATAATACTGCGTCGGTTGCATTTGTTCCAATTTCT-------------------------------------------------------------------------------------------------------------------------------------------------------------------------------------------------------------------------------------------------[------------------------------------------------------------------------------------------------------------------------------------------------------------------------------------------------------------------------------------------------------------------------------------------------------------------------------------------]-----------------------------------------------------------------------------------------------------------------------------------------------------------------------------------------------------------------------------------------------------------------------------------------------------------------------------------------------------------------------------------------------------------------------------------------------------------------------------
	Kleidotoma_sp.               [51Kleidotomasp]               []                   		[]             		???????????????????????????????????????????????????????????????????????????????????????????????????????????????????????????????????????????????????????????????????????????????????????????????????????????????????????????????????????????????????????????????????????????????????????????????????????????????????????????????????????????????????????????????????????????????-------------------------------------------------------------------------------------------------------------------------------------------------------------------------------------------------------------------------------------------------[------------------------------------------------------------------------------------------------------------------------------------------------------------------------------------------------------------------------------------------------------------------------------------------------------------------------------------------]-----------------------------------------------------------------------------------------------------------------------------------------------------------------------------------------------------------------------------------------------------------------------------------------------------------------------------------------------------------------------------------------------------------------------------------------------------------------------------
	Liebelia_fukudae             [52Libeliafucudae +DM]		    [f254.78.0.2=DM369]		    [DQ012563/new]     	CATTGACATTGCTCTGTGGAAATTCGAAACAGCCAAGTATTACGTAACCATTATCGATGCACCAGGTCATCGTGATTTCATAAAAAACATGATTACCGGAACAAGTCAAGCTGATTGTGCAGTGCTGATAGTAGCAGCTGGAATAGGAGAATTTGAAGCTGGAATTTCAAAGAATGGCCAAACTCGTGAACATGCTCTGCTAGCCTTCACCCTGGGAGTGAAGCAATTGATTGTCGGAGTTAACAAAATGGATATGACTGACCCTCCATATTCAGAGAGTCGATTTGAGGAAATCAAAAAAGAAGTTTCTTCATACATCAAGAAAATTGGTTATAATACAGCTTCAGTCGCGTTTGTTCCTATTTCT-------------------------------------------------------------------------------------------------------------------------------------------------------------------------------------------------------------------------------------------------[------------------------------------------------------------------------------------------------------------------------------------------------------------------------------------------------------------------------------------------------------------------------------------------------------------------------------------------]---------------TTGCCCAAGCCCGTTTGACNACTGAGGTAAAGTCTGTTGAGATGCATCATGAAGCTCTCACAGAAGCTCTTCCTGGTGACAATGTGGGATTCAACGTAAAGAACATTTCAGTAAAAGAGCTACGACGTGGATATGTAGCGGGAGATTCAAAAAACCAGCCTCCCAGAGGAGCAGCTGACTTTACTGCTCAAGTAATTGTTCTGAATCATCCAGGTCAGATCAGCAATGGATACACTCCTGTGCTTGATTGTCACACTGCTCATATTGCCTGCAAATTTGCTGAGATTAAAGAAAAATGTGACCGTCGAACTGGAAAAACCACTGAAGAAAATCCTAAAAGTATTAAGAGTGGAGATGCTGCAATAGTAATGCTGCAACCAACAAAACCGATGTGTGTGGAAGCATTTCAGGAGTTTCCACCTCTTGGCAGATTTGCTGTACGTGAC
	Liposthenes_glechomae        [53Liposthenesglechomae]       [f003.39.0.2]        		[AY368966]     		TATCGACATTGCTCTGTGGAAATTTGAAACAGCCAAGTACTACGTGACCATCATTGATGCACCAGGACACCGTGATTTCATAAAAAACATGATCACTGGTACGAGTCAAGCTGATTGTGCTGTGCTGATTGTAGCAGCTGGAATTGGAGAATTCGAAGCTGGAATTTCCAAAAATGGTCAAACTCGGGAGCATGCTTTATTGGCTTTCACCCTTGGAGTGAAGCAATTGATTGTGGGAGTCAATAAGATGGATATGACTGATCCACCATACTCTGAGAGTCGATTCGAAGAAATCAAAAAAGAGGTTTCTTCATACATCAAGAAAATTGGTTATAATACTGCGTCGGTTGCATTTGTTCCAATTTCT-------------------------------------------------------------------------------------------------------------------------------------------------------------------------------------------------------------------------------------------------[------------------------------------------------------------------------------------------------------------------------------------------------------------------------------------------------------------------------------------------------------------------------------------------------------------------------------------------]-----------------------------------------------------------------------------------------------------------------------------------------------------------------------------------------------------------------------------------------------------------------------------------------------------------------------------------------------------------------------------------------------------------------------------------------------------------------------------
	Liposthenes_kerneri          [54Lipostheneskerneri]         [323.6.0.2]          		[AY368967]     		TATTGACATTGCTCTGTGGAAATTTGAAACTGCCAAGTACTACGTGACCATCATTGATGCACCAGGACATCGTGATTTCATAAAAAACATGATCACTGGTACGAGTCAAGCTGACTGTGCTGTGCTGATTGTAGCAGCTGGAATTGGAGAATTCGAAGCTGGAATATCCAAAAATGGTCAAACTCGAGAACATGCTTTATTGGCTTTCACCCTCGGAGTGAAGCAATTGATTGTGGGAGTCAATAAGATGGATATGACTGATCCACCATACTCTGAGAGTCGCTTTGAAGAAATCAAAAAAGAGGTTTCTTCATACATCAAGAAAATTGGCTATAATACTGCGTCGGTTGCATTTGTTCCAATTTCT-------------------------------------------------------------------------------------------------------------------------------------------------------------------------------------------------------------------------------------------------[------------------------------------------------------------------------------------------------------------------------------------------------------------------------------------------------------------------------------------------------------------------------------------------------------------------------------------------]-----------------------------------------------------------------------------------------------------------------------------------------------------------------------------------------------------------------------------------------------------------------------------------------------------------------------------------------------------------------------------------------------------------------------------------------------------------------------------
	Melanips_sp.                 [Melanipssp DM]			    [DM]		                [new]			    AATTGACATTGCTCTTTGGAAATTCGAAACAGCGAAATATTATGTAACCATCATTGATGCACCGGGACATCGTGATTTCATAAAAAACATGATCACTGGAACAAGTCAAGCTGATTGTGCAGTTTTGATAGTGGCAGCGGGAATTGGAGAATTCGAAGCTGGAATTTCAAAGAATGGTCAAACTCGTGAACATGCTCTTTTGGCTTTCACTCTGGGAGTCAAACAATTGATTGTTGGTGTCAACAAAATGGATATGACCGATCCACCATATTCCGAAAGTCGATTTGAAGAAATTAAGAAAGAGGTTTCATCATACATCANGAAAATTGGCTACAATACAGCTTCGGTTGCTTTTGTTCCTATTTCTGGATGGCATGGAGATAACATGTTGGAACCTTCTCCAAAAACTCCTTGGTACAAGGGATGGAAGGNCGAACGTAAAGATGGAAATGCNGATGGAAAAACATTNATTGAGTCTCTGGATGCTATTCTGCCTCCATCTCGACCAACTGATAAGGCCCTGANACTTCCTCTTCAAGATGTCTACAANATTGGAGGAATTGGAACTGTCCCAGTTGGACGAGTTGAGACTGGAATTTTGAAACCAG[GTGATTTTTCNATTCACAGTTTTCAGATTTGATGTACCACGTTCTGTANAGTGATGATTTTNGAACTTNAATTGNGGTCCCTCTATAAGNAAATCTTTTTGAATTTTTA-----------------------------------------------------------------------------------------------------------------------------------------------------------------------------------------------------------------------------]----------------------------------------------------------------------------------------TGGGGACAATGTTGGTTTCAACGTGAAAAATATTTCAGTAAAAGAACTACGACGTGGATACGTTGCTGGAGATTCAAAGAACCAGCCTCCCAGAGGAGCAGCTGATTTTACTGCTCAGGTGATTGTTCTCAATCATCCTGGTCAAATCAGCAATGGATATACCCCAGTGTTGGATTGTCACACGGCTCATATTGCCTGCAAATTTGCTGAAATCAAGGAAAAATGCGACCGTCGAACTGGAAAAACTACAGAGGAAAATCCAAAAAGTATCAAAAGTGGAGATGCTGCTATAGTGATGCTGCAACCGACCAAGCCGATGTGTGTGGAAGCATTCCAGGAATTTCCACCTCTGGGAAGA---------------
	Neaylax_salviae              [56Neaylaxsalviae]             [328.8.0.2 N.spN]    		[DQ012564]     		TATCGACATTGCTCTGTGGAAGTTTGAAACTGCCAAGTACTACGTGACCATAATTGATGCACCAGGACATCGCGATTTCATAAAAAACATGATCACTGGTACGAGTCAAGCTGATTGTGCTGTGCTGATTGTAGCAGCTGGAATTGGAGAATTCGAAGCTGGAATTTCCAAAAATGGCCAAACTCGAGAACATGCTTTATTGGCTTTCACCCTCGGAGTAAAGCAGTTGATTGTGGGAGTCAATAAGATGGATATGACTGATCCACCATACTCTGAGAGTCGATTTGAAGAAATCAAAAAAGAGGTTTCATCATACATCAAGAAAATTGGTTATAATACTGCGTCGGTTGCATTTGTTCCAATTTCT-------------------------------------------------------------------------------------------------------------------------------------------------------------------------------------------------------------------------------------------------[------------------------------------------------------------------------------------------------------------------------------------------------------------------------------------------------------------------------------------------------------------------------------------------------------------------------------------------]-----------------------------------------------------------------------------------------------------------------------------------------------------------------------------------------------------------------------------------------------------------------------------------------------------------------------------------------------------------------------------------------------------------------------------------------------------------------------------
	Neaylax_verbenaca            [57Neaylaxverbenaca]           [326.2.0.1]          		[AY368971]     		TATCGACATTGCTCTGTGGAAGTTTGAAACTGCCAAGTACTACGTGACCATAATTGATGCACCAGGACATCGTGATTTCATAAAAAACATGATCACTGGTACGAGTCAAGCTGATTGTGCTGTACTGATTGTAGCAGCTGGAATTGGAGAATTCGAAGCTGGGATTTCCAAAAATGGTCAAACTCGGGAGCATGCTTTATTAGCTTTCACCCTCGGTGTAAAGCAGTTGATTGTGGGAGTCAATAAGATGGATATGACTGATCCACCATACTCTGAGAGTCGATTTGAAGAAATCAAAAAAGAGGTTTCTTCATACATCAAGAAAATTGGTTATAATACTGCGTCGGTTGCATTTGTTCCAATTTCT-------------------------------------------------------------------------------------------------------------------------------------------------------------------------------------------------------------------------------------------------[------------------------------------------------------------------------------------------------------------------------------------------------------------------------------------------------------------------------------------------------------------------------------------------------------------------------------------------]-----------------------------------------------------------------------------------------------------------------------------------------------------------------------------------------------------------------------------------------------------------------------------------------------------------------------------------------------------------------------------------------------------------------------------------------------------------------------------
	Neaylax_versicolor           [58Neaylaxversicolor]          [j019.68.0.2FumAd]   		[DQ012565]     		TATCGACATTGCTCTGTGGAAATTTGAAACTGCCAAGTACTACGTGACCATCATTGATGCACCAGGACATCGTGATTTCATAAAAAACATGATCACTGGTACGAGTCAAGCTGATTGTGCTGTGCTGATTGTAGCAGCTGGAATCGGAGAATTCGAAGCTGGAATTTCCAAAAATGGTCAAACTCGAGAACATGCTTTATTGGCCTTCACCTTGGGAGTGAAGCAATTGATTGTGGGAGTGAATAAGATGGATATGACTGATCCACCATACTCTGAGAGTCGATTTGAAGAAATAAAAAAAGAGGTTTCTTCATACATCAAAAAAATTGGTTATAATACTGCGTCGGTTGCATTTGTTCCAATTTCT-------------------------------------------------------------------------------------------------------------------------------------------------------------------------------------------------------------------------------------------------[------------------------------------------------------------------------------------------------------------------------------------------------------------------------------------------------------------------------------------------------------------------------------------------------------------------------------------------]-----------------------------------------------------------------------------------------------------------------------------------------------------------------------------------------------------------------------------------------------------------------------------------------------------------------------------------------------------------------------------------------------------------------------------------------------------------------------------
	Neuroterus_numismalis        [59Neuroterusnumismalis]       [f261.2.0.1]         		[AY368981]     		AATCGACATCGCTCTCTGGAAATTTGAAACGGCGAAATATTATGTGACCATAATTGATGCACCAGGACATCGTGATTTTATCAAAAACATGATCACTGGAACGAGTCAAGCTGATTGTGCTGTACTGATCGTAGCAGCTGGAATTGGAGAATTCGAGGCTGGGATTTCGAAAAATGGTCAAACTCGTGAGCATGCTTTATTGGCTTTCACTCTGGGAGTGAAACAATTGATTGTAGGAGTCAATAAGATGGATATGACCGATCCACCATATTCTGAGAGTCGATTTGAAGAAATCAAAAAAGAGGTTTCCTCGTACATCAAGAAGATTGGTTACAATACTTCTTCGGTTGCATTTGTTCCAATTTCT-------------------------------------------------------------------------------------------------------------------------------------------------------------------------------------------------------------------------------------------------[------------------------------------------------------------------------------------------------------------------------------------------------------------------------------------------------------------------------------------------------------------------------------------------------------------------------------------------]-----------------------------------------------------------------------------------------------------------------------------------------------------------------------------------------------------------------------------------------------------------------------------------------------------------------------------------------------------------------------------------------------------------------------------------------------------------------------------
	Panteliella_bicolor          [60Panteliellabicolor +DM]		[PBI1 / DM378]			    [AF395172/new]		TATCGACATTGCTCTGTGGAAATTTGAAACTGCCAAGTACTACGTAACCATCATTGATGCACCAGGGCATCGTGATTTCATAAAAAACATGATCACTGGTACGAGTCAAGCTGATTGTGCTGTGCTGATTGTAGCAGCTGGAATTGGAGAATTCGAAGCTGGAATTTCCAAAAATGGTCAAACTCGAGAACATGCTTTATTGGCCTTCACCCTTGGAGTGAAGCAATTGATTGTGGGAGTTAATAAGATGGATATGACTGATCCACCATACTCTGAGAGTCGATTTGAAGAAATCAAAAAAGAGGTTTCTTCATACATCAAGAAAATTGGTTATAATACTGCGTCGGTTGCATTTGTTCCAATTTCT-------------------------------------------------------------------------------------------------------------------------------------------------------------------------------------------------------------------------------------------------[------------------------------------------------------------------------------------------------------------------------------------------------------------------------------------------------------------------------------------------------------------------------------------------------------------------------------------------]------------------------------------------------TTGTGGAGATGCATCACGAGGCTTTGACAGAAGCCCTTCCTGGTGACAACGTTGGCTTCAACGTGAAGAATATTTCAGTAAAAGAGCTGCGTCGTGGATACGTTGCAGGAGATTCGAAGAACCAGCCTCCCAGAGGAGCAGCAGATTTCACTGCCCAGGTTATTGTTCTTAATCATCCGGGTCAAATCAGCAATGGATATACCCCAGTGCTTGATTGTCACACTGCCCATATTGCCTGCAAATTTGCTGAAATAAAGGAAAAATGTGATCGTCGAACTGGAAAAACAACTGAGGAAAACCCAAAGAGTATTAAAAGTGGAGATGCTGCTATAGTGGTGCTGCAACCAACAAAGCCGATGTGTGTGGAAGCTTTCCAAGAGTTTCCACCTCTGGGCAGATTTGCTGTGCGTGAC
	Paramblynotus_virginianus    [61Paramblynotusvirginianus]   [409.18.0.1]         		[AY368984]     		CATAGACATCGCTCTCTGGAAATTCGAAACAGCCAAGTATTACGTAACCATCATCGATGCACCGGGACATCGTGATTTCATAAAGAACATGATTACTGGAACTAGTCAGGCTGACTGTGCAGTTTTGATAGTAGCTGCAGGAATTGGAGAATTCGAGGCTGGAATTTCAAAGAATGGCCAAACTCGTGAACATGCCCTTTTGGCGTTCACCTTAGGAGTGAAGCAATTGATTGTTGGAGTCAACAAGATGGACATGACTGATCCACCTTATTCTGAAAGTCGTTTTGAGGAGATCAAGAAAGAGGTTTCCTCATACATCAAGAAGATTGGCTACAATACAGCATCAGTTGCATTTGTACCAATTTCT-------------------------------------------------------------------------------------------------------------------------------------------------------------------------------------------------------------------------------------------------[------------------------------------------------------------------------------------------------------------------------------------------------------------------------------------------------------------------------------------------------------------------------------------------------------------------------------------------]-----------------------------------------------------------------------------------------------------------------------------------------------------------------------------------------------------------------------------------------------------------------------------------------------------------------------------------------------------------------------------------------------------------------------------------------------------------------------------
	Paraspicera_sp.              [62Paraspicerasp]              []                   		[]             		???????????????????????????????????????????????????????????????????????????????????????????????????????????????????????????????????????????????????????????????????????????????????????????????????????????????????????????????????????????????????????????????????????????????????????????????????????????????????????????????????????????????????????????????????????????????-------------------------------------------------------------------------------------------------------------------------------------------------------------------------------------------------------------------------------------------------[------------------------------------------------------------------------------------------------------------------------------------------------------------------------------------------------------------------------------------------------------------------------------------------------------------------------------------------]-----------------------------------------------------------------------------------------------------------------------------------------------------------------------------------------------------------------------------------------------------------------------------------------------------------------------------------------------------------------------------------------------------------------------------------------------------------------------------
	Paraulax_perplexa            [Paraulax sp. DM]			    [DM279=FR492]			    [new]             	------------------------------------------------------------ACCCGGACATCGGGACTTCATAAAGAATATGATCACTGGAACGAGTCAAGCCGATTGCGCCGTGCTAATAGTAGCAGCCGGAATAGGCGAATTCGAAGCAGGAATCTCTAAAAACGGACAGACTCGTGAGCATGCTTTATTGGCCTTCACGCTGGGAGTGAAGCAGTTGATTGTGGGTGTCAATAAGATGGACATGACTGATCCACCCTACTCCGAGACCCGCTTTGAAGAGATTAAGAAGGAGGTTTCATCCTATATCAAGAAGATAGGATATAACACTGCTTCGGTGGCATTTGTACCGATTTCTGGGTGGCATGGAGATAACATGCTTGAATCTTCACCGAAGGCGCCGTGGTACAAGGGTTGGAAGGTGGAACGTAAGGATGGTAACGCTGATGGAAAGACACTTATCGAGGCACTGGACGCTATTCTTCCACCATCTCGGCCAACCGATAAGCCACTTCGTCTTCCTTTGCAGGATGTTTACAAGATTGGCGGTATTGGGACTGTACCCGTCGGTCGAGTTGAGACCGGGATTTTGAAACCAG[GTGAGTTAAATATTTGCAATTAAACATTTTTTAATATATCAAGCACTAAATTTATTACCTAATGTAGATCTTCTTAAATAGCAGCTTCTTGAATAGAATTTCCTACTATTTAAAAATTTTACAAAAAAACC-----------------------------------------------------------------------------------------------------------------------------------------------------------------------------TCGTCTTTATTTTTTTTCTGTCCTAG]GCATGCTTGTTACTTTTGCACCAGCCGCCCTAACCACTGAGGTGAAATCAGTTGAGATGCATCACGAAGCCCTACCGGAAGCTCTTCCTGGTGACAACGTTGGTTTCAATGTGAAGAACATTTCAGTAAAAGAATTGCGTCGTGGCTTTGTAGCTGGAGATTCCAAGAACCAACCGCCTAGGGGAGCTGCAGATTTCACTGCCCAAGTTATTGTTCTCAATCACCCAGGCCAAATAAGCAATGGGTATACTCCTGTGCTTGACTGTCACACAGCTCACATTGCCTGCAAATTTGCCGAGATAAAAGAAAAGTGTGACCGTCGAACGGGAAAAACCACCGAAGAAAATCCAAAGAGCATCAAGAGCGGAGATGCCGCAATAGTTACGCTGCAACCGACTAAGCCAATGTGTGTCGAAGCATTCCAGGAGTTTCCTCCTCTAGGACGATTCGCTGTGCGCGAC
	Parnips_nigripes_A           [63Parnipsnigripes]            [DM222]        			    [AY368983/new]     	AATTGACATTGCTCTTTGGAAATTCGAAACAGCCAAGTATTACGTTACCATCATCGATGCACCAGGTCATCGTGATTTCATAAAAAACATGATCACTGGAACGAGTCAAGCTGATTGTGCAGTTTTAATAGTAGCAGCAGGAATTGGAGAATTCGAAGCTGGAATTTCAAAGAATGGTCAAACTCGTGAACATGCTCTTTTGGCTTTCACCCTAGGAGTGAAGCAATTGATCGTTGGAGTCAATAAGATGGATATGACTGACCCACCATATTCTGAGAGCCGATTTGAGGAAATAAAAAAGGAAGTTTCTTCATACATCAAGAAAATTGGCTACAATACTGTTTCGGTTGCATTTGTTCCCATTTCT-------------------------------------------------------------------------------------------------------------------------------------------------------------------------------------------------------------------------------------------------[------------------------------------------------------------------------------------------------------------------------------------------------------------------------------------------------------------------------------------------------------------------------------------------------------------------------------------------]------------------------------------------------------------------------------------------GGGACATCGTTGGTTTCAACGTGAAGAATATTTCAGTAAAAGAACTACGACGCGGATACGTGGCAGGAGATTCAAAGAACCAGCCTCCCAAAGGAGCAGCTGATTTCACTGCTCAGGTGATTGTTCTTAATCATCCGGGTCAAATTAGCAATGGGTATACCCCAGTGCTGGACTGCCATACAGCTCATATTGCTTGCAAATTTGCTGAAATTAAAGAAAAATGTGATCGTCGAACTGGAAAAACTACTGAGGAAAACCCGAAAAGTATTAAAAGTGGGGATGCTGCTATAGTGATGCTACACCCAACTAAGCCGATGTGTGTGGAGGCTTCCCGGAANTTTCCACCTTTGGGGAGATTCGCTGTACGTGAC
	Parnips_nigripes_B           [64Parnipsspn]                 [580.18.0.2]         		[DQ012566]     		CATTGACATTGCTCTTTGGAAATTCGAAACAGCCAAGTATTACGTTACCATCATCGATGCACCAGGACATCGTGATTTCATAAAAAACATGATCACTGGAACGAGTCAAGCTGATTGTGCAGTTTTAATAGTAGCAGCAGGAATTGGAGAATTCGAAGCTGGAATTTCAAAGAATGGTCAAACTCGTGAACATGCTCTTTTGGCTTTCACCCTAGGAGTGAAGCAATTGATCGTTGGAGTCAATAAGATGGATATGACTGACCCACCATATTCTGAGAGCCGATTTGAGGAAATAAAAAAGGAAGTTTCTTCATACATCAAGAAAATTGGCTACAATACTGTTTCGGTTGCATTTGTTCCCATTTCT-------------------------------------------------------------------------------------------------------------------------------------------------------------------------------------------------------------------------------------------------[------------------------------------------------------------------------------------------------------------------------------------------------------------------------------------------------------------------------------------------------------------------------------------------------------------------------------------------]-----------------------------------------------------------------------------------------------------------------------------------------------------------------------------------------------------------------------------------------------------------------------------------------------------------------------------------------------------------------------------------------------------------------------------------------------------------------------------
	Pediaspis_aceris             [65Pediaspisaceris]            [f240.26.0.1=DM219]   		[new]     		    AATCGACATTGCCCTCTGGAAATTCGAGACAGCCAAGTATTACGTAACCATCATCGATGCACCAGGACATCGTGATTTCATNAAAAATATGATTACTGGGACGAGTCAAGCTGATTGTGCAGTTCTGATAGTAGCAGCTGGAATAGGAGAATTCGAAGCTGGAATTTCCAAAAATGGTCAAACTCGTGAACATGCTCTACTGGCCTTCACCTTGGGAGTGAAGCAATTGATCGTTGGAGTCAATAAGATGGATATGACTGACCCACCATATTCTGAAAGTCGATTTGAAGAAATCAAAAAAGAGGTTTCTTCATACATCAAAAAAATTGGTTACAATACAGCTTCGGTTGCATTTGTTCCCATTTCTGGATGGCATGGGGATAACATGTTGGAACCTTCACCTAAGACTGCATGGTACAAAGGGTGGAAGGTGGAGCGTAAAGATGGAAATGCTGATGGAAAAACATTGATTGAAGCATTGGATGCTATACTACCTCCATCTCGACCAACAGATAAGGCCCTTCGACTTCCTCTTCAAGACGTATACAAAATTGGAGGAATTGGAACTGTACCAGTGGGTCGAGTTGAGACTGGTATCCTCAAACCAG[GTGAACTTAATAATTCAACCATTTTTAGAATTATTTATTAAATCTGATTATTTCTGGAATTATAAGAGGCTGAAATACAATGAACCATATTCTGTAAAACAGTAATTTTTTAACTTGATATATGGTCCATTTTCCGATCAGAACACTAGTTTATACATGAATAACGTTAGTGACAAAACATTAAAATTGAAGTTACTGATATTTATTTCTGTGGCGAAAATTAGATTTATAATAATGAAAGTAAATAGTTGTTGCCTTTTCTTCAAAATGTTTTCTTTATGTATACCATTTATACTATATTTTTTTATCTTCGGTTTATTTATTGTTCAG]GTATGCTCGTGACTTTTGCTCCGGCTGCTTTGACCACTGAGGTGAAATCTGTTGAGATGCATCACGAGGCCCTCACAGAGGCTCTTCCTGGTGACAATGTGGGCTTCAATGTGAAGAATATTTCAGTGAAAGAGCTAAGACGTGGATACGTAGCGGGAGATTCAAAGAACCAGCCTCCCAAAGGAGCAGCTGACTTCACTGCTCAAGTTATTGTTCTTAATCATCCGGGTCAGATCAGCAATGGATACACTCCTGTGCTTGATTGTCACACTGCTCATATTGCCTGCAAATTTGCTGAGATTAAAGAAAAATGTGATCGCCGAACTGGAAAAACAACTGAAGAAAATCCGAAGAGTATTAAAAGTGGGGATGCTGCTATTGTGATGCTGCAACCAACCAAGCCGATGTGTGTGGAAGCATTCCAGGAGTTTCCGCCACTGGGAAGATTTGCTGTACGTGAC
	Periclistus_brandtii         [66Periclistusbrandtii]        []           			    [AF395173/new]     	GATCGACATTGCTCTCTGGAAATTTGAAACTGCCAAGTATTACGTGACCATCATTGATGCACCAGGACATCGTGATTTCATCAAAAACATGATCACTGGAACAAGTCAGGCTGACTGTGCAGTGCTGATCGTAGCTGCTGGAATTGGAGAATTTGAAGCTGGAATCTCGAAAAATGGTCAAACTCGTGAACATGCTTTATTGGCTTTCACCTTGGGAGTGAAGCAATTGATTGTGGGAGTCAATAAGATGGATATGACTGATCCGCCATATTCTGAGACTCGATTTGAAGAAATCAAGAAAGAGGTGTCTTCATACATCAAGAAAATTGGTTACAATACTGCTTCGGTAGCATTTGTTCCAATTTCT-------------------------------------------------------------------------------------------------------------------------------------------------------------------------------------------------------------------------------------------------[------------------------------------------------------------------------------------------------------------------------------------------------------------------------------------------------------------------------------------------------------------------------------------------------------------------------------------------]----------------TGCTCCGGCTGGTTTGACGACTGAAGTGAAATCTGTCGAGATGCATCAAGAGGCTTTGACAGAGGCTCTTCCTGGTGACAATGTTGGCTTCAACGTAAAGAATATTTCAGTAAAAGAACTGCGGCGTGGATACGTGGCAGGAGATTCAAAGAATCAACCTCCCAGAGGTGCAGCGGATTTCACTGCCCAGGTGATTGTTCTGAATCATCCAGGTCAAATCAGCAACGGGTATACCCCTGTGCTTGATTGCCACACAGCTCATATTGCTTGCAAGTTTGCTGAAATAAAGGAAAAATGTGATCGTCGAACTGGAAAAACAACTGAGGAAAATCCGAAAAGTATTAAAAGTGGAGATGCTGCTATAGTGGTGCTTCAACCAACAAAGCCAATGTGTGTAGAAGCTTTCCAAGAGTTTCCACCTCTGGGGAGATTTGCAGTTCGTGAC
	Periclistus_pirata           [67Periclistuspirata]          [413.84.0.2]         		[DQ012567]     		GATCGACATTGCTCTCTGGAAATTTGAAACTGCTAAGTATTACGTGACCATCATTGATGCACCAGGACATCGTGATTTCATCAAAAACATGATCACTGGAACAAGTCAGGCTGACTGTGCAGTGCTGATCGTAGCTGCTGGAATTGGAGAATTTGAAGCTGGAATCTCGAAAAATGGTCAAACTCGCGAACATGCTTTATTGGCTTTCACCTTGGGAGTGAAGCAATTGATTGTGGGAGTCAATAAGATGGATATGACTGATCCACCATATTCTGAGAGTCGATTTGAAGAAATCAAGAAAGAGGTGTCTTCATACATCAAGAAAATTGGTTACAATACTGCCTCGGTAGCATTTGTTCCAATTTCT-------------------------------------------------------------------------------------------------------------------------------------------------------------------------------------------------------------------------------------------------[------------------------------------------------------------------------------------------------------------------------------------------------------------------------------------------------------------------------------------------------------------------------------------------------------------------------------------------]-----------------------------------------------------------------------------------------------------------------------------------------------------------------------------------------------------------------------------------------------------------------------------------------------------------------------------------------------------------------------------------------------------------------------------------------------------------------------------
	Phanacis_centaureae          [68Phanaciscentaureae]         [344.15.0.1]         		[AY368978]     		AATCGACATTGCTCTCTGGAAATTTGAAACTGCCAAGTATTATGTAACGATCATTGATGCACCAGGCCATCGTGATTTTATTAAAAACATGATCACTGGAACAAGTCAAGCTGACTGTGCAGTGCTGATCGTAGCAGCTGGAATTGGAGAATTCGAAGCTGGAATTTCCAAAAATGGTCAAACTCGTGAACATGCTTTATTGGCTTTCACTCTGGGAGTGAAGCAACTGATTGTGGGTGTCAATAAGACGGACATGACTGACCCACCATATTCTGAGAGTCGATTTGAAGAAATCAAAAAAGAGGTTTCTTCATACATCAAAAAAATTGGATACAATACTGCTTCGGTTGCATTTGTTCCAATTTCT-------------------------------------------------------------------------------------------------------------------------------------------------------------------------------------------------------------------------------------------------[------------------------------------------------------------------------------------------------------------------------------------------------------------------------------------------------------------------------------------------------------------------------------------------------------------------------------------------]-----------------------------------------------------------------------------------------------------------------------------------------------------------------------------------------------------------------------------------------------------------------------------------------------------------------------------------------------------------------------------------------------------------------------------------------------------------------------------
	Phanacis_hypochoeridis       [69Phanacishypochoeridis]      [321.2.0.1]          		[AY368977]     		AATCGACATTGCTCTGTGGAAATTTGAAACTGCCAAGTATTACGTGACAATCATTGATGCACCAGGGCATCGTGATTTTATTAAAAACATGATCACTGGAACAAGTCAAGCCGATTGTGCAGTGCTGATCGTAGCAGCTGGAATTGGAGAATTCGAAGCTGGAATTTCAAAAAATGGCCAAACTCGAGAACATGCTTTATTGGCTTTCACTCTGGGAGTGAAGCAACTGATTGTAGGTGTCAATAAGATGGACATGACTGATCCACCATATTCTGAAAGTCGATTTGAAGAAATCAAAAAAGAGGTTTCTTCATACATCAAAAAAATTGGATACAATACTGCTTCGGTTGCATTTGTTCCAATTTCT-------------------------------------------------------------------------------------------------------------------------------------------------------------------------------------------------------------------------------------------------[------------------------------------------------------------------------------------------------------------------------------------------------------------------------------------------------------------------------------------------------------------------------------------------------------------------------------------------]-----------------------------------------------------------------------------------------------------------------------------------------------------------------------------------------------------------------------------------------------------------------------------------------------------------------------------------------------------------------------------------------------------------------------------------------------------------------------------
	Phanacis_phlomidis           [93Phanacis_phlomidis]         []                   		[]             		???????????????????????????????????????????????????????????????????????????????????????????????????????????????????????????????????????????????????????????????????????????????????????????????????????????????????????????????????????????????????????????????????????????????????????????????????????????????????????????????????????????????????????????????????????????????-------------------------------------------------------------------------------------------------------------------------------------------------------------------------------------------------------------------------------------------------[------------------------------------------------------------------------------------------------------------------------------------------------------------------------------------------------------------------------------------------------------------------------------------------------------------------------------------------]-----------------------------------------------------------------------------------------------------------------------------------------------------------------------------------------------------------------------------------------------------------------------------------------------------------------------------------------------------------------------------------------------------------------------------------------------------------------------------
	Plagiotrochus_quercusilicis  [70Plagiotrochusquercusilicis] [AF395162]           		[AF395162]     		GATCGACATTGCTCTCTGGAAATTTGAAACTGCCAAGTATTACGTCACCATCATTGATGCACCAGGACATCGTGATTTCATCAAAAACATGATCACTGGAACGAGTCAAGCTGATTGTGCAGTGCTGATTGTGGCAGCTGGAATTGGAGAATTCGAAGCTGGAATTTCGAAAAATGGTCAAACTCGTGAACATGCTTTATTGGCTCTCACTCTTGGAGTGAAGCAATTAATTGTAGGAGTTAATAAGATGGATATGACTGATCCGCCATATTCTGAGAGTCGATTTGAAGAAATCAAGAAAGAGGTGTCTTCATACATAAAGAAAATTGGTTACAATACTGCCTCGGTTGCATTTGTTCCAATTTCA-------------------------------------------------------------------------------------------------------------------------------------------------------------------------------------------------------------------------------------------------[------------------------------------------------------------------------------------------------------------------------------------------------------------------------------------------------------------------------------------------------------------------------------------------------------------------------------------------]-----------------------------------------------------------------------------------------------------------------------------------------------------------------------------------------------------------------------------------------------------------------------------------------------------------------------------------------------------------------------------------------------------------------------------------------------------------------------------
	Plectocynips_pilosus         []                             []                   		[]             		???????????????????????????????????????????????????????????????????????????????????????????????????????????????????????????????????????????????????????????????????????????????????????????????????????????????????????????????????????????????????????????????????????????????????????????????????????????????????????????????????????????????????????????????????????????????-------------------------------------------------------------------------------------------------------------------------------------------------------------------------------------------------------------------------------------------------[------------------------------------------------------------------------------------------------------------------------------------------------------------------------------------------------------------------------------------------------------------------------------------------------------------------------------------------]-----------------------------------------------------------------------------------------------------------------------------------------------------------------------------------------------------------------------------------------------------------------------------------------------------------------------------------------------------------------------------------------------------------------------------------------------------------------------------
	Plectocynips_sp.             [71Plectocynipssp]             [MB264.5.11.1.0.2]   		[DQ012568]     		TATTGATATTGCTCTCTGGAAATTCGAAACAGCCAAATATTATGTAACTATCATCGATGCACCAGGTCATCGTGATTTCATAAAAAACATGATTACTGGAACAAGTCAAGCTGATTGTGCAGTTTTGATAGTAGCAGCAGGAATTGGGGAATTTGAAGCTGGAATTTCAAAGAATGGACAAACTCGTGAACATGCTCTTTTGGCTTTTACTTTGGGAGTGAAACAATTGATTGTTGGAGTCAACAAGATGGATATGACTGATCCACCATATTCTGAGAGTCGATTTGAAGAAATAAAAAAAGAGGTTTCTTCATACATCAAAAAAATTGGATACAACACTGCTTCCGTGGCATTTGTCCCAATTTCT-------------------------------------------------------------------------------------------------------------------------------------------------------------------------------------------------------------------------------------------------[------------------------------------------------------------------------------------------------------------------------------------------------------------------------------------------------------------------------------------------------------------------------------------------------------------------------------------------]-----------------------------------------------------------------------------------------------------------------------------------------------------------------------------------------------------------------------------------------------------------------------------------------------------------------------------------------------------------------------------------------------------------------------------------------------------------------------------
	Qwaqwaia_scolopiae           []                             []                   		[]             		???????????????????????????????????????????????????????????????????????????????????????????????????????????????????????????????????????????????????????????????????????????????????????????????????????????????????????????????????????????????????????????????????????????????????????????????????????????????????????????????????????????????????????????????????????????????-------------------------------------------------------------------------------------------------------------------------------------------------------------------------------------------------------------------------------------------------[------------------------------------------------------------------------------------------------------------------------------------------------------------------------------------------------------------------------------------------------------------------------------------------------------------------------------------------]-----------------------------------------------------------------------------------------------------------------------------------------------------------------------------------------------------------------------------------------------------------------------------------------------------------------------------------------------------------------------------------------------------------------------------------------------------------------------------
	Rhodus_oriundus              [72Rhodusoriundus +DM]         [j010.42.0.1 / DM255=FR513]	[AY368969/new]		TATCGACATTGCTCTGTGGAAGTTTGAAACTGCCAAGTACTACGTGACCATAATTGATGCACCAGGACATCGTGATTTCATAAAAAACATGATCACTGGTACGAGTCAAGCTGATTGTGCTGTGTTGATTGTAGCAGCTGGAATTGGAGAATTCGAAGCTGGAATTTCCAAAAATGGTCAAACTCGAGAGCATGCTTTATTGGCTTTCACCCTCGGAGTAAAGCAGTTGATTGTGGGAGTCAATAAGATGGATATGACTGATCCACCATACTCTGAGAGTCGATTTGAAGAAATCAAAAAAGAGGTTTCTTCATACATCAAGAAAATTGGTTATAATACTGCGTCGGTTGCATTTGTTCCAATTTCT-------------------------------------------------------------------------------------------------------------------------------------------------------------------------------------------------------------------------------------------------[------------------------------------------------------------------------------------------------------------------------------------------------------------------------------------------------------------------------------------------------------------------------------------------------------------------------------------------]------------------------------------------------TTGTTGAGATGCATCACGAGGCTTTGACAGAGGCCCTTCCTGGTGACAATGTTGGCTTCAATGTGAAGAATATTTCAGTAAAAGAGCTGCGCCGTGGATACGTTGCAGGAGATTCGAAGAACCAGCCTCCCAGAGGAGCAGCAGATTTCACTGCCCAGGTCATTGTTCTTAATCATCCGGGACAAATCAGCAATGGGTATACCCCAGTGCTTGATTGTCACACTGCCCATATTGCCTGCAAATTTGCTGAAATAAAGGAAAAATGTGATCGTCGAACTGGGAAAACAACTGAGGAAAACCCAAAGAGTATTAAAAGTGGAGACGCTGCTATAGTGGTGCTGCAACCAACAAAGCCGATGTGTGTGGAAGCTTTCCAAGAATTTCCACCTCTCGGCAGATTTGCCGTGCGTGAC
	Rhoophilus_loewi             [73Rhoophilusloewi]            [j021.69.0.1]        		[DQ012569]     		GATCGACATTGCTCTCTGGAAATTTGAAACTGCCAAGTATTACGTAACCATCATTGATGCACCAGGACATCGTGATTTCATAAAAAACATGATCACTGGAACAAGTCAAGCTGATTGTGCGGTGCTGATCGTAGCTGCTGGAATTGGAGAATTCGAAGCTGGAATTTCAAAAAATGGTCAGACTCGTGAACATGCTTTATTGGCTTTCACCCTGGGAGTCAAGCAATTGATTGTAGGAGTCAATAAGATGGATATGACTGACCCACCTTATTCTGAGAGTCGATTTGAAGAAATCAAAAAAGAAGTTTCGTCATACATTAAGAAAATTGGTTACAACACTGCTTCTGTTGCATTTGTTCCAATTTCT-------------------------------------------------------------------------------------------------------------------------------------------------------------------------------------------------------------------------------------------------[------------------------------------------------------------------------------------------------------------------------------------------------------------------------------------------------------------------------------------------------------------------------------------------------------------------------------------------]-----------------------------------------------------------------------------------------------------------------------------------------------------------------------------------------------------------------------------------------------------------------------------------------------------------------------------------------------------------------------------------------------------------------------------------------------------------------------------
	Saphonecrus_lusitanicus      [Saphonecrus_lusitanicus]		[DM416=J013]       		    [new]    		    GATCGACATTGCTCTCTGGAAATTTGAAACCGCCAAGTATTACGTAACTATCATTGATGCACCAGGACATCGTGATTTCATAAAAAACATGATTACGGGAACGAGTCAAGCTGATTGTGCAGTGCTGATCGTAGCAGCTGGAATTGGAGAATTCGAGGCTGGAATTTCGAAAAATGGTCAGACTCGTGAACATGCTTTATTGGCTTTCACCCTGGGAGTGAAGCAATTGATTGTTGGAGTCAACAAGATGGATATGACTGATCCACCATATTCTGAGAGTCGATTCGAAGAAATAAAAAAAGAGGTTTCTTCATACATCAAGAAAATTGGCTACAATACCGCTTCAGTTGCATTTGTTCCAATTTCTGGATGGAATGGTGATAACATGTTGGAACCTTCTCCTAAAACTGCTTGGTACAAGGGCTGGAAAGTCGAACGTAAGGATGGAAATGCTGATGGAAAAACTCTGATTGAAGCTTTGGATGCTATTCTTCCTCCATCTCGACCAACTGATAAAGCACTTCGGCTTCCTCTGCAGGATGTTTATAAGATTGGAGGAATTGGTACTGTGCCAGTGGGACGTGTTGAGACTGGTATTCTGAAACCAG[GTAAAATTATTTTCAAACTCTGTTCAAGGGAGGGAAATGACAATAATAAATTTTAACAACATTTTCCTTTC-----------------------------------------------------------------------------------------------------------------------------------------------------------------------------------------------------------------------------------------------------TTTTACGATTGCAG]GTATGCTAGTGACTTTTGCTCCGGCTGCTTTGACTACTGAAGTGAAATCTGTTGAGATGCATCACGAGGCTTTGACAGAGGCCCTTCCTGGTGACAATGTTGGCTTCAACGTAAAGAATATTTCAGTAAAAGAGCTTAGACGTGGATATGTGGCAGGAGATTCAA--------------------------------------------------------------------------------------------------------------------------------------------------------------------------------------------------------------------------------------------------------------------------------------------------------
	Synergus_crassicornis        [76Synerguscrassicornis]       [j011.49.0.1]        		[AY368962]     		GATCGACATTGCTCTCTGGAAATTCGAAACCGCCAAGTACTACGTAACCATCATTGATGCACCAGGTCATCGTGATTTCATAAAAAACATGATTACGGGAACGAGTCAAGCTGATTGTGCAGTGCTGATTGTAGCAGCTGGAATTGGTGAATTCGAAGCTGGAATTTCGAAAAATGGTCAGACTCGTGAACATGCTTTATTGGCTTTCACCCTGGGAGTGAAGCAATTGATTGTGGGAGTCAACAAGATGGATATGACTGATCCACCATATTCTGAGAGTCGATTCGAAGAAATAAAAAAAGAGGTTTCTTCATACATCAAGAAAATTGGTTACAATACCGCTTCAGTTGCATTTGTTCCAATTTCT-------------------------------------------------------------------------------------------------------------------------------------------------------------------------------------------------------------------------------------------------[------------------------------------------------------------------------------------------------------------------------------------------------------------------------------------------------------------------------------------------------------------------------------------------------------------------------------------------]-----------------------------------------------------------------------------------------------------------------------------------------------------------------------------------------------------------------------------------------------------------------------------------------------------------------------------------------------------------------------------------------------------------------------------------------------------------------------------
	Synergus_gallaepomiformis    [77Synergusgallaepomiformis]   [Antonis Synergus]   		[AF395167]     		GATCGATATTGCTCTCTGGAAATTCGAAACCGCCAAGTACTACGTAACCATCATTGATGCACCAGGACATCGTGATTTCATAAAAAACATGATTACGGGAACGAGTCAAGCTGATTGTGCAGTGCTGATCGTAGCAGCTGGAATTGGTGAATTCGAAGCTGGAATTTCGAAAAATGGTCAGACTCGTGAACATGCTTTATTGGCTTTCACTCTGGGAGTGAAGCAATTGATTGTGGGTGTCAACAAGATGGATATGACTGATCCACCATATTCTGAGAGTCGATTCGAAGAAATAAAAAAAGAGGTCTCTTCATACATCAAAAAAATTGGTTACAATACCGCTTCAGTTGCATTTGTTCCAATTTCT-------------------------------------------------------------------------------------------------------------------------------------------------------------------------------------------------------------------------------------------------[------------------------------------------------------------------------------------------------------------------------------------------------------------------------------------------------------------------------------------------------------------------------------------------------------------------------------------------]-----------------------------------------------------------------------------------------------------------------------------------------------------------------------------------------------------------------------------------------------------------------------------------------------------------------------------------------------------------------------------------------------------------------------------------------------------------------------------
	Synergus_thaumacerus         [79Synergusthaumacerus]        [308.4.0.1]          		[DQ012573]     		GATCGGCATTGCTCTCTGGAAATTTGAAACCGCCAAGTACTACGTAACCATCATTGATGCACCAGGACATCGTGATTTCATAANAAACATGATTACTGGAACGAGTCAAGCTGATTGTGCAGTGCTGATCGTAGCAGCTGGAATTGGTGAATTCGAAGCTGGAATTTCGAAAAATGGTCAGACTCGTGAACATGCTTTATTGGCTTTCACCCTGGGAGTGAAGCAATTGATTGTGGGTGTCAACAAGATGGATATGACTGATCCACCATATTCTGAGAGTCGATTCGAAGAAATAAAAAAAGAGGTTTCTTCATACATCAAGAAAATTGGTTACAATACCGCTTCAGTTGCATTTGTTCCAATTTCT-------------------------------------------------------------------------------------------------------------------------------------------------------------------------------------------------------------------------------------------------[------------------------------------------------------------------------------------------------------------------------------------------------------------------------------------------------------------------------------------------------------------------------------------------------------------------------------------------]-----------------------------------------------------------------------------------------------------------------------------------------------------------------------------------------------------------------------------------------------------------------------------------------------------------------------------------------------------------------------------------------------------------------------------------------------------------------------------
	Synergus_umbraculus          [74Saphonecruslusitanicus]     [j013.97.0.2]        		[DQ012570]     		GATCGACATTGCTCTCTGGAAATTCGAAACCGCCAAGTACTACGTAACCATCATTGATGCACCAGGACATCGTGATTTCATAAAAAACATGATTACGGGAACGAGTCAAGCTGATTGTGCAGTGCTGATCGTAGCAGCTGGAATTGGTGAATTCGAAGCTGGAATTTCGAAAAATGGTCAGACTCGTGAACATGCTTTATTGGCTTTCACCCTGGGAGTGAAGCAACTGATTGTGGGAGTCAACAAGATGGATATGACTGATCCACCATATTCTGAGAGTCGTTTCGAAGAAATAAAAAAAGAGGTTTCTTCATACATCAAGAAAATTGGTTACAATACCGCTTCAGTTGCATTTGTTCCAATTTCT-------------------------------------------------------------------------------------------------------------------------------------------------------------------------------------------------------------------------------------------------[------------------------------------------------------------------------------------------------------------------------------------------------------------------------------------------------------------------------------------------------------------------------------------------------------------------------------------------]-----------------------------------------------------------------------------------------------------------------------------------------------------------------------------------------------------------------------------------------------------------------------------------------------------------------------------------------------------------------------------------------------------------------------------------------------------------------------------
	Synergus_sp._1               [75SaphonecrusNA]              [f004.18.0.2]        		[DQ012571]     		AATCGACATTGCTCTCTGGAAATTCGAAACCGCCAAGTATTACGTAACCATCGTTGATGCACCAGGACATCGTGATTTCATAAAAAACATGATTACGGGAACGAGTCAAGCTGATTGTGCAGTGCTGATCGTAGCAGCTGGAATTGGAGAATTCGAAGCTGGAATTTCGAAAAATGGTCAAACTCGTGAACATGCTTTATTGGCTTTCACCCTGGGAGTGAAGCAATTGATTGTGGGAGTCAACAAGATGGATATGACTGATCCACCATATTCTGAGAGTCGATTCGAAGAAATCAAAAAGGAGGTTACTTCATACATCAAGAAAATTGGTTACAATACCGCTTCAGTTGCATTTGTTCCAATTTCT-------------------------------------------------------------------------------------------------------------------------------------------------------------------------------------------------------------------------------------------------[------------------------------------------------------------------------------------------------------------------------------------------------------------------------------------------------------------------------------------------------------------------------------------------------------------------------------------------]-----------------------------------------------------------------------------------------------------------------------------------------------------------------------------------------------------------------------------------------------------------------------------------------------------------------------------------------------------------------------------------------------------------------------------------------------------------------------------
	Synergus_sp._2               [78SynergusNA]                 [400.12.0.2]         		[DQ012572]     		AATCGACATTGCTCTCTGGAAATTCGAAACCGCCAAGTATTACGTAACCATCATTGATGCACCAGGACATCGTGATTTCATAAAAAACATGATTACGGGAACGAGTCAAGCTGATTGTGCAGTGCTGATCGTAGCAGCTGGAATTGGAGAATTCGAAGCTGGAATTTCGAAAAATGGTCAGACTCGTGAACATGCTTTATTGGCTTTCACCCTGGGAGTGAAGCAATTGATAGTGGGAGTCAACAAGATGGATATGACTGATCCACCATATTCTGAGAGTCGATTCGAAGAAATCAAAAAAGAGGTTTCTTCATACATCAAGAAAATTGGTTACAATACTGCTTCAGTTGCATTTGTTCCAATTTCT-------------------------------------------------------------------------------------------------------------------------------------------------------------------------------------------------------------------------------------------------[------------------------------------------------------------------------------------------------------------------------------------------------------------------------------------------------------------------------------------------------------------------------------------------------------------------------------------------]-----------------------------------------------------------------------------------------------------------------------------------------------------------------------------------------------------------------------------------------------------------------------------------------------------------------------------------------------------------------------------------------------------------------------------------------------------------------------------
	Synophromorpha_sylvestris    [81Synophromorphasylvestris]   [401.19.0.1]         		[AY368961]     		GATCGACATTGCTCTCTGGAAATTTGAAACTGCCAAGTATTACGTGACCATCATTGATGCACCAGGACATCGTGATTTCATCAAAAACATGATCACTGGAACAAGTCAGGCTGACTGTGCTGTGCTGATCGTAGCAGCTGGAATTGGAGAATTTGAAGCCGGAATTTCGAAAAATGGTCAAACTCGTGAACATGCATTATTGGCTTTCACCCTGGGAGTGAAGCAATTGATTGTGGGAGTCAATAAGATGGATATGACTGATCCACCATATTCTGAGAGTCGATTTGAAGAAATCAAGAAAGAGGTGTCTTCATACATCAAGAAAATTGGTTACAATACTGCTTCGGTTGCATTTGTTCCAATTTCT-------------------------------------------------------------------------------------------------------------------------------------------------------------------------------------------------------------------------------------------------[------------------------------------------------------------------------------------------------------------------------------------------------------------------------------------------------------------------------------------------------------------------------------------------------------------------------------------------]-----------------------------------------------------------------------------------------------------------------------------------------------------------------------------------------------------------------------------------------------------------------------------------------------------------------------------------------------------------------------------------------------------------------------------------------------------------------------------
	Synophrus_pilulae            [82Synophruspolitus]           [f248.99.0.2]        		[GenbankNR]    		AATCGACATTGCTCTCTGGAAATTTGAAACCGCCAAGTATTACGTAACTATCATTGATGCACCAGGACATCGTGATTTCATAAAAAACATGATTACGGGAACGAGTCAAGCTGATTGTGCAGTGCTGATCGTAGCAGCTGGAATTGGAGAATTCGAAGCTGGAATTTCGAAAAATGGTCAGACTCGTGAACATGCTTTATTGGCCTTCACCCTGGGAGTGAAGCAATTGATTGTTGGCGTCAACAAGATGGATATGACTGATCCACCATATTCTGAGAGTCGATTCGAAGAAATAAAAAAAGAGGTTTCTTCATACATCAAGAAAATTGGCTACAATACCGCTTCAGTTGCATTTGTTCCAATTTCT-------------------------------------------------------------------------------------------------------------------------------------------------------------------------------------------------------------------------------------------------[------------------------------------------------------------------------------------------------------------------------------------------------------------------------------------------------------------------------------------------------------------------------------------------------------------------------------------------]-----------------------------------------------------------------------------------------------------------------------------------------------------------------------------------------------------------------------------------------------------------------------------------------------------------------------------------------------------------------------------------------------------------------------------------------------------------------------------
	Timaspis_phoenixopodos       [Timaspisphoenixopodos DM]     [DM251=FR330]               [AY368976/new]      AATCGACATTGCTCTCTGGAAATTTGAAACTGCCAAGTATTACGTGACAATCATTGATGCACCAGGGCATCGTGATTTTATCAAAAACATGATCACTGGAACAAGTCAAGCTGACTGTGCAGTGCTAATCGTAGCAGCTGGAATTGGAGAATTTGAAGCTGGAATTTCAAAAAATGGTCAAACTCGTGAACATGCTTTATTGGCTTTCACTCTGGGAGTGAAGCAACTGATTGTGGGTGTCAATAAGATGGACATGGCTGATCCATCATATTCTGAGAGTCGATTTGAAGAAATCAAAAAAGAGGTTTCTTCATACATCAAAAAAATTGGATACAATACTGCTTCGGTTGCATTTGTACCAATTTCT-------------------------------------------------------------------------------------------------------------------------------------------------------------------------------------------------------------------------------------------------[------------------------------------------------------------------------------------------------------------------------------------------------------------------------------------------------------------------------------------------------------------------------------------------------------------------------------------------]-------------------------------------------------TGTTGAGATGCATCACGAAGCGTTGACTGAGGCCCTTCCTGGTGACAATGTTGGCTTCAACGTAAAGAATATTTCGGTAAAAGAGCTGCGCCGTGGATACGTGGCAGGGGATTCAAAGAACCAGCCTCCTAGAGGAGCAGCAGATTTCACTGCCCAAGTGATTGTTCTTAATCATCCAGGTCAAATCAGCAATGGGTATACTCCTGTACTTGATTGCCACACAGCCCATATTGCTTGCAAATTTGCTGAAATAAAGGAAAAATGTGATCGTCGAACCGGAAAAACAACTGAAGAAAATCCGAAGAGTATTAAAAGTGGAGATGCTGCTATAGTGGTGCTACAGCCAACAAAGCCGATGTGTGTGGAAGCATTCCAAGAGTTTCCGCCTCTGGGAAGATTTGCTGTACGTGAC
	Timaspis_urospermi           [84Timaspisurospermi]          [504.82.0.2]         		[DQ012574]     		GATCGACATTGCTCTGTGGAAATTTGAAACTGCCAAGTATTACGTGACAATCATTGATGCACCAGGGCATCGTGATTTTATTAAAAACATGATCACTGGAACAAGTCAAGCCGATTGTGCAGTGCTGATCGTAGCAGCTGGAATTGGAGAATTCGAAGCTGGAATTTCAAAAAATGGCCAAACTCGAGAACATGCTTTATTGGCTTTCACTCTGGGAGTGAAGCAACTGATTGTAGGTGTCAATAAGATGGACATGACTGATCCACCATATTCTGAAAGTCGATTTGAAGAAATCAAAAAAGAGGTTTCTTCATACATCAAAAAAATTGGATACAATACTGCTTCGGTTGCATTTGTTCCAATTTCT-------------------------------------------------------------------------------------------------------------------------------------------------------------------------------------------------------------------------------------------------[------------------------------------------------------------------------------------------------------------------------------------------------------------------------------------------------------------------------------------------------------------------------------------------------------------------------------------------]-----------------------------------------------------------------------------------------------------------------------------------------------------------------------------------------------------------------------------------------------------------------------------------------------------------------------------------------------------------------------------------------------------------------------------------------------------------------------------
	Trigonaspis_mendesi          [85Trigonaspismendesi]         [f259.88.0.2]        		[DQ012575]     		AATCGATATCGCTCTCTGGAAATTTGAAACGGCGAAATATTATGTTACCATAATTGATGCACCAGGACATCGTGATTTCATCAAAAACATGATCACTGGAACGAGTCAAGCTGATTGTGCTGTGCTGATAGTAGCAGCTGGAATTGGAGAATTCGAGGCTGGAATTTCAAAAAATGGTCAAACTCGTGAACATGCTTTATTGGCTTTCACTCTGGGAGTAAAGCAATTGATTGTGGGAGTCAATAAGATGGATATGACTGATCCACCATATTCTGAGAGTCGATTTGAAGAAATAAAAAAAGAAGTTTCCTCATACATCAAGAAAATTGGTTACAATACTTCTTCGGTTGCATTTGTTCCAATTTCT-------------------------------------------------------------------------------------------------------------------------------------------------------------------------------------------------------------------------------------------------[------------------------------------------------------------------------------------------------------------------------------------------------------------------------------------------------------------------------------------------------------------------------------------------------------------------------------------------]-----------------------------------------------------------------------------------------------------------------------------------------------------------------------------------------------------------------------------------------------------------------------------------------------------------------------------------------------------------------------------------------------------------------------------------------------------------------------------
	Trischiza_sp.                [86Trischizasp]                []                   		[]             		???????????????????????????????????????????????????????????????????????????????????????????????????????????????????????????????????????????????????????????????????????????????????????????????????????????????????????????????????????????????????????????????????????????????????????????????????????????????????????????????????????????????????????????????????????????????-------------------------------------------------------------------------------------------------------------------------------------------------------------------------------------------------------------------------------------------------[------------------------------------------------------------------------------------------------------------------------------------------------------------------------------------------------------------------------------------------------------------------------------------------------------------------------------------------]-----------------------------------------------------------------------------------------------------------------------------------------------------------------------------------------------------------------------------------------------------------------------------------------------------------------------------------------------------------------------------------------------------------------------------------------------------------------------------
	Trybliographa_sp._1          [87Trybliographasp]            []                   		[]             		???????????????????????????????????????????????????????????????????????????????????????????????????????????????????????????????????????????????????????????????????????????????????????????????????????????????????????????????????????????????????????????????????????????????????????????????????????????????????????????????????????????????????????????????????????????????-------------------------------------------------------------------------------------------------------------------------------------------------------------------------------------------------------------------------------------------------[------------------------------------------------------------------------------------------------------------------------------------------------------------------------------------------------------------------------------------------------------------------------------------------------------------------------------------------]-----------------------------------------------------------------------------------------------------------------------------------------------------------------------------------------------------------------------------------------------------------------------------------------------------------------------------------------------------------------------------------------------------------------------------------------------------------------------------
	Trybliographa_sp._2          [88TrybliographaspZhiwei]      []                   		[]             		???????????????????????????????????????????????????????????????????????????????????????????????????????????????????????????????????????????????????????????????????????????????????????????????????????????????????????????????????????????????????????????????????????????????????????????????????????????????????????????????????????????????????????????????????????????????-------------------------------------------------------------------------------------------------------------------------------------------------------------------------------------------------------------------------------------------------[------------------------------------------------------------------------------------------------------------------------------------------------------------------------------------------------------------------------------------------------------------------------------------------------------------------------------------------]-----------------------------------------------------------------------------------------------------------------------------------------------------------------------------------------------------------------------------------------------------------------------------------------------------------------------------------------------------------------------------------------------------------------------------------------------------------------------------
	Vetustia_investigata         [92Vetustia_investigata]       []                   		[]             		???????????????????????????????????????????????????????????????????????????????????????????????????????????????????????????????????????????????????????????????????????????????????????????????????????????????????????????????????????????????????????????????????????????????????????????????????????????????????????????????????????????????????????????????????????????????-------------------------------------------------------------------------------------------------------------------------------------------------------------------------------------------------------------------------------------------------[------------------------------------------------------------------------------------------------------------------------------------------------------------------------------------------------------------------------------------------------------------------------------------------------------------------------------------------]-----------------------------------------------------------------------------------------------------------------------------------------------------------------------------------------------------------------------------------------------------------------------------------------------------------------------------------------------------------------------------------------------------------------------------------------------------------------------------
	Xestophanes_potentillae      [89Xestophanespotentillae]     [f238.11.0.2]        		[AY368963]     		GATCGACATTGCTCTCTGGAAATTTGAAACTGCCAAGTATTACGTGACAATCATTGATGCACCAGGACATCGTGATTTCATCAAAAACATGATCACTGGAACAAGTCAGGCTGACTGTGCTGTGCTGATCGTAGCAGCTGGAATTGGAGAATTTGAAGCTGGAATTTCGAAAAATGGTCAAACTCGTGAACATGCTTTATTGGCTTTCACTCTGGGAGTGAAGCAATTGATTGTGGGAGTCAATAAGATGGATATGACTGATCCACCATATTCTGAGAGTCGATTTGAAGAAATCAAGAAAGAGGTGTCTTCATACATCAAGAAAATTGGTTACAATACTGCTTCGGTTGCATTTGTTCCAATTTCT-------------------------------------------------------------------------------------------------------------------------------------------------------------------------------------------------------------------------------------------------[------------------------------------------------------------------------------------------------------------------------------------------------------------------------------------------------------------------------------------------------------------------------------------------------------------------------------------------]-----------------------------------------------------------------------------------------------------------------------------------------------------------------------------------------------------------------------------------------------------------------------------------------------------------------------------------------------------------------------------------------------------------------------------------------------------------------------------


	[28S. Muscle alignment, 1246bp, JN 2011]
	
	[Species]                    [Older species]                   [Lab seq ID]         [GenBankID]    [Data]
	
	Acanthaegilips_sp.           [1Acanthaegilipssp]               [MB271]              [AY675679]     ---------------------TCTAAGTGGGTGGT-AAACTCCATCTAAGGCTAAATA-CAACCACGAGACCGA--TAGCGAA-CAAGTACCGTGAGGGAAAGTTGAAAAGAACTTTGAAGAGAGAGTTCAAGAGTACGTGAAACC-GTTCAGGGGTAAACCTGAGAAACCCAAAAGATCGAATGGGGAGATTCATCGTCAGCGGCTTTGGCTTTCGTGTGGTTTTGTGA-TGTT-CG--GGACTT---C---------GG-CACACG--GCCACTGCG-GTATGTCTGGAGT-CGTCGGCGTGCACTTCTCCTCTAGTAGGACGTCGCGACCCGTTGG-GTGTCGG--TTTAC-GGTCTGG-GT--TTGCCTGTGT--C---GT----CGC---A--------TTCACTACGTAGCAGACCCCC--GG--TTA-TCTGA-CCGACTGCCTGGCGGTACTC-GCACGGT-ATAGGGCCGC----AC---GTGCGTCGGGCCC-GTCGCAAGC--GTGATC-A-GTGAT-ACCTGGA-GTGC-GGACCTAG-TGCCGCACCCGGGCCTGGTCAGCTGTTGGTCGATGGTG-T-TCTCAGACTGGCTCG-G----------------AATACCGGTCGGCGACGCTACTGCTTTGGGTACTTTCAGGACCCCTCTTGAAACACGGACCAAGGAGTCTAACATGTGCGCGAGTCATTGGGA-CC--GCAAAACCTAAAGGCGTAATGAAAGTGAAGG-TCGACCTTGCGTCGACTAAGGGAGGATGGG-TTGCG--TTAC-GATGCAGCCCCGTACTCCCGGGGCGTCTCGTACTCGTT---ACGAGTAGAGGCGCACCCAGAGCGTACACGTTGGGACCCGAAAGATGGTGAACTATGCCTGGTCAGGACGAAGTCAGGGGAAACCCTGATGGAGGTCCGTAGCGATTCTGACGTGCAAATCGATCGTCGGAACTGGGTATAGGGGCGAAAGACTAATCGAACCATC-------------------------------------------------------------------------------------------------------------------------------------------------------------------------------------------------------------------------------------------------
	Agrostocynips_sp.            [3Agrostocynipssp]                [MB294]              [AY675798]     ---------------------TCTAAGTGGGTGGT-AAACTCCATCTAAGGCTAAATA-TAACCACGAGACCGA--TAGCGAA-CAAGTACCGTGAGGGAAAGTTGAAAAGAACTTTGAAGAGAGAGTTCAAGAGTACGTGAAACC-GTTCAGGGGTAAACCTGAGAAACCCAAAAGATCGAATGGGGAGATTCATCGTCAGCGACACTGGCTTTTGTGTGGTTT-TTGACTGTT-CG--GGACTT---C---------GG-TGTGCATAACTATTGCA-ATATGCT--GGGT-TGTCGGCGTGCACTTCTCCCCTAGTAGGACGTCGCGACCCGTTAA-GTGTCGG--TTTAC-GGGCTAG-GT--TTGCCTGCTT--T---AT----CAC---A--------CTTGTCATGAGGCAGACCCCT--GGTTTTA-ACTAA-TCGACTGCTTGACGGTACTC-GCAAGGT-ATTGGGCCGC----ACAT-GTGCGTCAGGCTC-ACCGCAAGC--GAGAAC-A-GTGTT-TCTTGGATGTTC-GGACCTAG-TGCCGTCCCCGAGCCTGTTCAGCTGTTGGTCGGTGATG-T-TCTCTGACTGGCTAATG----------------AATACCGGTTAGCGACGCTACTGCTTTGGGTACTTTCAGGACCCGTCTTGAAACACGGACCAAGGAGTCTAACATGTGCGCGAGTCATTGGGA-CC--GCAAAACCTAAAGGCGTAATGAAAGTGAAGG-TCGGCCTTGTGTCGACTAAGGGAGGATGGG-TTGCG--TTAC-GATGCATCCCCGCACTCCCGGGGCGTCTCATACTCATT---GCGAGTAGAGGCGCACCCAGAGCGTACACGTTGGGACCCGAAAGATGGTGAACTATGCCTGGTCAGGACGAAGTCAGGGGAAACCCTGATGGAGGTCCGTAGCGATTCTGACGTGCAAATCGATCGTCGGAACTGGGTATAGGGGCGAAAGACTAATCGAACCATC-------------------------------------------------------------------------------------------------------------------------------------------------------------------------------------------------------------------------------------------------
	Alloxysta_sp._1              [4Alloxystasp]                    [j015.10.0.1]        [DQ012577]     --------------------CTCTAAGTGGGTGGT-AAACTCCATCTAAGGCTAAATA-TGACCACGAGACCGA--TAGCGAA-CAAGTACCGTGAGGGAAAGTTGAAAAGAACTTTGAAGAGAGAGTTCAAGAGTACGTGAAACC-GTTCAGGGGTAAACCTGAGAAACCCAAAAGATCGAATGGGGAGATTCATCGTCAGCGACTTTGGCTTTCGTGTGGTTTTGTGA-TGTT-CA--GGATTT---C---------GA-CACGCA--GCCACTGCG-GTATGTCTGAGGT-CGTCGGCGTGCACTTCTCCCCTAGTAGGACGTCGCGACCCGTTGG-GTATTGG--TTTAC-GATCTAG-GT--TTGTCTGTTC--T---GT----CGC---ATTT-----CG---TACGGGGCATACCCCT--GG--TTA-TCTGA-CCAATTGCCCGGCGGTACAC-GTACGGT-ATAGGACCGC----AC---GTGCGTCGGGCCC-GCTGCAAGC--AAGATC-A-GTGTA-ACCTGGATGTGC-GGACCTAG-TGCCGTCACCAGGCCTGATCTGCTGTTGGTCGGCGGTG-T-TCTCGGACTGGCTC-AG----------------AATACCGGTCGGCGACGCTACTGCTTTGGGTACTTTCAGGACCCGTCTTGAAACACGGACCAAGGAGTCTAACATGTGCGCAAGTCATTGGGA-CT--GCAAAACCTAAAGGCGTAATGAAAGTGAAGG-TCGACCTTGCGTCGACTAAGGGAGGATGGG-CTGCG--TTAC-GATGCAGCCCCGCACTCCCGGGGCGTCTCGTACTCATT---ACGAGTAGAGGCGCACCCAGAGCGTACACGTTGGGACCCGAAAGATGGTGAACTATGCCTGGTCAGGACGAAGTCAGGGGAAACCCTGATGGAGGTCCGTAGCGATTCTGACGTGCAAATCGATCGTCGGAACTGGGTATAGGGGCGAAAGACTAATCGAACCATCTAGTAGCTGGTTCCCTCCGAAGTTTCCCTCAGGATAGCTGGCACTCGCG-TG-AGCGAGTCTCATCTGGTAAAGCGAATGATTAGAGGCCTTGGGGCCGAAACGACCTCAACCTATTCTCAAACTTTAAATGGGTGAGATCTCTGGCTTGCTTGAA-CGGTGAAGCCATGAGAT----TT-------CGGATCAGAGTGCCAAGTGGGCCAATTTT-------------------------
	Alloxysta_sp._2              [33Charipine]                     [MB300]              [AY675705]     ---------------------TCTAAGTGGGTGGT-AAACTCCATCTAAGGCTAAATA-TGACCACGAGACCGA--TAGCGAA-CAAGTACCGTGAGGGAAAGTTGAAAAGAACTTTGAAGAGAGAGTTCAAGAGTACGTGAAACC-GTTCAGGGGTAAACCTGAGAAACCCAAAAGATCGAATGGGGAGATTCATCGTCAGCGACTTTGGCTTTCGTGTGGTTTTGTGA-TGTT-CA--GGATTT---C---------GA-CACGCA--GCCACTGCG-GTATGTCTGAGGT-CGTCGGCGTGCACTTCTCCCCTAGTAGGACGTCGCGACCCGTTGG-GTATTGG--TTTAC-GATCTAG-GT--TTGTCTGTTC--T---GT----CGC---A--------TTTCGTACGGGGCATACCCCT--GG--TTA-TCTGA-CCAATTGCCCGGCGGTACAC-GTACGGT-ATAGGGCCGC----AC---GTGCGTCGGGCCC-GCTGCAAGC--AAGATC-A-GTGAA-ACCTGGATGTGC-GGACCTAG-TGCCGTCACCAGGCCTGATCTGCTGTTGGTCGGCGGTG-T-TCTCGGACTGGCTCATG----------------AATACCGGTCGGCGACGCTACTGCTTTGGGTACTTTCAGGACCCGTCTTGAAACACGGACCAAGGAGTCTAACATGTGCGCGAGTCATTGGGA-CC--GCAAAACCTAAAGGCGTAATGAAAGTGAAGG-TCGACCTTGCGTCGACTAAGGGAGGATGGG-TTGCG--TTAC-GATGCAGCCCCGCACTCCCGGGGCGTCTCGTACTCATT---ACGAGTAGAGGCGCACCCAGAGCGTACACGTTGGGACCCGAAAGATGGTGAACTATGCCTGGTCAGGACGAAGTCAGGGGAAACCCTGATGGAGGTCCGTAGCGATTCTGACGTGCAAATCGATCGTCGGAACTGGGTATAGGGGCGAAAGACTAATCGAACCATC-------------------------------------------------------------------------------------------------------------------------------------------------------------------------------------------------------------------------------------------------
	Anacharis_sp.                [5ANACHARISmaybeACOTHERYEUS]      [MB274]              [AY675674]     ---------------------TCTAAGTGGGTGGT-AAACTCCATCTAAGGCTAAATA-CAACCACGAGACCGA--TAGCGAA-CAAGTACCGTGAGGGAAAGTTGAAAAGAACTTTGAAGAGAGAGTTCAAGAGTACGTGAAACC-GTTCAGGGGTAAACCTGAGAAACCCAAAAGATCGAATGAGGAGATTCATCGTCAGCGGCTTTGGCTTTCGTGTGGTTATGTGA-TGTC-AG--AGACTT---C---------GG-CACGCT--ATCACTGCG-ATATGTCCGATGT-CGTCGGCGTGCACTTCTCCTCTAGTAGGACGTCGCGACCCGTTGT-GTGTCGG--TTTAC-GGTATGG-GC--TTGCCTGTTC--C---GT----CGC---A--------TTCACTACGGGTCAGATCCTC--AT--TTA-CCTAA-CCGACTGCTCGGCGGTACTC--CAAGGT-ATAGAGTCGC----AC---GTGCGTCAGGCCC-GTCGCAAGC--ATTATC-A-GTGTT-CCCGGAG-GTGC-GGACCTAG-TGCCGTCCCCAGGCCTGTTGAGCTGTTGGTCGACGGTG-T-TCTCTGACTGGCTCGTG----------------AATACCGGTCGGCGACGCTACTGCTTTGGGTACTTTCAGGACCCGTCTTGAAACACGGACCAAGGAGTCTAACATGTACGCGAGTCATTGGGA-CC--GCAAAACCTAAAGGCATAATGAAAGTGAAGG-TCGACCTTGCGTCGACTAAGGGAGGATGGG-TTGTG--TTAC-GATGCAGCCCCGCACTCCCGGGGCGTCTCGTACTCATT---ACGAGTAGAGGCGCACCCAGAGCGTACACGTTGGGACCCGAAAGATGGTGAACTATGCCTGGTCAGGACGAAGTCAGGGGAAACCCTGATGGAGGTCCGTAGCGATTCTGACGTGCAAATCGATCGTCGGAACTGGGTATAGGGGCGAAAGACTAATCGAACCATC-------------------------------------------------------------------------------------------------------------------------------------------------------------------------------------------------------------------------------------------------
	Andricus_caputmedusae        [6Andricuscaputmedusae]           [f251.030311.0.1]    [DQ012578]     -------------------------------------------------------------------AGACCGA--TAGCGAA-CAAGTACCGTGAGGGAAAGTTGAAAAGAACTTTGAAGAGAGAGTTCAAGAGTACGTGAAACC-GTTCAGGGGTAAACCTGAGAAACCCAAAAGATCGAATGGGGAGATTCATCGTCAGCGGCTTTGGCTTTCGTGTGG-TTCACGA-TGTT-CG--AGACTT---T---------GG-CACGCG--TCCACTGCG-GTATGTCCGGAGT-CGTCGGCGTGCACTTCTCCCCTAGTAGGACGTCGTGACCCGTTGG-GTGTTGG--TTTAC-GGTCTGG-GT--TTGCCTGTTC--C---GT----CGC---ATT------TT---CACGGAGCAGACCCCC--GT--GTA-CCCGA-CCAACTGCCCGGCGGTACTC-GCACGGT-ATCGGGCCGC----AC---GTGCGTCGGGCCC-GTCGCAAGC--GAGATC-A-GTGTTA-CCCGGAGGTGC-GGACCTAG-TGCCGTCCCCGGGCCTGGTCAGCTGTTGGTCGGCGGTG-T-TCTCGGACAGGCTCA-T----------------GATACCGGTCGGCGACGCTACTGCTTTGGGTACTTTCAGGACCCGTCTTGAAACACGGACCAAGGAGTCTAACATGTGCGCGAGTCATTGGGA-CC--GCAAAACCTAAAGGCGTAATGAAAGTGAAGG-TCGACCTTGCGTCGACTAAGGGAGGATGGG-TTGCG--TCAC-GATGCAGCCCCGCACTCCCGGGGCGTCTCGTACTCATT---GCGAGTAGAGGCGCACCCAGAGCGTACACGTTGGGACCCGAAAGATGGTGAACTATGCCTGGTCAGGACGAAGTCAGGGGAAACCCTGATGGAGGTCCGTAGCGATTCTGACGTGCAAATCGATCGTCGGAACTGGGTATAGGGGCGAAAGACTAATCGAACCATCTAGTAGCTGGTTCCCTCCGAAGTTTCCCTCAGGATAGCTGGCACTCGCG-TG-AGCGAGTCTCATCTGGTAAAGCGAATGATTAGAGGCCTTGGGGCCGAAACGACCTCAACCTATTCTCAAACTTTAAATGGGTGAGATCTCTGGCTTGCTTGAA-CAGTGAAGCCACGAGAT----TT-------CGGATCAGAGTGCCAAGTGGGCCAATTTT-------------------------
	Andricus_clavulus            [28Callirhytisclavula]            [ZL015]              [DQ012591]     ------------------------------------------------------------------------------------------------------------------------------------------------------------------------------------------------------------------------------------------------------------------------------------------------------------------------------------------------------------------------------------------------------------------------------------------------------------------------------------------------------------------------------------------------------------------------------------------------------------------------------------------------------------------------------------------------------------CCAAGGAGTCTAACATGTGCGCGAGTCATTGGGA-CC--GCAAAACCTAAAGGCGTAATGAAAGTGAAGG-TCGACCTTGCGTCGACTAAGGGAGGATGGG-TTGCG--TCAC-GATGCAGCCCCGCACTCCCGGGGCGTCTCGTACTCATT---GCGAGTAGAGGCGCACCCAGAGCGTACACGTTGGGACCCGAAAGATGGTGAACTATGCCTGGTCAGGACGAAGTCAGGGGAAACCCTGATGGAGGTCCGTAGCGATTCTGACGTGCAAATCGATCGTCGGAACTGGGTATAGGGGCGAAAGACTAATCGAACCATCTAGTAGCTGGTTCCCTCCGAAGTTTCCCTCAGGATAGCTGGCACTCGCG-TG-AGCGAGTCTCATCTGGTAAAGCGAATGATTAGAGGCCTTGGGGCCGAAACGACCTCAACCTATTCTCAAACTTTAAATGGGTGAGATCTCTGGCTTGCTTGAA-CAGTGAAGCCACGAGAT----TT-------CGGATCAGAGTGCCAAGTGGGCCAATTTT-------------------------
	Andricus_coriarius           [7Andricuscoriarius]              [f264.0.1]           [DQ012579]     ---------------------------------------------------------------------ACCC---T-GCGAATCAAGTACCGTGAGGGAAAGTTGAAAAGAACTTTGAAGAGAGAGTTCAAGAGTACGTGAAACC-GTTCAGGGGTAAACCTGAGAAACCCAAAAGATCGAATGGGGAGATTCATCGTCAGCGGCTTTGGCTTTCGTGTGG-TTCACGA-TGTT-CG--AGACTT---T---------GG-CACGCG--TCCACTGCG-GTATGTCCGGAGT-CGTCGGCGTGCACTTCTCCCCTAGTAGGACGTCGTGACCCGTTGG-GTGTTGG--TTTAC-GGTCTGG-GT--TTGCCTGTTC--C---GT----CGC---ATT------TT---CACGGAGCAGACCCCC--GT--GTA-CCCGA-CCAACTGCCCGGCGGTACTT-GCACGGT-ATCGGGCCGC----AC---GTGCGTCGGGCCC-GTCGCAAGC--GAGATC-A-GTGTTA-CCCGGAGGTGC-GGACCTAG-TGCCGTCCCCGGGCCTGGTCAGCTGTTGGTCGGCGGTGTT-TCTCGGACAGGCTCA-T----------------GATACCGGTCGGCGACGCTACTGCTTTGGGTACTTTCAGGACCCGTCTTG-AACACGGACCAAGGAGTCTAACATGTGCGCGAGTCATTGGGA-CC--GCAAAACCTAAAGGCGTAATGAAAGTGAAGG-TCGACCTTGCGTCGACTAAGGGAGGATGGG-TTGCG--TCAC-GATGCAGCCCCGCACTCCCGGGGCGTCTCGTACTCATT---GCGAGTAGAGGCGCACCCAGAGCGTACACGTTGGGACCCGAAAGATGGTGAACTATGCCTGGTCAGGACGAAGTCAGGGGAAACCCTGATGGAGGTCCGTAGCGATTCTGACGTGCAAATCGATCGTCGGAACTGGGTATAGGGGCGAAAGACTAATCGAACCATCTAGTAGCTGGTTCCCTCCGAAGTTTCCCTCAGGATAGCTGGCACTCGCG-TG-AGCGAGTCTCATCTGGTAAAGCGAATGATTAGAGGCCTTGGGGCCGAAACGACCTCAACCTATTCTCAAACTTTAAATGGGTGAGATCTCTGGCTTGCTTGAA-CAGTGAAGCCACGAGAT----TT-------CGGATCAGAGTGCCAAGTGGGCCAATTTT-------------------------
	Andricus_curvator            [8Andricuscurvator]               [j007.0.2]           [AF395155]     ------------------------------------------------------AATA-CAACCACGAGACCGA--TAGCGAA-CAAGTACCGTGAGGGAAAGTTGAAAAGAACTTTGAAGAGAGAGTTCAAGAGTACGTGAAACC-GTTCAGGGGTAAACCTGAGAAACCCAAAAGATCGAATGGGGAGATTCATCGTCAGCGGCTTTGGCTTTCGTGTGG-TTCACGA-TGTT-CG--AGACTT---C---------GG-CACGCG--TCCACTGCG-GTATGTCCGGAGT-CGTCGGCGTGCACTTCTCCCCTAGTAGGACGTCGTGACCCGTTGG-GTGTTGG--TTTAC-GGTCTGG-GT--TTGCCTGTTC--C---GT----CGC---ATT------TT---CACGGAGCAGACCCCC--GT--GTA-CCCGA-CCAACTGCCCGGCGGTACTC-GCACGGT-ATCGGGCCGC----AC---GTGCGTCGGGCCC-GTCGCAAGC--GAGATC-A-GTGTTA-CCCGGAGGTGC-GGACCTAG-TGCCGTCCCCGGGCCTGGTCAGCTGTTGGTCGGCGGTG-T-TCTCGGACAGGCTCA-T----------------GATACCGGTCGGCGACGCTACTGCTTTGGGTACTTTCAGGACCCGTCTTGAAACACGGACCAAGGAGTCTAACATGTGCGCGAGTCATTGGGA-CC--GCAAAACCTAAAGGCGTAATGAAAGTGAAGG-TCGACCTTGCGTCGACTAAGGGAGGATGGG-TTGCG--TCAC-GATGCAGCCCCGCACTCCCGGGGCGTCTCGTACTCATT---GCGAGTAGAGGCGCACCCAGAGCGTACACGTTGGGACCCGAAAGATGGTGAACTATGCCTGGTCAGGACGAAGTCAGGGGAAACCCTGATGGAGGTCCGTAGCGATTCTGACGTGCAAATCGATCGTCGGAACTGGGTATAGGGGCGAAAGACTAATCGAACCATCTAGTAGCTGGTTCCCTCCGAAGTTTCCCTCAGGATAGCTGGCACTCGCG-TG-AGCGAGTCTCATCTGGTAAAGCGAATGATTAGAGGCCTTGGGGCCGAAACGACCTCAACCTATTCTCAAACTTTAAATGGGTGAGATCTCTGGCTTGCTTGAA-CAGTGAAGCCACGAGAT----TT-------CGGATCAGAGTGCCAAGTGGGCCAATTTT-------------------------
	Andricus_grossulariae        [12Andricusmayri]                 [f257.0.2]           [DQ012582]     --------------------CTCTAAGTGGGTGGT-AAACTCCATCTAAGGCTAAATA-CAACCACGAGACCGA--TAGCGAA-CAAGTACCGTGAGGGAAAGTTGAAAAGAACTTTGAAGAGAGAGTTCAAGAGTACGTGAAACC-GTTCAGGGGTAAACCTGAGAAACCCAAAAGATCGAATGGGGAGATTCATCGTCAGCGGCTTTGGCTTTCGTGTGG-TTCACGA-TGTT-CG--AGACTT---T---------GG-CACGCG--TCCACTGCG-GTATGTCTAGAGT-CGTCGGCGTGCACTTCTCCCCTAGTAGGACGTCGTGACCCGTTGG-GTGTTGG--TTTAC-GGTCTGG-GT--TTGCCTGTTC--C---GT----CGC---ATT------TT---CACGGAGCAGACCCCC--GT--GTA-CCCGA-CCAACTGCCCGGCGGTACTC-GCACGGT-ATCGGGCCGC----AC---GTGCGTCGGGCCC-GTCGCAAGC--GAGATC-A-GTGTTA-CCCGGAGGTGC-GGACCTAG-TGCCGTCCCCGGGCCTGGTCAGCTGTTGGTCGGCGGTG-T-TCTCGGACAGGCTCAT-----------------GATACCGGTCGGCGACGCTACTGCTTTGGGTACTTTCAGGACCCGTCTTGAAACACGGACCAAGGAGTCTAACATGTGCGCGAGTCATTGGGA-CC--GCAAAACCTAAAGGCGTAATGAAAGTGAAGG-TCGACCTTGCGTCGACTAAGGGAGGATGGG-TTGCG--TCAC-GATGCAGCCCCGCACTCCCGGGGCGTCTCGTACTCATT---GCGAGTAGAGGCGCACCCAGAGCGTACACGTTGGGACCCGAAAGATGGTGAACTATGCCTGGTCAGGACGAAGTCAGGGGAAACCCTGATGGAGGTCCGTAGCGATTCTGACGTGCAAATCGATCGTCGGAACTGGGTATAGGGGCGAAAGACTAATCGAACCATCTAGTAGCTGGTTCCCTCCGAAGTTTCCCTCAGGATAGCTGGCACTCGCG-TG-AGCGAGTCTCATCTGGTAAAGCGAATGATTAGAGGCCTTGGGGCCGAAACGACCTCAACCTATTCTCAAACTTTAAATGGGTGAGATCTCTGGCTTGCTTGAA-CAGTGAAGCCACGAGAT----TT-------CGGATCAGAGTGCCAAGTGGGCCAATTTT-------------------------
	Andricus_inflator            [10Andricusinflator]              [ZL013]              [DQ012581]     ------------------------------------------------------------------------------------------------------------------------------------------------------------------------------------------------------------------------------------------------------------------------------------------------------------------------------------------------------------------------------------------------------------------------------------------------------------------------------------------------------------------------------------------------------------------------------------------------------------------------------------------------------------------------------------------------------------CCAAGGAGTCTAACATGTGCGCGAGTCATTGGGA-CC--GCAAAACCTAAAGGCGTAATGAAAGTGAAGG-TCGACCTTGCGTCGACTAAGGGAGGATGGG-TTGCG--TCAC-GATGCAGCCCCGCACTCCCGGGGCGTCTCGTACTCATT---GCGAGTAGAGGCGCACCCAGAGCGTACACGTTGGGACCCGAAAGATGGTGAACTATGCCTGGTCAGGACGAAGTCAGGGGAAACCCTGATGGAGGTCCGTAGCGATTCTGACGTGCAAATCGATCGTCGGAACTGGGTATAGGGGCGAAAGACTAATCGAACCATCTAGTAGCTGGTTCCCTCCGAAGTTTCCCTCAGGATAGCTGGCACTCGCG-TG-AGCGAGTCTCATCTGGTAAAGCGAATGATTAGAGGCCTTGGGGCCGAAACGACCTCAACCTATTCTCAAACTTTAAATGGGTGAGATCTCTGGCTTGCTTGAA-CAGTGAAGCCACGAGAT----TT-------CGGATCAGAGTGCCAAGTGGGCCAATTTTT------------------------
	Andricus_kollari             [11Andricuskollari]               [j006.0.2]           [AF395156]     -------------------------------------------------------ATA-CAACCACGAGACCGA--TAGCGAA-CAAGTACCGTGAGGGAAAGTTGAAAAGAACTTTGAAGAGAGAGTTCAAGAGTACGTGAAACC-GTTCAGGGGTAAACCTGAGAAACCCAAAAGATCGAATGGGGAGATTCATCGTCAGCGGCTTTGGCTTTCGTGTGG-TTCACGA-TGTT-CG--AGACTT---T---------GG-CACGCG--TCCACTGCG-GTATGTCCGGAGT-CGTCGGCGTGCACTTCTCCCCTAGTAGGACGTCGTGACCCGTTGG-GTGTTGG--TTTAC-GGTCTGG-GT--TTGCCTGTTC--C---GT----CGC---ATT------TT---CACGGAGCAGACCCCC--GT--GTA-CCCGA-CCAACTGCCCGGCGGTACTC-GCACGGT-ATCGGGCCGC----AC---GTGCGTCGGGCCC-GTCGCAAGC--GAGATC-A-GTGTTA-CCCGGAGGTGC-GGACCTAG-TGCCGTCCCCGGGCCTGGTCAGCTGTTGGTCGGCGGTG-T-TCTCGGACAGGCTCA-T----------------GATACCGGTCGGCGACGCTACTGCTTTGGGTACTTTCAGGACCCGTCTTGAAACACGGACCAAGGAGTCTAACATGTGCGCGAGTCATTGGGA-CC--GCAAAACCTAAAGGCGTAATGAAAGTGAAGG-TCGACCTTGCGTCGACTAAGGGAGGATGGG-TTGCG--TCAC-GATGCAGCCCCGCACTCCCGGGGCGTCTCGTACTCATT---GCGAGTAGAGGCGCACCCAGAGCGTACACGTTGGGACCCGAAAGATGGTGAACTATGCCTGGTCAGGACGAAGTCAGGGGAAACCCTGATGGAGGTCCGTAGCGATTCTGACGTGCAAATCGATCGTCGGAACTGGGTATAGGGGCGAAAGACTAATCGAACCATCTAGTAGCTGGTTCCCTCCGAAGTTTCCCTCAGGATAGCTGGCACTCGCG-TG-AGCGAGTCTCATCTGGTAAAGCGAATGATTAGAGGCCTTGGGGCCGAAACGACCTCAACCTATTCTCAAACTTTAAATGGGTGAGATCTCTGGCTTGCTTGAA-CAGTGAAGCCACGAGAT----TT-------CGGATCAGAGTGCCAAGTGGGCCAATTTT-------------------------
	Andricus_pictus              [13Andricuspanteli]               [f256.0.1]           [DQ012583]     ------------------------------------------------------------------------------------CAAGTACCGTGAGGGAAAGTTGAAAAGAACTTTGAAGAGAGAGTTCAAGAGTACGTGAAACC-GTTCAGGGGTAAACCTGAGAAACCCAAAAGATCGAATGGGGAGATTCATCGTCAGCGGCTTTGGCTTTCGTGTGG-TTCACGA-TGTT-CG--AGACTT---T---------GG-CACGCG--TCCACTGCG-GTATGTCCGGAGT-CGTCGGCGTGCACTTCTCCCCTAGTAGGACGTCGTGACCCGTTGG-GTGTTGG--TTTAC-GGTCTGG-GT--TTGCCTGTTC--C---GT----CGC---ATT------TT---CACGGAGCAGACCCCC--GT--GTA-CCCGA-CCAACTGCCCGGCGGTACTC-GCACGGT-ATCGGGCCGC----AC---GTGCGTCGGGCCC-GTCGCAAGC--GAGATC-A-GTGTTA-CCCGGAGGTGC-GGACCTAG-TGCCGTCCCCGGGCCTGGTCAGCTGTTGGTCGGCGGTG-T-TCTCGGACAGGCTCA-T----------------GATACCGGTCGGCGACGCTACTGCTTTGGGTACTTTCAGGACCCGTCTTGAAACACGGACCAAGGAGTCTAACATGTGCGCGAGTCATTGGGA-CC--GCAAAACCTAAAGGCGTAATGAAAGTGAAGG-TCGACCTTGCGTCGACTAAGGGAGGATGGG-TTGCG--TCAC-GATGCAGCCCCGCACTCCCGGGGCGTCTCGTACTCATT---GCGAGTAGAGGCGCACCCAGAGCGTACACGTTGGGACCCGAAAGATGGTGAACTATGCCTGGTCAGGACGAAGTCAGGGGAAACCCTGATGGAGGTCCGTAGCGATTCTGACGTGCAAATCGATCGTCGGAACTGGGTATAGGGGCGAAAGACTAATCGAACCATCTAGTAGCTGGTTCCCTCCGAAGTTTCCCTCAGGATAGCTGGCACTCGCG-TG-AGCGAGTCTCATCTGGTAAAGCGAATGATTAGAGGCCTTGGGGCCGAAACGACCTCAACCTATTCTCAAACTTTAAATGGGTGAGATCTCTGGCTTGCTTGAA-CAGTGAAGCCACGAGAT----TT-------CGGATCAGAGTGCCAAGTGGGCCAATTTT-------------------------
	Andricus_quercusflocci       [9Andricusflocci]                 [ZL012]              [DQ012580]     ------------------------------------------------------------------------------------------------------------------------------------------------------------------------------------------------------------------------------------------------------------------------------------------------------------------------------------------------------------------------------------------------------------------------------------------------------------------------------------------------------------------------------------------------------------------------------------------------------------------------------------------------------------------------------------------------------------CCAAGGAGTCTAACATGTGCGCGAGTCATTGGGA-CC--GCAAAACCTAAAGGAGTAATGAAAGTGAAGG-TCGACCTTGCGTCGACTAAGGGAGGATGGG-CTGCG--TCAC-GATGCAGCCCCGCACTCCCGGGGCGTCTCGTACTCATT---GCGAGTAGAGGCGCACCCAGAGCGTACACGTTGGGACCCGAAAGATGGTGAACTATGCCTGGTCAGGACGAAGTCAGGGGAAACCCTGATGGAGGTCCGTAGCGATTCTGACGTGCAAATCGATCGTCGGAACTGGGTATAGGGGCGAAAGACTAATCGAACCATCTAGTAGCTGGTTCCCTCCGAAGTTTCCCTCAGGATAGCTGGCACTCGCG-TG-AGCGAGTCTCATCTGGTAAAGCGAATGATTAGAGGCCTTGGGGCCGAAACGACCTCAACCTATTCTCAAACTTTAAATGGGTGAGATCTCTGGCTTGCTTAAA-CAGTGAAGCCACGAGAT----TT-------CGGATCAGAGTGCCAAGTGGGCCAATTTT-------------------------
	Andricus_quercusradicis      [14Andricusquercusradicis]        [f260.12.0.1]        [DQ012584]     --------------------CTCTAAGTGGGTGGT-AAACTCCATCTAAGGCTAAATA-CAACCACGAGACCGA--TAGCGAA-CAAGTACCGTGAGGGAAAGTTGAAAAGAACTTTGAAGAGAGAGTTCAAGAGTACGTGAAACC-GTTCAGGGGTAAACCTGAGAAACCCAAAAGATCGAATGGGGAGATTCATCGTCAGCGGCTTTGGCTTTCGTGTGG-TTCACGA-TGTT-CG--AGACTT---T---------GG-CACGCG--TCCACTGCG-GTATGTCCGGAGT-CGTCGGCGTGCACTTCTCCCCTAGTAGGACGTCGTGACCCGTTGG-GTGTTGG--TTTAC-GGTCTGG-GT--TTGCCTGTTC--C---GT----CGC---ATT------TT---CACGGAGCAGACCCCC--GT--GTA-CCCGA-CCAACTGCCCGGCGGTACTC-GCACGGT-ATCGGGCCGC----AC---GTGCGTCGGGCCC-GTCGCAAGC--GAGATC-A-GTGTTA-CCCGGAGGTGC-GGACCTAG-TGCCGTCCCCGGGCCTGGTCAGCTGTTGGTCGGCGGTG-T-TCTCGGACAGGCTCAT-----------------GATACCGGTCGGCGACGCTACTGCTTTGGGTACTTTCAGGACCCGTCTTGAAACACGGACCAAGGAGTCTAACATGTGCGCGAGTCATTGGGA-CC--GCAAAACCTAAAGGCGTAATGAAAGTGAAGG-TCGACCTTGCGTCGACTAAGGGAGGATGGG-TTGCG--TCAC-GATGCAGCCCCGCACTCCCGGGGCGTCTCGTACTCATT---GCGAGTAGAGGCGCACCCAGAGCGTACACGTTGGGACCCGAAAGATGGTGAACTATGCCTGGTCAGGACGAAGTCAGGGGAAACCCTGATGGAGGTCCGTAGCGATTCTGACGTGCAAATCGATCGTCGGAACTGGGTATAGGGGCGAAAGACTAATCGAACCATCTAGTAGCTGGTTCCCTCCGAAGTTTCCCTCAGGATAGCTGGCACTCGCG-TG-AGCGAGTCTCATCTGGTAAAGCGAATGATTAGAGGCCTTGGGGCCGAAACGACCTCAACCTATTCTCAAACTTTAAATGGGTGAGATCTCTGGCTTGCTTGAA-CAGTGAAGCCACGAGAT----TT-------CGGATCAGAGTGCCAAGTGGGCCAATTTT-------------------------
	Andricus_quercusstrobilana   [2Andricusstrobilana]             [ZL014 Adleria]      [DQ012576]     ------------------------------------------------------------------------------------------------------------------------------------------------------------------------------------------------------------------------------------------------------------------------------------------------------------------------------------------------------------------------------------------------------------------------------------------------------------------------------------------------------------------------------------------------------------------------------------------------------------------------------------------------------------------------------------------------------------CCAAGGAGTCTAACATGTGCGCGAGTCATTGGGA-CC--GCAAAACCTAAAGGCGTAATGAAAGTGAAGG-TCGACCTTGCGTCGACTAAGGGAGGATGGG-TTGCG--TCAC-GATGCAGCCCCGCACTCCCGGGGCGTCTCGTACTCATT---GCGAGTAGAGGCGCACCCAGAGCGTACACGTTGGGACCCGAAAGATGGTGAACTATGCCTGGTCAGGACGAAGTCAGGGGAAACCCTGATGGAGGTCCGTAGCGATTCTGACGTGCAAATCGATCGTCGGAACTGGGTATAGGGGCGAAAGACTAATCGAACCATCTAGTAGCTGGTTCCCTCCGAAGTTTCCCTCAGGATAGCTGGCACTCGCG-TG-AGCGAGTCTCATCTGGTAAAGCGAATGATTAGAGGCCTTGGGGCCGAAACGACCTCAACCTATTCTCAAACTTTAAATGGGTGAGATCTCTGGCTTGCTTGAA-CAGTGAAGCCACGAGAT----TT-------CGGATCAGAGTGCCAAGTGGGCCAATTTT-------------------------
	Andricus_tumificus           [29Callirhytistumifica]           [ZL016]              [DQ012592]     ------------------------------------------------------------------------------------------------------------------------------------------------------------------------------------------------------------------------------------------------------------------------------------------------------------------------------------------------------------------------------------------------------------------------------------------------------------------------------------------------------------------------------------------------------------------------------------------------------------------------------------------------------------------------------------------------------------CCAAGGAGTCTAACATGTGCGCGAGTCATTGGGA-CC--GCAAAACCTAAAGGCATAATGAAAGTGAAGG-TCGACCTTGCGTCGACTGAGGGAGGATGGG-TTGCG--TTAC-GATGCAGCCCCGCACTCCCGGGGCGTCTCGTACTCATT---GCGAGTAGAGGCGCACCCAGAGCGTACACGTTGGGACCCGAAAGATGGTGAACTATGCCTGGTCAGGACGAAGTCAGGGGAAACCCTGATGGAGGTCCGTAGCGATTCTGACGTGCAAATCGATCGTCGGAACTGGGTATAGGGGCGAAAGACTAATCGAACCATCTAGTAGCTGGTTCCCTCCGAAGTTTCCCTCAGGATAGCTGGCACTCGCG-TG-AGTGAGTCTCATCTGGTAAAGCGAATGATTAGAGGCCTTGGGGCCGAAACGACCTCAACCTATTCTCAAACTTTAAATGGGTGAGATCTCTGGCTTGCTTAAA-CAGTGAAGCCACGAGAT----TT-------CGGATCAGAGTGCCAAGTGGGCCAATTTT-------------------------
	Antistrophus_rufus           [15Antistrophusrufus]             []                   []             ----------------------------------------------------------------------------------------------------------------------------------------------------------------------------------------------------------------------------------------------------------------------------------------------------------------------------------------------------------------------------------------------------------------------------------------------------------------------------------------------------------------------------------------------------------------------------------------------------------------------------------------------------------------------------------------------------------------------------------------------------------------------------------------------------------------------------------------------------------------------------------------------------------------------------------------------------------------------------------------------------------------------------------------------------------------------------------------------------------------------------------------------------------------------------------------------------------------------------------------------------------------------------------------------
	Antistrophus_silphii         [16Antistrophussilphii]           [f239.0.3]           [AY368943]     --------------------CTCTAAGTGGGTGGT-AAACTCCATCTAAGGCTAAATA-CAACCACGAGACCGA--TAGCGAA-CAAGTACCGTGAGGGAAAGTTGAAAAGAACTTTGAAGAGAGAGTTCAAGAGTACGTGAAACC-GTTCAGGGGTAAACCTGAGAAACCCAAAAGATCGAATGGGGAGATTCATCGTCAGCGGCTTTGGCTTTCGTGTGG-TTCGTGA-TGCT-CG--AGATTT---T---------TG-CACATG--TCCACTGCG-TTATGTCTGGAGT-CGTCGGTGTGCACTTCTCCCCTAGTAGGACGTCGTGACCCGTTGG-GTGTTGG--TTTAC-GGTCTGG-GT--TTGCCTGTTT--C---GT----CGC---A-T------TT---TACGGTTCAGACCCCC-GGG--TTT-CCTGA-CCAACTGCCCGGCGGTACTC-GCACGGT-ATCGGGCCGC----AT---GTGCGTCGGTCCC-GCCGCAAGC--GAGATC-A-GTGTT-TCCCGGAGGTGC-GGACCTAG-AGCCGTCCCCGGGCCTGGTCAGCTGTTGGTTGGCGGTG-T-TCTTAGACAGGCTC-AT----------------GATACCGGTCGACGACGCTACTGCTTTGGGTACTTTCAGGACCCGTCTTGAAACACGGACCAAGGAGTCTAACATGTGCGCGAGTCATTGGGA-CC--GCAAAACCTAAAGGCGTAATGAAAGTGAAGG-TCGACCTTGCGTCGACTGAGGGAGGATGGG-TTGCG--TTAC-GATGCAGCCCCGCACTCCCGGGGCGTCTCATACACATT---ACGAGTAGAGGCGCACCCAGAGCGTACACGTTGGGACCCGAAAGATGGTGAACTATGCCTGGTCAGGACGAAGTCAGGGGAAACCCTGATGGAGGTCCGTAGCGATTCTGACGTGCAAATCGATCGTCGGAACTGGGTATAGGGGCGAAAGACTAATCGAACCATCTAGTAGCTGGTTCCCTCCGAAGTTTCCCTCAGGATAGCTGGCACTCGCG-TG-AGCGAGTCTCATCTGGTAAAGCGAATGATTAGAGGCCTTGGGGCCGAAACGACCTCAACCTATTCTCAAACTTTAAATGGGTGAGATCTCTGGCTTGCTTGAA-AAGTGAAGCCACGAGAT----TT-------CGGATCAGAGTGCCAAGTGGGCCAATTTT-------------------------
	Asiocynips_lugubris          [94Asiocynips_lugubris]           []                   []             ----------------------------------------------------------------------------------------------------------------------------------------------------------------------------------------------------------------------------------------------------------------------------------------------------------------------------------------------------------------------------------------------------------------------------------------------------------------------------------------------------------------------------------------------------------------------------------------------------------------------------------------------------------------------------------------------------------------------------------------------------------------------------------------------------------------------------------------------------------------------------------------------------------------------------------------------------------------------------------------------------------------------------------------------------------------------------------------------------------------------------------------------------------------------------------------------------------------------------------------------------------------------------------------------
	Asiocynips_pannucea          [94Asiocynips_pannucea]           []                   []             ----------------------------------------------------------------------------------------------------------------------------------------------------------------------------------------------------------------------------------------------------------------------------------------------------------------------------------------------------------------------------------------------------------------------------------------------------------------------------------------------------------------------------------------------------------------------------------------------------------------------------------------------------------------------------------------------------------------------------------------------------------------------------------------------------------------------------------------------------------------------------------------------------------------------------------------------------------------------------------------------------------------------------------------------------------------------------------------------------------------------------------------------------------------------------------------------------------------------------------------------------------------------------------------------
	Aulacidea_freesei            [17Aulacideafreesei]              [577.18.0.1]         [DQ012585]     --------------------CTCTAAGTGGGTGGT-AAACTCCATCTAAGGCTAAATA-CAACCACGAGACCGA--TAGCGAA-CAAGTACCGTGAGGGAAAGTTGAAAAGAACTTTGAAGAGAGAGTTCAAGAGTACGTGAAACC-GTTCAGGGGTAAACCTGAGAAACCCAAAAGATCGAATGGGGAGATTCATCGTCAGCGGCTTTGGCTTTCGTGTGG-TTCGCGA-TGTT-CG--GGATTT---C---------GG-CACGCG--TCCACTGCG-ATATGTCCGAAGT-CGTCGGCGTGCACTTCTCCTCTAGTAGGACGTCGTGACCCGTTGG-GTGTTGG--CCTAC-GGTCTAG-GT--TTGACTGTTC--T---GT----CGT---A-T------TT---TACGGGTCAGACCCCTGGGA--TTA-CCTGA-CCAACTGCCCGGCGGTACTC-GCACGGT-ATCGGGCCGC----AC---GTGCGTCGGACCC-GCCGCAAGC--GAGATC-A-GTGTTT-CCCGGAGGTGC-GGACTTAG-TGCCGTCCCCGGGCCTGGTCAGCTGTTGGTCGGCGGTG-T-TCTCAGACAGGCTCAT-----------------GATACCGGTCGGCGACGCTACTGCTTTGGGTACTTTCAGGACCCGTCTTGAAACACGGACCAAGGAGTCTAACATGTGCGCGAGTCATTGGGA-CC--GCAAAACCTAAAGGCGTAATGAAAGTGAAGG-TCGACCTTGCGTCGACTGAGGGAGGATGGA-TTGCG--TTAC-GATACAATCCCGCACTCCCGGGGCGTCTCGTACTCATT---ACGAGTAGAGGCGCACCCAGAGCGTACACGTTGGGACCCGAAAGATGGTGAACTATGCCTGGTCAGGACGAAGTCAGGGGAAACCCTGATGGAGGTCCGTAGCGATTCTGACGTGCAAATCGATCGTCGGAACTGGGTATAGGGGCGAAAGACTAATCGAACCATCTAGTAGCTGGTTCCCTCCGAAGTTTCCCTCAGGATAGCTGGCACTCGCG-TG-AGCGAGTCTCATCTGGTAAAGCGAATGATTAGAGGCCTTGGGGCCGAAACGACCTCAACCTATTCTCAAACTTTAAATGGGTGAGATCTCTGGCTTGCTTGAA-CAGTGAAGCCACGAGAT----TT-------CGGATCAGAGTGCCAAGTGGGCCAATTTT-------------------------
	Aulacidea_hieracii           [18Aulacideahieracii]             [410.0.2]            [DQ012586]     --------------------CTCTAAGTGGGTGGT-AAACTCCATCTAAGGCTAAATA-CAACCACGAGACCGA--TAGCGAA-CAAGTACCGTGAGGGAAAGTTGAAAAGAACTTTGAAGAGAGAGTTCAAGAGTACGTGAAACC-GTTCAGGGGTAAACCTGAGAAACCCAAAAGATCGAATGGGGAGATTCACCGTCAGCGGCTTTGGCTTTCGTGTGG-TTCACGA-TGTT-CG--GGATTT---C---------GG-CACGCG--TCCACTGCG-GTATGTCCGAATT-CGTCGGCGTGCACTTCTCCCCTAGTAGGACGTCGTGACCCGTTGT-GTGTTGG--TCTACGGGTCTAG-GT--TTGCCTGTTC--C---GT----CGT---A-T------TT---TACGGGGCAGACCCCTTGGG---TA-CCTGA-CCAACTGCACGGCGGTACTC-GCACGGT-ATCGGGCCGC----AC---GTGCGTCGGACCC-GCCGCAAGC--GAGATC-A-GTGTTT-CTCGGAGGTGC-GGACCTAG-TGCCGTTCCCGGGCCTGGTCAGCTGTTGGTCGGCGGTG-T-TCTCAGACAGGCTCAT-----------------AATACCGGTCGGCGACGCTACTGCTTTGGGTACTTTCAGGACCCGTCTTGAAACACGGACCAAGGAGTCTAACATGTGCGCGAGTCATTGGGA-CC--GCAAAACCTAAAGGCGTAATGAAAGTGAAGG-TCGACCTTGCGTCGACTGAGGGAGGATGGG-TTGCG--TTAC-GATGCAGCCCCGCACTCCCGGGGCGTCTCGTACTCATT---ATGAGTAGAGGCGCACCCAGAGCGTACACGTTGGGACCCGAAAGATGGTGAACTATGCCTGGTCAGGACGAAGTCAGGGGAAACCCTGATGGAGGTCCGTAGCGATTCTGACGTGCAAATCGATCGTCGGAACTGGGTATAGGGGCGAAAGACTAATCGAACCATCTAGTAGCTGGTTCCCTCCGAAGTTTCCCTCAGGATAGCTGGCACTCGCG-TG-AGCGAGTCTCATCTGGTAAAGCGAATGATTAGAGGCCTTGGGGCCGAAACGACCTCAACCTATTCTCAAACTTTAAATGGGTGAGATCTCTGGCTTGCTTGAA-CAGTGAAGCCACGAGAT----TT-------CGGATCAGAGTGCCAAGTGGGCCAATTTT-------------------------
	Aulacidea_phlomica           [19Aulacideaphlomica]             [f242ph.0.2]         [DQ012587]     ------------------------------------------------------------------------------------CAAGTACCGTGAGGGAAAGTTGAAAAGAACTTTGAAGAGAGAGTTCAAGAGTACGTGAAACC-GTTCAGGGGTAAACCTGAGAAACCCAAAAGATCGAATGGGGAGATTCATCGTCAGCGGCTTTGGCTTTCGTGTGG-TTCACGA-TGTT-CG--GGATTT---C---------GG-CACGTG--TCCACTGCG-ACATGTCCGGAGT-CGTCGGCGTGCACTTCTCCCCTAGTAGGACGTCGTGACCCGTTGG-GTGTTGG--TCTAC-GGTCTGG-GT--TTGACTGTTC--C---GT----CGC---A-T------TT---CACGGGTCAGACCCCC--GG--TTA-CCTGA-CCAACTGCCCGGCGGTACTC-GTACGGT-ATCGGGCCGCAT--AT---GTGCGTCGGGCCC-GCCCCAAGC--CAGATTCA-GTGTTT-CCCGGAGGTAC-GGACCTAG-CGCCGTCCCCGGGCCTGAACAGCTGTTGGTCGGCGGTG-T-TCTCAGACAGGCTCA-T----------------GATACCGGTCGGCGACGCTACTGCTTTGGGTACTTTCAGGACCCGTCTTGAAACACGGACCAAGGAGTCTAACATGTGCGCAAGTCATTGGGA-CT--GTAAAACCTAAAGGCGTAATGAAAGTGAAGG-TCGACCTTGCGTCGACTGAGGGAGGATGGG-TTGCG--TTAC-GATGCAGCCCCGCACTCCCGGGGCGTCTCGTACTCATT---ACGAGTAGAGGCGCACCCAGAGCGTACACGTTGGGACCCGAAAGATGGTGAACTATGCCTGGTCAGGACGAAGTCAGGGGAAACCCTGATGGAGGTCCGTAGCGATTCTGACGTGCAAATCGATCGTCGGAACTGGGTATAGGGGCGAAAGACTAATCGAACCATCTAGTAGCTGGTTCCCTCCGAAGTTTCCCTCAGGATAGCTGGCACTCGCG-TG-AGCGAGTCTCATCTGGTAAAGCGAATGATTAGAGGCCTTGGGGCCGAAACGACCTCAACCTATTCTCAAACTTTAAATGGGTGAGATCTCTGGCTTGCTTGAA-TAGTGAAGCCACGAGAT----TT-------CGGATCAGAGTGCCAAGTGGGCCAATTTT-------------------------
	Aulacidea_tragopogonis       [20Aulacideatragopogonis]         [f265.new.1]         [AY368948]     ---------------------------------------------------------------------ACAAC--TGGCGCT-GAAGTACCGTGAGGGAAAGTTGAAAAGAACTTTGAAGAGAGAGTTCAAGAGTACGTGAAACC-GTTCAGGGGTAAACCTGAGAAACCCAAAAGATCGAATGGGGAGATTCATCGTCAGCGGCTTTGGCTTTCGTGTGG-TATGCGA-TGTT-CG--GGATTT---C---------GG-CACGCG--TCCACTGCG-GTATGTCCGGAGT-CGTCGGCGTGCACTTCTCCCCTAGTAGGACGTCGTGACCCGTTGG-GTGTTGG--TTTAC-GGTCTAG-GT--TTGCCTGTTC--C---GT----CAC---A-T------TT---TACGGTGCAGACCCCT--GG--CTA-CCTGA-CCAACTGCCCGGCGGTACTC-GCACGGT-ATTGGGCCGC----AC---GTGCGTCGGACCC-GCCGCAAGC--GAGATC-A-GTGTTTTCCCGGAGTTAC-GGAGCTAG-TGCCGTTCCCGGGCCTGGTCAGCTGTTGGTCGGCGGTG-T-TCTCAGACAGGCTCA-T----------------GATACCGGTCGGCGACGCTACTGCTTTGGGTACTTTCAGGACCCGTCTTGAAACACGGACCAAGGAGTCTAACATGTGCGCGAGTCATTGGGA-CA--GCAAAACCTAAAGGCGTAATGAAAGTGAAGG-TCGACCTTGCGTCGACTAAGGGAGGATGGG-TTACG--TTAC-GATGTAGCCCCGCACTCCCGGGGCGTCTCGTACTCATT---ATGAGTAGAGGCGCACCCAGAGCGTACACGTTGGGACCCGAAAGATGGTGAACTATGCCTGGTCAGGACGAAGTCAGGGGAAACCCTGATGGAGGTCCGTAGCGATTCTGACGTGCAAATCGATCGTCGGAACTGGGTATAGGGGCGAAAGACTAATCGAACCATCTAGTAGCTGGTTCCCTCCGAAGTTTCCCTCAGGATAGCTGGCACTCGCG-TG-AGCGAGTCTCATCTGGTAAAGCGAATGATTAGAGGCCTTGGGGCCGAAACGACCTCAACCTATTCTCAAACTTTAAATGGGTGAGATCTCTGGCTTGCTTGAA-CAGTGAAGCCACGAGAT----TT-------CGGATCAGAGTGCCAAGTGGGCCAATTTT-------------------------
	Aulacidea_verticillica       [91Aulacidea_verticillica]        []                   []             ----------------------------------------------------------------------------------------------------------------------------------------------------------------------------------------------------------------------------------------------------------------------------------------------------------------------------------------------------------------------------------------------------------------------------------------------------------------------------------------------------------------------------------------------------------------------------------------------------------------------------------------------------------------------------------------------------------------------------------------------------------------------------------------------------------------------------------------------------------------------------------------------------------------------------------------------------------------------------------------------------------------------------------------------------------------------------------------------------------------------------------------------------------------------------------------------------------------------------------------------------------------------------------------------
	Aylax_hypecoi                [21Aylaxhypecoi]                  [505.9.0.1]          [DQ012588]     --------------------CTCTAAGTGGGTGGT-AAACTCCATCTAAGGCTAAATA-TGACCACGAGACCGA--TAGCGAA-CAAGTACCGTGAGGGAAAGTTGAAAAGAACTTTGAAGAGAGAGTTCAAGAGTACGTGAAACC-GTTCAGGGGTAAACCTGAGAAACCCAAAAGATCGAATGGGGAGATTCATCGTCAGCGGCTTTGGCTTTCGTGTGG-TTCGCGA-TGTC-CG--GGATTT---C---------GG-CACGCG--TCCACTGCG-GTATGTCCGAAGT-CGTCGGCGTGCACTTCTCCCCTAGTAGGACGTCGTGACCCGTTGG-GTGTTGG--TTTAC-GG-CTGG-AT--TTGCCTGTTC--C---GT----CGC---A-T------TT---CACGGGGCAGACCCCC--GG--TTA-CCTGA-CCAACTGCCCGGCGGTACTC-GCACGGT-ATCGGGCCGC----AC---GTGCGTCGGGCCC-GCCGCAAGC--GAGATC-A-GTGTTT-CCTGGAGGTAC-GGACCTAG-CGCCGTCCCCGGGCCTGGTCAGCTGTTGGTCGGCGGTG-T-TCTCAGACAGGCTCAT-----------------GATACCGGTCGGCGACGCTACTGCTTTGGGTACTTTCAGGACCCGTCTTGAAACACGGACCAAGGAGTCTAACATGTGCGCGAGTCATTGGGA-CC--GCAAAACCTAAAGGCGTAATGAAAGTGAAGG-TCGACCTTGCGTCGACTGAGGGAGGATGGG-TTGCG--TTAC-GATGCAGCCCCGCACTCCCGGGGCGTCTCGTACTCATT---GCGAGTAGAGGCGCACCCAGAGCGTACACGTTGGGACCCGAAAGATGGTGAACTATGCCTGGTCAGGACGAAGTCAGGGGAAACCCTGATGGAGGTCCGTAGCGATTCTGACGTGCAAATCGATCGCCGGAACTGGGTATAGGGGCGAAAGACTAATCGAACCATCTAGTAGCTGGTTCCCTCCGAAGTTTCCCTCAGGATAGCTGGCACTCGCG-TG-AGCGAGTCTCATCTGGTAAAGCGAATGATTAGAGGCCTTGGGGCCGAAACGACCTCAACCTATTCTCAAACTTTAAATGGGTGAGATCTCTGGCTTGCTTGAA-CAGTGAAGCCACGAGAT----TT-------CGGATCAGAGTGCCAAGTGGGCCAATTTT-------------------------
	Aylax_minor                  [22Aylaxminor]                    [f287.0.1]           [DQ012589]     --------------------------------------------------------------------------------CGAACAAGTACCGTGAGGGAAAGTTGAAAAGAACTTTGAAGAGAGAGTTCAAGAGTACGTGAAACC-GTTCAGGGGTAAACCTGAGAAACCCAAAAGATCGAATGGGGAGATTCATCGTCAACGGCTTTGGCTTTCGTGTGG-TTCGCGA-TGTT-CG--GGGCTT---T---------GG-CACGCG--TCCACTGCG-GTATGTCTGGAGT-CGTCGGCGTGCACTTCTCCCCTAGTAGGACGTCGTGACCCGTTGG-GTGTTGG--TTTAC-GGTCCAG-GT-GTTGCCTGTTT--C---GT----CGC---ATT------TT---TACGGAGCAGACCCCT--GG--TAA-CCCGA-CCAACTGCTCGGCGGTACTC-GCACGGT-ATCGAGCCGC----AC---GTGCGTCGGGCCC-GTCGCAAGC--GAGATC-A-GTGTTA-CCCGGATGTAC-GGACTTAG-TGCCGTCACCGGGCCTGGTCAGCTGTTGGCCGACGGTG-T-TCTCGGACTGGCTCA-T----------------GATACCGGTCGGCGACGCTACTGCTTTGGGTACTTTCAGGACCCGTCTTGAAACACGGACCAAGGAGTCTAACATGTGCGCGAGTCATTGGGA-CC--GCAAAACCTAAAGGCGTAATGAAAGTGAAGG-TCGACCTTGCGTCGACTGAGGGAGGATGGG-TTGCG--TTAC-GATGTAACCCCGCACTCCCGGGGCGTCTCGTACTCATT---GCGAGTAGAGGCGCACCCAGAGCGTACACGTTGGGACCCGAAAGATGGTGAACTATGCCTGGTCAGGACGAAGTCAGGGGAAACCCTGATGGAGGTCCGTAGCGATTCTGACGTGCAAATCGATCGTCGGAACTGGGTATAGGGGCGAAAGACTAATCGAACCATCTAGTAGCTGGTTCCCTCCGAAGTTTCCCTCAGGATAGCTGGCACTCGCG-TG-AGCGAGTCTCATCTGGTAAAGCGAATGATTAGAGGCCTTGGGGCCGAAACGACCTCAACCTATTCTCAAACTTTAAATGGGTGAGATCTCTGGCTTGCTTGAA-CAGTGAAGCCACGAGAT----TT-------CGGATCAGAGTGCCAAGTGGGCCATTTTT-------------------------
	Aylax_papaveris              [23Aylaxpapaveris]                [339.0.2]            [AY368949]     --------------------CTCTAAGTGGGTGGT-AAACTCCATCTAAGGCTAAATA-TAACCACGAGACCGA--TAGCGAA-CAAGTACCGTGAGGGAAAGTTGAAAAGAACTTTGAAGAGAGAGTTCAAGAGTACGTGAAACC-GTTCAGGGGTAAACCTGAGAAACCCAAAAGATCGAATGGGGAGATTCATCGTCAACGGCTTTGGCTTTCGTGTGG-TTCGCGA-TGTT-CG--GGTCTT---C---------GG-CACGCG--TCCACTGCG-GTATGTCTGGAGT-CGTCGGCGTGCACTTCTCCCCTAGTAGGACGTCGTGACCCGTTGG-GTGTTGG--TTTAC-GGTCTGG-GT--TTGCCTGTTT--C---GT----CGC---ATT------TT---TACGGAGCAGACCCCT--GG--TAA-CCCGA-CCAACTGCTCGGCGGTACTC-GCACGGT-ATCGAGCCGC----AC---GTGCGTCGGGCCC-GTCGCAAGC--GAGATC-A-GTGTT-ACCCGGATGTGC-GGACTTAG-TGCCGTCACCGGGCCTGGTCAGCTGTTGGCCGACGGTG-T-TCTCGGACTGGCTC-AT----------------GATACCGGTCAGCGACGCTACTGCTTTGGGTACTTTCAGGACCCGTCTTGAAACACGGACCAAGGAGTCTAACATGTGCGCGAGTCATTGGGA-CC--GCAAAACCTAAAGGCGTAATGAAAGTGAAGG-TCGACCTTGCGTCGACTGAGGGAGGATGGG-TTGCG--TTAC-GATGTAACCCCGCACTCCCGGGGCGTCTCGTACTCATT---GCGAGTAGAGGCGCACCCAGAGCGTACACGTTGGGACCCGAAAGATGGTGAACTATGCCTGGTCAGGACGAAGTCAGGGGAAACCCTGATGGAGGTCCGTAGCGATTCTGACGTGCAAATCGATCGTCGGAACTGGGTATAGGGGCGAAAGACTAATCGAACCATCTAGTAGCTGGTTCCCTCCGAAGTTTCCCTCAGGATAGCTGGCACTCGCG-TG-AGCGAGTCTCATCTGGTAAAGCGAATGATTAGAGGCCTTGGGGCCGAAACGACCTCAACCTATTCTCAAACTTTAAATGGGTGAGATCTCTGGCTTGCTTGAA-CAGTGAAGCCACGAGAT----TT-------CGGATCAGAGTGCCAAGTGGGCCATTTTT-------------------------
	Barbotinia_oraniensis        [25Barbotiniaoraniensis]          [j003.0.2]           [AF395150]     ---------------------------------------------------------------CACGAGACCGA--TAGCGAA-CAAGTACCGTGAGGGAAAGTTGAAAAGAACTTTGAAGAGAGAGTTCAAGAGTACGTGAAACC-GTTCAGGGGTAAACCTGAGAAACCCAAAAGATCGAATGGGGAGATTCATCGTCAACGGCTTTGGCTTTCGTGTGG-TTCGCGA-TGTT-CG--GGACTT---C---------GG-CACGCG--TCCACTGCG-GTATGTCTGGAGT-CGTCGGCGTGCACTTCTCCCCTAGTAGGACGTCGTGACCCGTTGG-GTGTTGG--TTTAC-GGTCTGG-GT--TTGCCTGTTC--C---GT----CGC---ATT------TT---TACGGAGCAGACCCCT--GG--TAA-CCCGA-CCAACTGCTCGGCGGTACTC-GCACGGT-ATCGAGCCGC----AC---GTGCGTCGGGCCC-GTCGCAAGC--GAGATC-A-GTGATA-CCCGGATGTGC-GGACCTAG-TGCCGTCACCGGGCCTGGTCAGCTGTTGGCCGACGGTG-T-TCTCGGACAGGCTCA-T----------------GATACCGGTCGGCGACGCTACTGCTTTGGGTACTTTCAGGACCCGTCTTGAAACACGGACCAAGGAGTCTAACATGTACGCGAGTCATTGGGA-CC--GCAAAACCTAAAGGCGTAATGAAAGTGAAGG-TCGACCTTGCGTCGACTGAGGGAGGATGGG-TTACG--TTAC-GATGTAACCCCGCACTCCCGGGGCGTCTCGTACTCATT---GCGAGTAGAGGCGCACCCAGAGCGTACACGTTGGGACCCGAAAGATGGTGAACTATGCCTGGTCAGGACGAAGTCAGGGGAAACCCTGATGGAGGTCCGTAGCGATTCTGACGTGCAAATCGATCGTCGGAACTGGGTATAGGGGCGAAAGACTAATCGAACCATCTAGTAGCTGGTTCCCTCCGAAGTTTCCCTCAGGATAGCTGGCACTCGCG-TG-AGCGAGTCTCATCTGGTAAAGCGAATGATTAGAGGCCTTGGGGCCGAAACGACCTCAACCTATTCTCAAACTTTAAATGGGTGAGATCTCTGGCTTGCTTGAA-CAGTGAAGCCACGAGAT----TT-------CGGATCAGAGTGCCAAGTGGGCCATTTTT-------------------------
	Biorhiza_pallida             [26Biorhizapallida]               [f286.0.1]           [AY368957]     -------------------------------------------------------------------AGACCGA--TAGCGAA-CAAGTACCGTGAGGGAAAGTTGAAAAGAACTTTGAAGAGAGAGTTCAAGAGTACGTGAAACC-GTTCAGGGGTAAACCTGAGAAACCCAAAAGATCGAATGGGGAGATTCATCGTCAGCGGCTCTGGCTTTCGTGTGG-TTCACGA-TGTT-TG--AGACTT---T---------GG-CACGCG--TCCACTGCG-GTATGTCTGGAGT-CGTCGGCGTGCACTTCTCCCCTAGTAGGACGTCGTGACCCGTTGG-GTGTTGG--TTTAC-GGTCTGG-GT--TTGCCTGTTA--C---GT----CGC---ATT------TT---CACGGAGCAGACCCCC--GT--GTA-CCCGA-CCAACTGCCCGGCGGTACTC-GCACGGT-ATCGGGCCGC----AC---GTGCGTCGGGCCC-GTCGCAAGC--GAGATC-A-GTGTTA-CCCGGAGGTGC-GGACCTAG-TGCCGTCCCTGGGCCTGGTCAGCTGTTGGTCGGCGGTG-T-TCTCGGACAGGCTCA-T----------------GATACCGGTCGGCGACGCTACTGCTTTGGGTACTTTCAGGACCCGTCTTGAAACACGGACCAAGGAGTCTAACATGTGCGCGAGTCATTGGGA-CC--GCAAAACCTAAAGGCGTAATGAAAGTGAAGG-TCGACCTTGCGTCGACTAAGGGAGGATGGG-TTGCG--TCAC-GATGCAGCCCCGCACTCCCGGGGCGTCTCGTACTCATT---GCGAGTAGAGGCGCACCCAGAGCGTACACGTTGGGACCCGAAAGATGGTGAACTATGCCTGGTCAGGACGAAGTCAGGGGAAACCCTGATGGAGGTCCGTAGCGATTCTGACGTGCAAATCGATCGTCGGAACTGGGTATAGGGGCGAAAGACTAATCGAACCATCTAGTAGCTGGTTCCCTCCGAAGTTTCCCTCAGGATAGCTGGCACTCGCG-TG-AGCGAGTCTCATCTGGTAAAGCGAATGATTAGAGGCCTTGGGGCCGAAACGACCTCAACCTATTCTCAAACTTTAAATGGGTGAGATCTCTGGCTTGCTTGAA-CAGTGAAGCCACGAGAT----TT-------CGGATCAGAGTGCCAAGTGGGCCAATTTT-------------------------
	Callaspidia_sp.              [27Callaspidiasp]                 [MB059]              [AY675692]     ---------------------TCTAAGTGGGTGGT-AAACTCCATCTAAGGCTAAATA-TGACCACGAGACCGA--TAGCGAA-CAAGTACCGTGAGGGAAAGTTGAAAAGAACTTTGAAGAGAGAGTTCAAGAGTACGTGAAACC-GTTCAGGGGTAAACCTGAGAAACCCAAAAGATCGAATGGGGAGATTCATCGTCAGCGGCTTTGGCTTTCATGTGTTATGTGCA-AGTT-CT--TAATTT---C---------GG-CTCACT--GGCACTGTG-ATATGTCTAAGGT-CGTCGACGTGCACTTCTCCCCTAGTAGGACGTCGCGACCCGTTAT-GTGTCGG--TTTAA-AGTCCGG-AT--TTGCCTGTTC--T---AT----TGC---A--------TTTATTATAGGGCAGACCCCT--GG--CTA-CCTAA-CCGACTGCATGGCGGTACTC-ATACGGT-ATCGAGCCGC----AC---GTGCGTCGGGCCCG-TCGCAAGCTTGAGATC-A-GTGTT-ACACGGATGTAC-GGACCTAG-TGCCGTCTCCGTGCCTGCTCGGCTGTTGGTCGACGGTG-T-TCTCAGACTGGCTC-AG----------------AATACCGGTCGGCGACGCTTTTGCTTTGGGTACTTTCAGGACCCGTCTTGAAACACGGACCAAGGAGTCTAACATGTGCGCAAGTCATTGGGA-TT--AAAAAACCTAAAGGCGTAATGAAAGTAAAGG-TCGACCTTGCGTCGACTGAGGGAGGATGGG-TTATGTTTTAA-TATGTAACCCCGCACTCCCGGGGCGTCTCGTACTCATT---GCGAGTAGAGGCGCACCCAGAGCGTACACGTTGGGACCCGAAAGATGGTGAACTATGCCTGGTCAGGACGAAGTCAGGGGAAACCCTGATGGAGGTCCGTAGCGATTCTGACGTGCAAATCGATCGTCGGAACTGGGTATAGGGGCGAAAGACTAATCGAACCATC-------------------------------------------------------------------------------------------------------------------------------------------------------------------------------------------------------------------------------------------------
	Cecconia_valerianellae       [90Cecconia_valerianellae]        [TBA]                [TBA]          --------------------------------------------------------------------GACCGA--TAGCGAA-CAAGTACCGTGAGGGAAAGTTGAAAAGAACTTTGAAGAGAGAGTTCAAGAGTACGTGAAACC-GTTCAGGGGTAAACCTGAGAAACCCAAAAGATCGAATGGGGAGATTCATCGTCAGCGGCTTTGGCTTTCGTGTGG-TTCGTGA-TGTT-CG--GGATTT----CGGTCTCGTAG-CACACG--TCCACTGCG-TTATGTCCGGAGT-CGTCGGCGTGCACTTCTCCCCTAGTAGGACGTCGTGACCCGTTGG-GTGTTGG--TTTAC-GGTCTGG-GTGGTTGCCTGTTT--C---GT----CGC---A-T---TTATTGCGCACGGGACAGACCCCC--GG--TTT-CCTGA-CCAACTGCCCGGCGGTACTC-GCACGGT-ATCGGGCCGC----ACTATGTGCGTCGGGCCC-GCCGCAAGC--GAGATC-A-GTGTT-TCCCGGAGGTGC-GGACCTAG-CGCCGTCCCCGGGCCTGGTCAGCTGTTGGTCGGCGGTG-T-TCTCAGACAGGCTC-ATCAAAAATT--------GATACCGGTCGGCGACGCTACTGCTTTGGGTACTTTCAGGACCCGTCTTGAAACACGGACCAAGGAGTCTAACATGTGCGCGAGTCATTGGGA-CC--GCAAAACCTAAAGGCGTAATGAAAGTGAAGG-TCGACCTTGCGTCGACTGAGGGAGGATGGG-TTGCG--TCAC-GATGCAGCCCCGCACTCCCGGGGCGTCTCATACTCATT---GCGAGTAGAGGCGCACCCAGAGCGTACACGTTGGGACCCGAAAGATGGTGAACTATGCCTGGTCAGGACGAAGTCAGGGGAAACCCTGATGGAGGTCCGTAGCGATTCTGACGTGCAAATCGATCGTCGGAACTGGGTATAGGGGCGAAAGACTAATCGAACCATCTAGTAGCTGGTTCCCTCCGAAGTTTCCCTCAGGATAGCTGGCACTCGCG-TG-AGCGAGTCTCATCTGGTAAAGCGAAnGATTAGAGGCCTTGGGGCCGAAACGACCTCAACCTATT----------------------------------------------------------------------------------------------------------------------------
	Cecinothofagus_gallaecoihue  []                                []                   [FJ998292]     ---------------------------------------------------------------------------------------------------------------------------------------------------------------------------------------------------------------------------------------------------------------------------------------------------------------------------------------------------------------------------------------------------------------------------------------------------------------------------------------------------------------------------------------------------------------------------------------------------------------------------------------------------------------------------TGGGTACTTTCAGGACCCGTCTTGAAACACGGACCAAGGAGTCTAACATGTGCGCGAGTCATTGGGATCT--GTAAAGCCTAAAGGCGCAATGAAAGTGAAGG-TCGGCCTGGCGCCGACCGAGGGAGGATGGG-TCGCG--TCAC-GATGCGACCCCGCACTCCCGGGGCGTCTCGTACTCGTTTCGACGAGTAGAGGCGCACCCAGAGCGTACACGTTGGGACCCGAAAGATGGTGAACTATGCCTGGTCAGGACGAAGTCAGGGGAAACCCTGATGGAGGTCCGTAGCGATTCTGACGTGCAAATCGATCGTCGGAACTGGGTATAGGGGCGAAAGACTAATCGAACCATCTAGTAGCTGGTTCCCTCCGAAGTTTCCCTCAGGATAGCTGGCACTCAGG-CG-AACGAGTCTCATCTGGTAAAGCGAATGATTAGAGGCCTTGGGGCCGAAACGACCTCAACCTATTCTCAAACTTTAAATGGGTGAGATCTCTGGCTTGCTCGAA-CGTTGAAGCCACGAGAT----TT-ACTTAACGGATCAGAGTGCCAAGTGGGCCAATTTTGGTAAGCAGAACTGGCGCTGTGGGA
	Cecinothofagus_gallaelenga   []                                []                   [FJ998293]     ------------------------------------------------------------------------------------------------------------------------------------------------------------------------------------------------------------------------------------------------------------------------------------------------------------------------------------------------------------------------------------------------------------------------------------------------------------------------------------------------------------------------------------------------------------------------------------------------------------------------------------------------------------------------------------------CCCGTCTTGAAACACGGACCAAGGAGTCTAACATGTGCGCGAGTCATTGGGATCT--GTAAAGCCTAAAGGCGCAATGAAAGTGAAGG-TCGGCCTTGCGCCGACCGAGGGAGGATGGG-TCGCG--TCAC-GATGCGACCCCGCACTCCCGGGGCGTCTCGTACTCGTTTCGGCGAGTAGAGGCGCACCCAGAGCGTACACGTTGGGACCCGAAAGATGGTGAACTATGCCTGGTCAGGACGAAGTCAGGGGAAACCCTGATGGAGGTCCGTAGCGATTCTGACGTGCAAATCGATCGTCGGAACTGGGTATAGGGGCGAAAGACTAATCGAACCATCTAGTAGCTGGTTCCCTCCGAAGTTTCCCTCAGGATAGCTGGCACTCAGG-CG-AACGAGTCTCATCTGGTAAAGCGAATGATTAGAGGCCTTGGGGCCGAAACGACCTCAACCTATTCTCAAACTTTAAATGGGTGAGATCTCTGGCTTGCTCGAA-CGTTGAAGCCACGAGAT----TT-ACTTAACGGATCAGAGTGCCAAGTGGGCCAATTTTGGTAAGCAGAACTGGCGCTGTGGGA
	Cecinothofagus_ibarrai       []                                []                   [FJ998294]     GTGTTGCTTTGATAGTGCAGCTCTAAGTGGGTGGT-AAACTCCATCTAAGGCTAAATA-CGACCACGAGACCGA--TAGCGAA-CAAGTACCGTGAGGGAAAGTTGAAAAGAACTTTGAAGAGAGAGTTCAAGAGTACGTGAAACC-GTTCAGGGGTAAACCTGAGAAACCCAAAAGATCGATCGGGGAGATTCATCGTCAGCGGCGTTGGCTCGCGTGCGG-ACTGCGA-TGTCGCT--TGGCCT---TCGGGTCCGC-G-CACGCG--TTCGCTGCG-TCGTGTCCGGCGT-CGTCGGCGTGCACTTCTCCCCTAGTAGGACGTCGCGACCCGTTGG-ACGTCGG--TCTAC-GGCCCGG-GCGGTCGCCTGTTC--C---GTT---CGC---ACTCGCG--TGCGCGACGGGACAGACCCCC--GG--TCG-CCAGACCCGACTGTCCGGCGGTAATC-GCACGGT-ATCGGGCCGCACACACTCGGTGCGTCGGGCCC-GTCGCAAGC--AAGAG-CA-GTGCT--CCCGGACGCGC-GGACCTAG-CGCCGTCGCCGGGCCTGTTCAGCTGTTGGTCGACGGTG-T-TCTCGGACCGGCCCGTCGAACGAAAG-------GATACCGGTCGGCGACGCTATTGCTTTGGGTACTTTCAGGACCCGTCTTGAAACACGGACCAAGGAGTCTAACATGTGCGCGAGTCATTGGGA-TCT-GTAAAGCCTAAAGGCGCAATGAAAGTGAAGG-TCGGCCTAGCGCCGACCGAGGGAGGATGGG-TCGCG--TCAC-GATGCGACCCCGCACTCCCGGGGCGTCTCGTACTCGTTTCGGCGAGTAGAGGCGCACCCAGAGCGTACACGTTGGGACCCGAAAGATGGTGAACTATGCCTGGTCAGGACGAAGTCAGGGGAAACCCTGATGGAGGTCCGTAGCGATTCTGACGTGCAAATCGATCGTCGGAACTGGGTATAGGGGCGAAAGACTAATCGAACCATCTAGTAGCTGGTTCCCTCCGAAGTTTCCCTCAGGATAGCTGGCACTCAGG-CG-AACGAGTCTCATCTGGTAAAGCGAATGATTAGAGGCCTTGGGGCCGAAACGACCTCAACCTATTCTCAAACTTTAAATGGGTGAGATCTCTGGCTTGCTCGAA-CGTTGAAGCCACGAGATTTACTT-----AACGGATCAGAGTGCCAAGTGGGCCAATTTTGGTAAGCAGAACTGGCGCTGTGGGA
	Ceroptres_cerri              [30Ceroptrescerri]                [491.0.2]            [AY368935]     --------------------CTCTAAGTGGGTGGT-AAACTCCATCTAAGGCTAAATA-CAACCACGAGACCGA--TAGCGAA-CAAGTACCGTGAGGGAAAGTTGAAAAGAACTTTGAAGAGAGAGTTCAAGAGTACGTGAAACC-GTTCAGGGGTAAACCTGAGAAACCCAAAAGATCGAATGGGGAGATTCATCGTCAGCGGCCTTGGCTTTCGTGTGG-TTTGCGA-TGTT-CG--GGGCTT---C---------GG-CACGCG--TCCACTGCG-GTATGTTCTTGGT-CGTCGGCGTGCACTTCTCCCCTAGTAGGACGTCGTGACCCGTTGG-GTGTTGG--TTTAC-GGCCTGGTGT--TTGCCTGTTT--C---GT----CGCACAATT------TG---CACGGAGCAGACCCCC--GG--ATA-CCCGA-CCAACTGCCCGGCGGTACTC-GCACGGT-ATCGGGCCGC----AC---GTGCGTCGGGCCC-GTCGCAAGC--GAGATC-A-GTGTTA-CCCGGATGTGC-GGACCTAG-TGCCGTCGCCGGGCCTGCTCAGCTGTTGGTCGGCGGTG-T-TCTCGGACTGGCTCAT-----------------GTTACCGGTCGGCGACGCTACTGCTTTGGGTACTTTCAGGACCCGTCTTGAAACACGGACCAAGGAGTCTAACATGTGCGCGAGTCATTGGGA-CC--GCAAAACCTAAAGGCGTAATGAAAGTGAAGG-TCGACCTTGCGTCGACTAAGGGAGGATGGG-TTGCG--TTAC-GATGCAGCCCCGCACTCCCGGGGCGTCTCGTACTCATT---GCGAGTAGAGGCGCACCTAGAGCGTACACGTTGGGACCCGAAAGATGGTGAACTATGCCTGGTCAGGACGAAGTCAGGGGAAACCCTGATGGAGGTCCGTAGCGATTCTGACGTGCAAATCGATCGTCGGAACTGGGTATAGGGGCGAAAGACTAATCGAACCATCTAGTAGCTGGTTCCCTCCGAAGTTTCCCTCAGGATAGCTGGCACTCGCG-TG-AGCGAGTCTCATCTGGTAAAGCGAATGATTAGAGGCCTTGGGGCCGAAACGACCTCAACCTATTCTCAAACTTTAAATGGGTGAGATCTCTGGCTTGCTTGAA-CAGTGAAGCCACGAGAT----TT-------CGGATCAGAGTGCCAAGTGGGCCAATTTT-------------------------
	Ceroptres_clavicornis        [31Ceroptresclavicornis]          [ZL011]              [DQ012593]     ------------------------------------------------------------------------------------------------------------------------------------------------------------------------------------------------------------------------------------------------------------------------------------------------------------------------------------------------------------------------------------------------------------------------------------------------------------------------------------------------------------------------------------------------------------------------------------------------------------------------------------------------------------------------------------------------------------CCAAGGAGTCTAACATGTGCGCGAGTCATTGGGA-CC--GCAAAACCTAAAGGCGTAATGAAAGTGAAGG-TCGACCTTGCGTCGACTAAGGGAGGATGGG-TTGCG--TTAC-GATGCAGCCCCGCACTCCCGGGGCGTCTCGTACTCATT---GCGAGTAGAGGCGCACCCAGAGCGTACACGTTGGGACCCGAAAGATGGTGAACTATGCCTGGTCAGGACGAAGTCAGGGGAAACCCTGATGGAGGTCCGTAGCGATTCTGACGTGCAAATCGATCGTCGGAACTGGGTATAGGGGCGAAAGACTAATCGAACCATCTAGTAGCTGGTTCCCTCCGAAGTTTCCCTCAGGATAGCTGGCACTCGCG-TG-AGCGAGTCTCATCTGGTAAAGCGAATGATTAGAGGCCTTGGGGCCGAAACGACCTCAACCTATTCTCAAACTTTAAATGGGTGAGATCTCTGGCTTGCTTGAA-CAGTGAAGCCACGAGAT----TT-------CGGATCAGAGTGCCAAGTGGGCCAATTTT-------------------------
	Ceroptres_sp.                [32CeroptresNA]                   [399.5.0.1]          [DQ012594]     -----------------------------------------------------------------------------------------------------------------------------------------------------------------------------------------------------------------------------------------------------------------------------------------------------------------------------------------------------------------------------------------------------------------------TGCACGGAGCAGACCCCC--GG--ATA-CCCGA-CCAACTGCCCGGCGGTAATC-GCACGGT-ATCGGGCCGC----AC---GTGCGTCGGGCCC-GTCGCAAGC--GAGATC---AGTGTTACCCG-ATGTGC-GGACCTAG-TGCCGTCGCCGGGCCTGCTCAGCTGTTGGTCGACGGTG-T-TCTCGGACTGGCTCT------------------GTTACCGGTCGGCGACGCTACTGCTTTGGGTACTTTCAGGACCCGTCTTGAAACACGGACCAAGGAGTCTAACATGTGCGCGAGTCATTGGGA-CT--GCAAAACCTAAAGGCGTAATGAAAGTGAAGG-TCGACCTTGCGTCGACTGAGGGAGGATGGG-TTGCG--TTAC-GATGCAGCCCCGCACTCCCGGGGCGTCTCGTACTCATT---GCGAGTAGAGGCGCACCCAGAGCGTACACGTTGGGACCCGAAAGATGGTGAACTATGCCTGGTCAGGACGAAGTCAGGGGAAACCCTGATGGAGGTCCGTAGCGATTCTGACGTGCAAATCGATCGTCGGAACTGGGTATAGGGGCGAAAGACTAATCGAACCATCTAGTAGCTGGTTCCCTCCGAAGTTTCCCTCAGGATAGCTGGCACTCGCG-TG-AGCGAGTCTCATCTGGTAAAGCGAATGATTAGAGGCCTTGGGGCCGAAACGACCTCAACCTATTCTCAAACTTTAAATGGGTGAGATCTCTGGCTTGCTTAAA-CAGTGAAGCCACGAGAT----TTTTCAATACGGATCAGAGTGCCAAGTGGGCCAATTTT-------------------------
	Cynips_quercus               [35Cynipsquercus]                 [f258.0.2]           [DQ012596]     --------------------CTCTAAGTGGGTGGT-AAACTCCATCTAAGGCTAAATA-TAACCACGAGACCGA--TAGCGAA-CAAGTACCGTGAGGGAAAGTTGAAAAGAACTTTGAAGAGAGAGTTCAAGAGTACGTGAAACC-GTTCAGGGGTAAACCTGAGAAACCCAAAAGATCGAATGGGGAGATTCATCGTCAGCGGCTTTGGCTTTCGTGTGG-TTCACGA-TGTT-TG--AGACTT---C---------GG-CACGCG--TCCACTGCG-GTATGTCTGGAGT-TGTCGGCGTGCACTTCTCCCCTAGTAGGACGTCGTGACCCGTTGG-GTGTTGG--TTTAC-GGTCTGG-GT--TTGCCTGTTT--C---GT----CGC---ATT------TT---CACGGAGCAGACCCCC--GT--GTA-CCCGA-CCAACTGCCCGGCGGTACTC-GCACGGT-ATCGGGCCGC----AC---GTGCGTCGGGCCC-GTCGCAAGC--AAGATC-A-GTGTTA-CCCGGAGGTGC-GGACCTAG-TGCCGTCCCCGGGCCTGGTCAGCTGTTGGTCGGCGGTG-T-TCTCGGACAGGCTCAT-----------------GATACCGGTCGGCGACGCTACTGCTTTGGGTACTTTCAGGACCCGTCTTGAAACACGGACCAAGGAGTCTAACATGTGCGCGAGTCATTGGGA-CC--GCAAAACCTAAAGGCGTAATGAAAGTGAAGG-TCGACCTTGCGTCGACTAAGGGAGGATGGG-TTGCG--TTAC-GATGCAGCCCCGCACTCCCGGGGCGTCTCGTACTCATT---GCGAGTAGAGGCGCACCCAGAGCGTACACGTTGGGACCCGAAAGATGGTGAACTATGCCTGGTCAGGACGAAGTCAGGGGAAACCCTGATGGAGGTCCGTAGCGATTCTGACGTGCAAATCGATCGTCGGAACTGGGTATAGGGGCGAAAGACTAATCGAACCATCTAGTAGCTGGTTCCCTCCGAAGTTTCCCTCAGGATAGCTGGCACTCGCG-TG-AGCGAGTCTCATCTGGTAAAGCGAATGATTAGAGGCCTTGGGGCCGAAACGACCTCAACCTATTCTCAAACTTTAAATGGGTGAGATCTCTGGCTTGCTTGAA-CAGTGAAGCCACGAGAT----TT-------CGGATCAGAGTGCCAAGTGGGCCAATTTT-------------------------
	Dallatorrella_sp.            [36Dallatorellasp]                [MB341]              [AY675667]     ---------------------TCTAAGTGGGTGGT-AAACTCCATCTAAGGCTAAATA-CAACCACGAGACCGA--TAGCGAA-CAAGTACCGTGAGGGAAAGTTGAAAAGAACTTTGAAGAGAGAGTTCAAGAGTACGTGAAACC-GTTCAGGGGTAAACCTGAGAAATCCAAAAGATCGAATGGGGAGATTCATCGTCAGCGGCTTTGGCTTTCGTGTGGTTCTGTGA-TGTT-TG--AGACTT---C---------GG-CACACT--ACCGCTGCG-GTATGCCCGGAGT-CGTCGGCGTGCACTTCTCCCCTAGTAGGACGTCGTGACCCGTTGG-GTGTCGG--TTTAC-GGTCTGG-GT--TTGACTGTTT--C---AT----TAC---A--------TTTACTATGTTGCAGACCCCT--GG--TTA-CCTGA-CCGACTGCTCGGCGGTACTA-GCACGGT-AGAGAGTCGC----GC---GTGCGTCCGGCCCTGCTGCAAGC--GAGACC-A-GTGTT-ACCCAGAAGTAC-GGACCTAG-TGCCGTCTCCGGGCTTGGTCAGCTGTTGGTCAGCAGTG---TATCCGACTGACTC--G----------------AATACCGGTTAGCGACGCTACTGCTTTGGGTACTTTCAGGACCCGTCTTGAAACACGGACCAAGGAGTCTAACATGTGCGCGAGTCATTGGGA-CC--GCTAAACCTAAAGGCGTAATGAAAGTGAAGG-TCGATCTTGTGTCGACTAAGGGAGGATGGT-TTGTG--TCAC-GATGCAAACCCGCACTCCCGGGGTGTCTCGTACTCATT---GCGAGTAGAGGCGCACCCAGAGCGTACACGTTGGGACCCGAAAGATGGTGAACTATGCCTGGTCAGGACGAAGTCAGGGGAAACCCTGATGGAGGTCCGTAGCGATTCTGACGTGCAAATCGATCGTCGGAACTGGGTATAGGGGCGAAAGACTAATCGAACCATC-------------------------------------------------------------------------------------------------------------------------------------------------------------------------------------------------------------------------------------------------
	Diastrophus_mayri            [38Diastrophusmayri]              []                   []             ----------------------------------------------------------------------------------------------------------------------------------------------------------------------------------------------------------------------------------------------------------------------------------------------------------------------------------------------------------------------------------------------------------------------------------------------------------------------------------------------------------------------------------------------------------------------------------------------------------------------------------------------------------------------------------------------------------------------------------------------------------------------------------------------------------------------------------------------------------------------------------------------------------------------------------------------------------------------------------------------------------------------------------------------------------------------------------------------------------------------------------------------------------------------------------------------------------------------------------------------------------------------------------------------
	Diastrophus_potentillae      [39Diastrophuspotentillae]        [403.0.2 Gonaspis]   [AY368940]     --------------------CTCTAAGTGGGTGGT-AAACTCCATCTAAGGCTAAATA-CGACCACGAGACCGA--TAGCGAA-CAAGTACCGTGAGGGAAAGTTGAAAAGAACTTTGAAGAGAGAGTTCAAGAGTACGTGAAACC-GTTCAGGGGTAAACCTGAGAAACCCAAAAGATCGAATGGGGAGATTCATCGTCAGCGACTCTGGCTTGCGTGTGG-TTTGCGA-TGCT-CG--GGGCTT---C---------GG-CACGCG--TCCACTGCG-GTATGTCTAGGGC-CGTCGGCGTGCACTTCTCCTCTAGTAGGACGTTACGACCCGTTGG-GTGTTGG--TTTAC-GGTCTGG-GT--TTGCCTGTTT--C---GT----CAC---ACTC-----T----TACGGAGTAGACCCCC--GG--TTA-CCTAA-CCAACTGCCCGGCGGTCCTC-GTACGGT-ATCGGGCCGC----AC---GTGCGTCGGGCCC-GTCGCAAGC--GCGAGC-A-GTGTT-ACCCGGATGTGC-GGACCTAG-TGCCGTCACCGGGCCTGATCAGCTGTTGGTCGACGGTG-T-TCTCGGACTGGCTC-------------------AATACCGGTCAGTGACGCTACTGCTTTGGGTACTTTCAGGACCCGTCTTGAAACACGGACCAAGGAGTCTAACATGTGCGCGAGTCATTGGGA-CC--GCAAAACCTAAAGGCGTAATGAAAGTAAAGG-TCGACCATGCGTCGACTAAGGGAGGATGGG-TTGCG--TCAC-GATGCAGCCCCGCACTCCCGGGGCGTCTCATACTCATT---GCGAGTAGAGGCGCACCCAGAGCGTACACGTTGGGACCCGAAAGATGGTGAACTATGCCTGGTCAGGACGAAGTCAGGGGAAACCCTGATGGAGGTCCGTAGCGATTCTGACGTGCAAATCGATCGTCGGAACTGGGTATAGGGGCGAAAGACTAATCGAACCATCTAGTAGCTGGTTCCCTCCGAAGTTTCCCTCAGGATAGCTGGCACTCGCG-TG-AGCGAGTCTCATCTGGTAAAGCGAATGATTAGAGGCCTTGGGGCCGAAACGACCTCAACCTATTCTCAAACTTTAAATGGGTGAGATCTCTGGCTTGCTTGAA-TAGTGAAGCCACGAGAT----TT-------CGGATCAGAGTGCCAAGTGGGCCAATTTT-------------------------
	Diastrophus_rubi             [40Diastrophusrubi]               [406.0.2]            [DQ012598]     --------------------CTCTAAGTGGGTGGTAAAACTCCATCTAAGGCTAAATA-CGACCACGAGACCGA--TAGCGAA-CAAGTACCGTGAGGGAAAGTTGAAAAGAACTTTGAAGAGAGAGTTCAAGAGTACGTGAAACC-GTTCAGGGGTAAACCTGAGAAACCCAAAAGATCGAATGGGGAGATTCATCGTCAGCGACTCTGGCTTGCGTGTGG-TTCGCGA-TGCT-CG--GGGCTT---C---------GG-CACGCG--TCCACTGCG-ATATGTCTAGGGT-CGTCGGCGTGCACTTCTCCTCTAGTAGGACGTTACGACCCGTTGG-GTGTTGG--TTTAC-GGTCTGG-GT--TTGCCTGTTT--C---GT----CGC---ACTC-----T----TACGGAGTAGACCCCC--GG--TTA-CCTAA-CCAACTGCCCGGCGGTCCTC-GTACGGT-ATCGGGCCGC----AC---GTGCGTCGGGCTC-GTCGCAAGC--GAGAGC-A-GTGTT-ACCCGGATGTGC-GGACCTAG-TGCCGTCACCGGGCCTGATCAGCTGTTGGTCGACGGTG-T-TCTCGGACTGGCTC--------------------ATACCGGTCAGTGACGCTACTGCTTTGGGTACTTTCAGGACCCGTCTTGAAACACGGACCAAGGAGTCTAACATGTGCGCGAGTCATTGGGA-CC--GCAAAACCTAAAGGCGTAATGAAAGTGAAGT-TCGACCATGCGTCGACTAAGGGAGGATGGG-TTGCG--TCGC-GATGCAGCCCCGCACTCCCGGGGCGTCTCATACTCATT---GCGAGTAGAGGCGCACCCAGAGCGTACACGTTGGGACCCGAAAGATGGTGAACTATGCCTGGTCAGGACGAAGTCAGGGGAAACCCTGATGGAGGTCCGTAGCGATTCTGACGTGCAAATCGATCGTCGGAACTGGGTATAGGGGCGAAAGACTAATCGAACCATCTAGTAGCTGGTTCCCTCCGAAGTTTCCCTCAGGATAGCTGGCACTCGCG-TG-AGCGAGTCTCATCTGGTAAAGCGAATGATTAGAGGCCTTGGGGCCGAAACGACCTCAACCTATTCTCAAACTTTAAATGGGTGAGATCTCTGGCTTGCTTGAA-TAGTGAAGCCACGAGAT----TT-------CGGATCAGAGTGCCAAGTGGGCCAATTTT-------------------------
	Diastrophus_turgidus         [41Diastrophusturgidus]           [f289.0.1]           [AY368939]     ---------------------------------------------------------------------ACCGA--T-GCGAA-CAAGTACCGTGAGGGAAAGTTGAAAAGAACTTTGAAGAGAGAGTTCAAGAGTACGTGAAACC-GTTCAGGGGTAAACCTGAGAAACCCAAAAGATCGAATGGGGAGATTCATCGTCAGCGACTCTGGCTTGCGTGTGG-TTCGCGA-TGCT-CG--GGACTT---C---------GG-CACGCG--TCCACTGCG-GTATGTCTAGGGC-CGTCGGCGTGCACTTCTCCTCTAGTAGGACGTTACGACCCGTTGG-GTGTTGG--TTTAC-GGTCTGG-GT--TTGCCTGCTT--T---GT----CGC---ACT------CT---TACGGAGTAGACCCCC--GG--TTA-CCTAA-CCAACTGCCCGGCGGTCCTC-GTACGGT-ATCGGGCCGC----AC---GTGCGTCGGGCCC-GTCGCAAGC--GCGAGC-A-GTGTTA-CCTGGATGTGC-GGACCTAG-TGCCGTCACCGGGCCTGATCAGCTGTTGGTCGACGGTG-T-TCTCGGACTGGCTC--------------------ATACCGGTCAGTGACGCTACTGCTTTGGGTACTTTCAGGACCCGTCTTGAAACACGGACCAAGGAGTCTAACATGTGCGCGAGTCATTGGGA-CC--GCAAAACCTAAAGGCGTAATGAAAGTGAAGG-TCGACCATGCGTCCACTAAGGGAGGATGGG-TTGCG--TCAC-GATGCAGCCCCGCACTCCCGGGGCGTCTCATACTCATT---GCGAGTAGAGGCGCACCCAGAGCGTACACGTTGGGACCCGAAAGATGGTGAACTATGCCTGGTCAGGACGAAGTCAGGGGAAACCCTGATGGAGGTCCGTAGCGATTCTGACGTGCAAATCGATCGTCGGAACTGGGTATAGGGGCGAAAGACTAATCGAACCATCTAGTAGCTGGTTCCCTCCGAAGTTTCCCTCAGGATAGCTGGCACTCGCG-TG-AGCGAGTCTCATCTGGTAAAGCGAATGATTAGAGGCCTTGGGGCCGAAACGACCTCAACCTATTCTCAAACTTTAAATGGGTGAGATCTCTGGCTTGCTTGAA-TAGTGAAGCCACGAGAT----TT-------CGGATCAGAGTGCCAAGTGGGCCAATTTT-------------------------
	Diastrophus_sp.              [37DiastrophusspJpn]              [398.0.1]            [DQ012597]     --------------------CTCTAAGTGGGTGGT-AAACTCCATCTAAGGCTAAATA-TGACCACGAGACCGA--TAGCGAA-CAAGTACCGTGAGGGAAAGTTGAAAAGAACTTTGAAGAGAGAGTTCAAGAGTACGTGAAACC-GTTCAGGGGTAAACCTGAGAAACCCAAAAGATCGAATGGGGAGATTCATCGTCAGCGACTCTGGCTTGCGTGTGG-TTCGCGA-TGCT-CG--GGGCTT---T---------GG-CACGCG--TCCACTGCG-GTATGTCTAGGGC-TGTCGGCGTGCACTTCTCCTCTAGTAGGACGTTACGACCCGTTGG-GTGTTGG--TTTAC-GGTCTGG-GT--TTGACTGTTT--C---GT----CGC---ACTC-----T----TACGGAGTAGATCCCC--GG--TTA-CCTAA-CCAACTGCCCGGCGGTCCTC-GTACGGT-ATCGGGCCGC----AC---GTGCGTCGGGCCC-GTCGCAAGC--GCGAGC-A-GTGTT-ACCCGGATGTGC-GGACCTAG-TGCCGTCACCGGGCCTGATCAGCTGTTGGTCGACGGTG-T-TCTCGGACTGGCTC--------------------ATACCGGTCAGTGACGCTACTGCTTTGGGTACTTTCAGGACCCGTCTT-AAACACGG-CCAAGGAGTCTAACATGTGCGCGAGTCATTGGGA-CC--GCATAACCTAAAGGCGTGATGAAAGTGAAGG-TCGACCATGCGTCGACTAAGGGAGGATGGG-TTGCG--TCAC-GATGCAGCCCCGCACTCCCGGGGCGTCTCATACTCATT---GCGAGTAGAGGCGCACCCAGAGCGTACACGTTGGGACCCGAAAGATGGTGAACTATGCCTGGTCAGGACGAAGTCAGGGGAAACCCTGATGGAGGTCCGTAGCGATTCTGACGTGCAAATCGATCGTCGGAACTGGGTATAGGGGCGAAAGACTAATCGAACCATCTAGTAGCTGGTTCCCTCCGAAGTTTCCCTCAGGATAGCTGGCACTCGCG-TG-AGCGAGTCTCATCTGGTAAAGCGAATGATTAGAGGCCTTGGGGCCGAAACGACCTCAACCTATTCTCAAACTTTAAATGGGTGAGATCTCTGGCTTGCTTGAA-TAGTGAAGCCACGAGAT----TT-------CGGATCAGAGTGCCAAGTGGGCCAATTTT-------------------------
	Diplolepis_rosae             [42Diplolepisrosae]               [j001.0.2]           [AF395157]     -------------------------------------------------------ATA-TAACCACGAGACCGA--TAGCGAA-CAAGTACCGTGAGGGAAAGTTGAAAAGAACTTTGAAGAGAGAGTTCAAGAGTACGTGAAACC-GTTCAGGGGTAAACCTGAGAAACCCAAAAGGTCGAATGG-GAGACTCATCGTCAATAACTTTGGCTTTCGTGTGA-TTAGTGA-TGTT-CG--TAATTT---C---------GA-CACACT--GTCACTGCG-GTATGTCTGAAGTTTGTCGGCGTGCATTTCTCCCTT-GTAGGACGTCGCGACCCGTTGG-GTGTCGG--TTTAC-GGTCTAG-GT--TTGACTGTTT--T---GT----CAA---AAT------TT---TATAAAGCAGACCCCT--GG--ATA-CCTGA-CCGACTGCCCGGCGGTATTT-GAACGGTAATCGAGCCGC----AC---GTGCGTCAGGCCC-ACTGCAAGC--GAGATC-A-GTGTTAACCTGGAGGTGC-GGACCTAG-TGCCGTCCCCAGGCCTGGTCAGCTGTTGGTCGGTGGTG-T-TCTCGGACTGGCTC-AT----------------AATACCGGTCAGCGACGCTATTGCTTTGGGTACTTTCAGGACCCGTCTTGAAACACGGACCAAGGAGTCTAACATGTGCGCGAGTCATTGGGA-CT--TGAAAACCTAAAGGCATAATGAAAGTGAAGG-TCGGCCTTGCGTCGACTGAGGGAGGATGGA-CTGTA--TTAC-GATGCAGCCCCGCACTCCCGGGGCGTCTCGTACTCATT---ACGAGTAGAGGCGCACCCAGAGCGTACACGTTGGGACCCGAAAGATGGTGAACTATGCCTGGTCAGGACGAAGTCAGGGGAAACCCTGATGGAGGTCCGTAGCGATTCTGACGTGCAAATCGATCGTCGGAACTGGGTATAGGGGCGAAAGACTAATCGAACCATCTAGTAGCTGGTTCCCTCCGAAGTTTCCCTCAGGATAGCTGGCACTCGAG-TG-AGCGAGTCTCATCTGGTAAAGCGAATGATTAGAGGCCTTGGGGCCGAAACGACCTCAACCTATTCTCAAACTTTAAATGGGTGAGATCTCTGGCTTGCTTGAA-CATTGAAGCCATGAGAT----TT-------CGGATCAGAGTGCCAAGTGGGCCAATTTT-------------------------
	Dryocosmus_quercuspalustris  [34Cynipspalustris]               [ZL017]              [DQ012595]     ------------------------------------------------------------------------------------------------------------------------------------------------------------------------------------------------------------------------------------------------------------------------------------------------------------------------------------------------------------------------------------------------------------------------------------------------------------------------------------------------------------------------------------------------------------------------------------------------------------------------------------------------------------------------------------------------------------CCAAGGAGTCTAACATGTGCGCGAGTCATTGGGA-CC--GCAAAACCTAAAGGCGTAATGAAAGTGAAGG-TCGACCTTGCGTCGACTGAGGGAGGATGGG-CTGCG--TCAC-GATGCAGCCCCGCACTCCCGGGGCGTCTCGTACTCATT---GCGAGTAGAGGCGCACCCAGAGCGTACACGTTGGGACCCGAAAGATGGTGAACTATGCCTGGTCAGGACGAAGTCAGGGGAAACCCTGATGGAGGTCCGTAGCGATTCTGACGTGCAAATCGATCGTCGGAACTGGGTATAGGGGCGAAAGACTAATCGAACCATCTAGTAGCTGGTTCCCTCCGAAGTTTCCCTCAGGATAGCTGGCACTCGCG-TG-AGCGAGTCTCATCTGGTAAAGCGAATGATTAGAGGCCTTGGGGCCGAAACGACCTCAACCTATTCTCAAACTTTAAATGGGTGAGATCTCTGGCTTGCTTAAA-CAGTGAAGCCACGAGAT----TT-------CGGATCAGAGTGCCAAGTGGGCCAATTTT-------------------------
	Eschatocerus_acaciae         [43Eschatocerusacaciae]           [f281-010917.0.1]    [AY368954]     --------------------CTCTAAGTGGGTGGT-AAACTCCATCTAAGGCTAAATA-TAACCACGAGACCGA--TAGCGAA-CAAGTACCGTGAGGGAAAGTTGAAAAGAACTTTGAAGAGAGAGTTCAAGAGTACGTGAAACC-GTTCAGGGGTAAACCTGAGAAACCCAAAAGATCGAATGAGGAGATTCATCGTCAATGTTTTTGGCTTTCCTGTGATTTAGTGA-TGTTTTA--TAATCTTTTT---------AG-CACACA--ATCACTGCG-GTATGTCTAAATTCTGTCGGCGTGCACTTCTCCTCTAGTAGGACGTCGCGACCCGTTAGAATATTGA--TTTAC-GGCATAA-ATTATTGTTTGTAT--T---AT----------ATA------TATTTTATAATATATATCATA--AA--TTTGT-TAA-TCAATTGTCTGACGGTACTA-ATAAGGGTATTGGGCCGC----ATAT-ATGCGTCTAATCC-GTTACAAGC--TAGAATTA-GTGTT-ACTTAGTTTTAC-GAACCAAG-TTTCGTTTCTGAGCCTAATCAGCTGTTGGTTTGCGGTT-AATCTTAGACTGGCTCAAATT--------------GATACCTGTCAGCGACGCTACTGCTTTGGGTACTTTCAGGACCCGTCTTGAAACACGGACCAAGGAGTCTAACATGTGCGCAAGTCATTGGGA-TTTAATAAAACCTAAAGGCGTAATGAAAGTAAAGG-TCGATCTTGTGTCGATTGAGGGAGGATGGG-TTACA--TTAC-GATGTTTCCTCGCACTCCCGGGGCGTTTTATACTCATT---GCGAGTAGAGGCGCACCCAGAGCGTACACGTTGGGACCCGAAAGATGGTGAACTATGCCTGGTCAGGACGAAGTCAGGGGAAACCCTGATGGAGGTCCGTAGCGATTCTGACGTGCAAATCGATCGTCGGAACTGGGTATAGGGGCGAAAGACTAATCGAACCATCTAGTAGCTGGTTCCCTCCGAAGTTTCCCTCAGGATAGCTGGCACTTGCATTA-AGCGAGTCTCATCTGGTAAAGCGAATGATTAGAGGCCTTGGGGCCGAAACGACCTCAACCTATTCTCAAACTTTAAATGGGTGAGATCTCTGGCTTGCTTGAATTTATGAAGCCATGAGATATAATT--------GGATCAGAGTGCCAAGTGGGCCAATTTT-------------------------
	Euceroptres_sp.              []                                [MB425]              [AY675673]     ---------------------TCTAAGTGGGTGGT-AAACTCCATCTAAGGCTAAATA-CAACCACGAGACCGA--TAGCGAA-CAAGTACCGTGAGGGAAAGTTGAAAAGAACTTTGAAGAGAGAGTTCAAGAGTACGTGAAACC-GTTCAGGGGTAAACCTGAGAAACCCAAAAGATCGAATGGGGAGATTCATCGTCAGCGACATTGGCTTTCGTGTGGTTTTGCGA-TGC-ACG--GGATCT----CGGTCTCGCGG-CACGCT--GCCACTGCG-GTATGTCCGAAGT-CGTCGGCGTGCACTTCTCCCCTAGTAGGACGTCGCGACCCGTTGG-GTGTCGG--TTTAC-GGTCTGG-GTGGTTGCCTGTTC--C---GT----CGC---ATT------TTCGTGCGTACGGGGCAGACCCCCAGTTATCTGACCGACTGCCCGGCGGTACTCGTACGGTATAGGGCCGCACTTT---------GTGCGTCGGGCCC-GCCGCAAGC--GCGATC-A-GTGTT-ACCCGGATGTGC-GGACCTAG-TGCCGTCACCAGGCCTGATCAGCTGTTGGTCGGCGGTG-T-TCTCGGACTGGCTCGTCTCAATTATT------GAATACCGGTCGGCGACGCTATTGCTTTGGGTACTTTCAGGACCCGTCTTGAAACACGGACCAAGGAGTCTAACATGTGCGCGAGTCATTGGGA-CC--GCAAAACCTAAAGGCGCAATGAAAGTGAAGG-TCGACCTTGCGTCGACTAAGGGAGGATGGG-TTGCG--TTAC-GATGCAGCCCCGCACTCCCGGGGCGTCTCGTACTCATT---GCGAGTAGAGGCGCACCCAGAGCGTACACGTTGGGACCCGAAAGATGGTGAACTATGCCTGGTCAGGACGAAGTCAGGGGAAACCCTGATGGAGGTCCGTAGCGATTCTGACGTGCAAATCGATCGTCGGAACTGGGTATAGGGGCGAAAGACTAATCGAACCATC-------------------------------------------------------------------------------------------------------------------------------------------------------------------------------------------------------------------------------------------------
	Hedickiana_levantina         [44Hedickianalevantina]           [j017.0.2]           [AY368945]     --------------------CTCTAAGTGGGTGGT-AAACTCCATCTAAGGCTAAATA-CAACCACGAGACCGA--TAGCGAA-CAAGTACCGTGAGGGAAAGTTGAAAAGAACTTTGAAGAGAGAGTTCAAGAGTACGTGAAACC-GTTCAGGGGTAAACCTGAGAAACCCAAAAGATCGAATGGGGAGATTCATCGTCAGCGGCTTTGGCTTTCGTGTGG-TTCGCGA-TGCT-CG--GGATTT---C---------GG-CACGCG--TCCACTGCG-TTATGTCTGGAGT-CGTCGGCGTGCACTTCTCCCCTAGTAGGACGTCGTGACCCGTTGG-GTGTTGG--TTTAC-GGTCTGG-GT--TTGCCTGTTC--C---GT----CGT---A-T------TT---TACGGAGCAGACCCCC--GG--TAT-CCTGA-CCAACTGCCCGGCGGTACTC-GCACGGT-ATCGGGCCGC----AC---GTGCGTCGGGCCC-GCCGCAAGC--GAGATC-A-GTGTTT-CCCGGAGGTAC-GGACCTAG-CGCCGTCCCCGGGCCTGGTCAGCTGTTGGTCGGCGGTG-T-TCTCAGACAGGCTCAT-----------------GATACCGGTCGACGACGCTACTGCTTTGGGTACTTTCAGGACCCGTCTTGAAACACGGACCAAGGAGTCTAACATGTGCGCGAGTCATTGGGA-CC--GCAAAACCTAAAGGCGTAATGAAAGTGAAGG-TCGACCTTGCGTCGACTGAGGGAGGATGGG-TTGCA--TTAC-GATGCAGCCCCGCACTCCCGGGGCGTCTCATACTCATT---GCGAGTAGAGGCGCACCCAGAGCGTACACGTTGGGACCCGAAAGATGGTGAACTATGCCTGGTCAGGACGAAGTCAGGGGAAACCCTGATGGAGGTCCGTAGCGATTCTGACGTGCAAATCGATCGTCGGAACTGGGTATAGGGGCGAAAGACTAATCGAACCATCTAGTAGCTGGTTCCCTCCGAAGTTTCCCTCAGGATAGCTGGCACTCGCG-TG-AGCGAGTCTCATCTGGTAAAGCGAATGATTAGAGGCCTTGGGGCCGAAACGACCTCAACCTATTCTCAAACTTTAAATGGGTGAGATCTCTGGCTTGCTTGAA-CAGTGAAGCCAAGAGAT----TT-------CGGATCAGAGTGCCAAGTGGGCCAATTTT-------------------------
	Himalocynips_vigintilis      [96Himalocynips_vigintilis]       []                   []             ----------------------------------------------------------------------------------------------------------------------------------------------------------------------------------------------------------------------------------------------------------------------------------------------------------------------------------------------------------------------------------------------------------------------------------------------------------------------------------------------------------------------------------------------------------------------------------------------------------------------------------------------------------------------------------------------------------------------------------------------------------------------------------------------------------------------------------------------------------------------------------------------------------------------------------------------------------------------------------------------------------------------------------------------------------------------------------------------------------------------------------------------------------------------------------------------------------------------------------------------------------------------------------------------
	Ibalia_anceps                [45Ibaliaanceps]                  [408.0.1]            [DQ012599]     -------------------------------------------------------------------------------CTAA-CAAGTACCGCGAGGGAAAGTTGAAAAGAACTTTGAAGAGAGAGTTCAAGAGTACGTGAAACCTGTTCAGGGGTAAACCTGAGAAACCCAAAAGATCGAATGGGGAGATTCATCGTCAGCGGCTTTGGCTTTCGTGTGGTTTTGTGA-TGTTTCG--GGATCT---T---------GA-CACGCG--GCCACTGCG-GTATGTCCGGAGT-CGTCGGCGTGCACTTCTCCTCTAGTAGGACGTCGCGACCCGTTGG-GTGTCGG--TTTAC-GGTCCGG-GT-GTTGCCTGTTC--C---CT----CGC---A-T------TTACCTTGGGGCCAGACCCCT--GGTACTA-ACTGA-CCGACTGCCCGGCGGTACTC-GCACGGT-ATCGGGCCGC----AC---GTGCGTCGGACCC-GCTGCAAGC--GAGATC-A-GTGATA-CCCGGA-GTGC-GGACCTAG-CGCCGTCCCCGGGCCTGGTCAGCTGTTGGTCGGCGGTG-T-TCTCAGACTGGCTCG-G----------------AATACCGGTCGGCGACGCTACTGCTTTGGGTACTTTCAGGACCCGTCTTGAAACACGGACCAAGGAGTCTAACATGTGCGCGAGTCATTGGGA-TC--GCAAAACCTAAAGGCATAATGAAAGTGAAGG-TCGACCTTGCGTCGACTAAGGGAGGATGGG-CTTCA--TCAC-GATGAAGCCTCGCACTCCCGGGGCGTCTCGTACTCATT---GCGAGTAGAGGCGCACCCAGAGCGTACACGTTGGGACCCGAAAGATGGTGAACTATGCCTGGTCAGGACGAAGTCAGGGGAAACCCTGATGGAGGTCCGTAGCGATTCTGACGTGCAAATCGATCGTCGGAACTGGGTATAGGGGCGAAAGACTAATCGAACCATCTAGTAGCTGGTTCCCTCCGAAGTTTCCCTCAGGATAGCTGGCACTCGCG-TG-AGCGAGTCTCATCTGGTAAAGCGAATGATTAGAGGCCTTGGGGCCGAAACGACCTCAACCTATTCTCAAACTTTAAATGGGTGAGATCTCTGGCTTGCTTGAA-CGATGAAGCCACGAGAT----TT-------CGGATCAGAGTGCCAAGTGGGCCAATTTT-------------------------
	Ibalia_rufipes               [46Ibaliarufipes]                 [f292.0.1]           [AY368960]     ---------------------------------------------CTAA-GCTAAATA-CAACCACGAGACCGA--TAGCGAA-CAAGTACCGTGAGGGAAAGTTGAAAAGAACTTTGAAGAGAGAGTTCAAGAGTACGTGAAACC-GTTCAGGGGTAAACCTGAGAAACCCAAAAGATCGAATGGGGAGATTCATCGTCAGCGGCTTTGGCTTTCGTGTGGTTTTGTGA-TGTTTCG--GGATTT---C---------GG-CACGCG--GCCACTGCG-GTATGTCTGGAGT-CGTCGGCGTGCACTTCTCCTCTAGTAGGACGTCGCGACCCGTTGG-GTGTCGG--TTTAC-GGTCTGG-GT-GTTGCCTGTTC--C---CT----CGC---A-T------TTACCTTGGGACCAGACCCCC--GGTACTA-ACTGA-CCGACTGCCCGGCGGTACTC-GCACGGT-ATCGGGCCGC----AC---GTGCGTCGGACCC-GCTGCAAGC--GAGATC-A-GTGATA-CCCGGAGGTGC-GGACCTAG-TGCCGTCCCCGGGCCTGGTCAGCTGTTGGTCGGCGGTG-T-TCTCAGACTGGCTCG-C----------------ATTACCGGTCGGCGACGCTACTGCTTTGGGTACTTTCAGGACCCGTCTTGAAACACGGACCAAGGAGTCTAACATGTGCGCGAGTCATTGGGA-TC--GCAAAACCTAAAGGCATAATGAAAGTGAAGG-TCGACCTTGCGTCGACTAAGGGAGGATGGG-CTTCA--TCAC-GATGAAGCCCCGCACTCCCGGGGCGTCTCGTACTCAAT---GCGAGTAGAGGCGCACCCAGAGCGTACACGTTGGGACCCGAAAGATGGTGAACTATGCCTGGTCAGGACGAAGTCAGGGGAAACCCTGATGGAGGTCCGTAGCGATTCTGACGTGCAAATCGATCGTCGGAACTGGGTATAGGGGCGAAAGACTAATCGAACCATCTAGTAGCTGGTTCCCTCCGAAGTTTCCCTCAGGATAGCTGGCACTCGCG-TG-AGCGAGTCTCATCTGGTAAAGCGAATGATTAGAGGCCTTGGGGCCGAAACGACCTCAACCTATTCTCAAACTTTAAATGGGTGAGATCTCTGGCTTGCTTGAA-CGATGAAGCCACGAGAT----TT-------CGGATCAGAGTGCCAAGTGGGCCAATTTT-------------------------
	Iraella_hispanica            [24Aylaxspn]                      [Type1580.35.0.1]    [DQ012590]     --------------------CTCTAAGTGGGTGGT-AAACCCCATCTAAGGCTAAATA-CAACCACGAGACCGA--TAGCGAA-CAAGTACCGTGAGGGAAAGTTGAAAAGAACTTTGAAGAGAGAGTTCAAGAGTACGTGAAACC-GTTCAGGGGTAAACCTGAGAAACCCAAAAGATCGAATGGGGAGATTCATCGTCAACGGCTTTGGCTTTCGTGTGG-TTCGCGA-TGTT-CG--GGACTT---T---------GG-CACGCG--TCCACTGCG-GTATGTCTGGGGT-CGTCGGCGTGCACTTCTCCCCTAGTA-GACGTCGTGACCCGTTGG-GTGTTGG--TTTAC-GGTCTAG-GT--TCGCCTGTTC--C---GT----CGT---ATT------TT---TACGGAGCAGACCCCT--GG--TAA-CCCGA-CCAACTGCTCGGCGGTACTC-GTACGGT-ATCGAGCCGC----AC---GTGCGTCGGACCC-GTCGCAAGC--GAGATC-A-GTGTT-ACCCGGAGGTAC-GGACCTAG-TGCCGTCCCCGGGCCTGGTCAGCTGTTGGCCGGCGGTG-T-TCTCGGACAGGCTC-AT----------------AATACCGGTCGGCGACGCTACTGCTTTGGGTACTTTCAGGACCCGTCTTGAAACACGGACCAAGGAGTCTAACATGTGCGCGAGTCATTGGGA-CT--GCAAAACCTAAAGGCGTAATGAAAGTGAAGG-TCGACCTCGCGTCGACTGAGGGAGGATGGG-TTACG--TTAC-GATGTAACCCCGCACTCCCGGGGCGTCTCGTACTCATT---GCGAGTAGAGGCGCACCCAGAGCGTACACGTTGGGACCCGAAAGATGGTGAACTATGCCTGGTCAGGACGAAGTCAGGGGAAACCCTGATGGAGGTCCGTAGCGATTCTGACGTGCAAATCGATCGTCGGAACTGGGTATAGGGGCGAAAGACTAATCGAACCATCTAGTAGCTGGTTCCCTCCGAAGTTTCCCTCAGGATAGCTGGCACTCGCG-TG-AGCGAGTCTCATCTGGTAAAGCGAATGATTAGAGGCCTTGGGGCCGAAACGACCTCAACCTATTCTCAAACTTTAAATGGGTGAGATCTCTGGCTTGCTTGAA-CAGTGAAGCCACGAGAT----TT-------CGGATCAGAGTGCCAAGTGGGCCATTTTT-------------------------
	Iraella_luteipes             [47Iraellaluteipes]               [333.0.2]            [AY368950]     ------------------------------------------------------------------------------------CAAGTACCGTGAGGGAAAGTTGAAAAGAACTTTGAAGAGAGAGTTCAAGAGTACGTGAAACC-GTTCAGGGGTAAACCTGAGAAACCCAAAAGATCGAATGGGGAGATTCATCGTCAACGGCTTTGGCTTTCGTGTGG-TTCGCGA-TGTT-CG--GGACTT---C---------GG-CACGCG--TCCACTGCG-GTATGTCCGGAGT-CGTCGGCGTGCACTTCTCCCCTAGTAGGACGTCGTGACCCGTTGG-GTGTTGG--TTTAC-GGTCTAG-GT--TTGCCTGTTC--C---GT----CAC---ATT------TT---TACGGAGCAGACCCCT--GG--TAA-CCCGA-CCAACTGCTCGGCGGTACTC-GCACGGT-ATCGAGCCGC----AC---GTGCGTCGGACCC-GTCGCAAGC--GAGATC-A-GTGTTA-CCCGGAGGTGC-GGACCTAG-TGCCGTCCCCGGGCCTGGTCAGCTGTTGGCCGGCGGTG-T-TCTCGGACAGGCTCA-T----------------GATACCGGTCGGCGACGCTACTGCTTTGGGTACTTTCAGGACCCGTCTTGAAACACGGACCAAGGAGTCTAACATGTGCGCGAGTCATTGGGA-CT--GCAAAACCTAAAGGCGTAATGAAAGTGAAGG-TCGACCTTGCGTCGACTGAGGGAGGATGGG-TTACG--TTAC-GATGTAACCCCGCACTCCCGGGGCGTCTCGTACTCATT---GCGAGTAGAGGCGCACCCAGAGCGTACACGTTGGGACCCGAAAGATGGTGAACTATGCCTGGTCAGGACGAAGTCAGGGGAAACCCTGATGGAGGTCCGTAGCGATTCTGACGTGCAAATCGATCGTCGGAACTGGGTATAGGGGCGAAAGACTAATCGAACCATCTAGTAGCTGGTTCCCTCCGAAGTTTCCCTCAGGATAGCTGGCACTCGCG-TG-AGCGAGTCTCATCTGGTAAAGCGAATGATTAGAGGCCTTGGGGCCGAAACGACCTCAACCTATTCTCAAACTTTAAATGGGTGAGATCTCTGGCTTGCTTGAA-CAGTGAAGCCACGAGAT----TT-------CGGATCAGAGTGCCAAGTGGGCCATTTTT-------------------------
	Isocolus_leuzeae             [48Isocolusleuzeae]               []                   []             ----------------------------------------------------------------------------------------------------------------------------------------------------------------------------------------------------------------------------------------------------------------------------------------------------------------------------------------------------------------------------------------------------------------------------------------------------------------------------------------------------------------------------------------------------------------------------------------------------------------------------------------------------------------------------------------------------------------------------------------------------------------------------------------------------------------------------------------------------------------------------------------------------------------------------------------------------------------------------------------------------------------------------------------------------------------------------------------------------------------------------------------------------------------------------------------------------------------------------------------------------------------------------------------------
	Isocolus_lichtensteini       [49Isocoluslichtensteini]         [329.2.0.2]          [DQ012600]     --------------------CTCTAAGTGGGTGGT-AAACTCCATCTAAGGCTAAATA-TGACCACGAGACCGA--TAGCGAA-CAAGTACCGTGAGGGAAAGTTGAAAAGAACTTTGAAGAGAGAGTTCAAGAGTACGTGAAACC-GTTCAGGGGTAAACCTGAGAAACCCAAAAGATCGAATGGGGAGATTCATCGTCAGCGGCTTTGGCTTTCGTGTGG-TTCGCGA-TGTT-CG--GGACTT---C---------GG-CACACG--TCCACTGCG-TTATGTCTGAAGT-CGTCGGCGTGCACTTCTCCCCTAGTAGAACGTCGTGACCCGTTGG-GTGTTGG--TCTAC-GGTCTGG-GT--TTGCCTGTAC--C---GT----CAC---A-T------TT---CACGGGACAGACCCCCGGAT--TTA-CCTGA-CCAACTGCCTGGCGGTACTC-GCACGGT-ATCGGGCCGC----AC---GTGCGTCGGGCCC-ACCGCAAGC--GAGATC-A-GTGCT-TC-CGGAGGTTC-GGACTTAG-CGCCGTCCCCGGACCTGGTCAGCTGTTGGCCGGTGGTG-T-TCTCAGACAGGCTC--T----------------GATACCGGTCGGCGACGCTACTGCTTTGGGTACTTTCAGGACCCGTCTTGAAACACGGACCAAGGAGTCTAACATGTGCGCAAGTCATTGGGA-CT--GAAAAACCTAAAGGCGTAATGAAAGTGAAGG-TCGACCTTGTGTCGACTGAGGGAGGATGGG-TTGCG--TTAC-GATGCAGCCTCGCACTCCCGGGGCGTCTCGTACTCATT---ACGAGTAGAGGCGCACCCAGAGCGTACACGTTGGGACCCGAAAGATGGTGAACTATGCCTGGTCAGGACGAAGTCAGGGGAAACCCTGATG-AGGTCCGTAGCGATTCTGACGTGCAAATCGATCGTCGGAACTGGGTATAGGGGCGAAAGACTAATCGAACCATCTAGTAGCTGGTTCCCTCCGAAGTTTCCCTCAGGATAGCTGGCACTCGCG-TG-AGCGAGTCTCATCTGGTAAAGCGAATGATTAGAGGCCTTGGGGCCGAAACGACCTCAACCTATTCTCAAACTTTAAATGGGTGAGATCTCTGGCTTGCTTGAA-CAGTGAAGCCACGAGAT----TT-------CGGATCAGAGTGCCAAGTGGGCCAATTTT-------------------------
	Isocolus_rogenhoferi         [50Isocolusrogenhoferi]           [f243.0.1]           [AY368947]     -----------------------------------------------------AATAT-GAC-CACGAGACCGA--TAGCGAA-CAAGTACCGTGAGGGAAAGTTGAAAAGAACTTTGAAGAGAGAGTTCAAGAGTACGTGAAACC-GTTCAGGGGTAAACCTGAGAAACCCAAAAGATCGAATGGGGAGATTCATCGTCAGCGGCTTTGGCTTTCGTGTGG-TTCGCGA-TGTT-CG--GGATTT---C---------GG-CACACG--TCCACTGCG-TTATGTCTGAAGT-CGTCGGCGTGCACTTCTCCCCTAGTAGGACGTCGTGACCCGTTAG-GTGTTGG--TCTAC-GGTCTGG-GT--TTGCCTGTAC--C---GT----CAC---A-T------TT---CACGGGACAGACCCCC--AGATTTA-CCTGA-CCAACTGCCTGGCGGTACTC-GCACGGT-ATCGGGCCGC----AC---GTGCGTCGGGCCC-ACCGCAAGC--GAGATC-A-GTGCTT-CCCGGAGGTTC-GGACTTAG-CGCCGTCCCCGGGCCTGGTCAGCTGTTGGTCGGTGGTG-T-TCTCAGACAGGCTCA-T----------------GATACCGGTCGGCGACGCTACTGCTTTGGGTACTTTCAGGACCCGTCTTGAAACACGGACCAAGGAGTCTAACATGTGCGCAAGTCATTGGGA-CT--GAAAAACCTAAAGGCGTAATGAAAGTGAAGG-TCGACCTTGTGTCGACTG-GGGAGGATGGG-CTGCG--TTAC-GATGCAGCCTCGCACTCCCGGGGCGTCTCGTACTCATT---ACGAGTAGAGGCGCACCCAGAGCGTACACGTTGGGACCCGAAAGATGGTGAACTATGCCTGGTCAGGACGAAGTCAGGGGAAACCCTGATGGAGGTCCGTAGCGATTCTGACGTGCAAATCGATCGTCGGAACTGGGTATAGGGGCGAAAGACTAATCGAACCATCTAGTAGCTGGTTCCCTCCGAAGTTTCCCTCAGGATAGCTGGCACTCGCG-TG-AGCGAGTCTCATCTGGTAAAGCGAATGATTAGAGGCCTTGGGGCCGAAACGACCTCAACCTATTCTCAAACTTTAAATGGGTGAGATCTCTGGCTTGCTTGAA-CAGTGAAGCCACGAGAT----TT-------CGGATCAGAGTGCCAAGTGGGCCAATTTT-------------------------
	Kleidotoma_sp.               [51Kleidotomasp]                  [MB273]              [AY675782]     ---------------------TCTAAGTGGGTGGT-AAACTCCATCTAAGGCTAAATA-TAACCACGAGACCGA--TAGCGAA-CAAGTACCGTGAGGGAAAGTTGAAAAGAACTTTGAAGAGAGAGTTCAAGAGTACGTGAAACC-GTTCAGGGGTAAACCTGAGAAACCCAAAAGATCGAATGGGGAGATTCATCGTCAGCGGCACTGGCTTTTGTGTGGTTTAACGACTGTT-CG--GGATTT---C---------GG-CGTGCGGAACTATTGCA-ATATGCT--GGGT-TGTCGGCGTGCACTTCTCCCCTAGTAGAACGTCGCGACCCGTTGA-GTGTCGG--TTTAC-GATCTAG-GT--TTGCCTGTTT--T---GT----CAC---A--------TTTATTATGGAGCAGACCCCT--GGTATT---CTGA-TCGACTGCTTGACGGTACTC-GCAAGGT-ATTGGGCCGC----ACA--GTGCGTCAGGCTC-ACCGCAAGC--GAGAAC-A-GTGTT-TCTTGGAGTTTC-GGACTTAATTGCCGTACCCGAGCCTGTTCAGCTGTTGGCCGGTGATG-T-TCTCTGACTGGCTCA------------------AATACCGGTTAGCGACGCTACTGCTTTGGGTACTTTCAGGACCCCTCTTGAAACACGGACCAAGGAGTCTAACATGTGCGCGAGTCATTGGGA-CC--GCAAAACCTAAAGGCGTAATGAAAGTGAAGG-TCGGCCTTGTGTCGACTAAGGGAGGATGGG-TTGCG--TTAC-GATGCATCCCCGCACTCCCGGGGCGTCTCATACTCATT---GCGAGTAGAGGCGCACCCAGAGCGTACACGTTGGGACCCGAAAGATGGTGAACTATGCCTGGTCAGGACGAAGTCAGGGGAAACCCTGATGGAGGTCCGTAGCGATTCTGACGTGCAAATCGATCGTCGGAACTGGGTATAGGGGCGAAAGACTAATCGAACCATC-------------------------------------------------------------------------------------------------------------------------------------------------------------------------------------------------------------------------------------------------
	Liebelia_fukudae             [52Libeliafucudae]                [f254.new.0.1]       [DQ012601]     -----------------------------------------------------------------------------GACGAA-CAATTACCGGGAGGGAAAGTTGAAAAGAACTTTGAAGAGAGAGTTCAAGAGTACGTGAAACC-GTTCAGGGGTAAACCTGAGAAACCCAAAAGGTCGAATGG-GAGACTCATCGTCAATAATTCTTGCTTTCGTGTGG-TTAGTGA-TGTT-TG--TAATTT---T---------GG-CACACT--ACTACTGCG-TTATGTCTTGAATTTGTCGGCGTGCACTTCTCCCTT-GTAGGACGTCGCGACCCGTTGG-GTATTGG--TTTAC-GATCTAGATT--TTGACTGTTTTAT---TT----CAC------------TT---TAGAAAATAGATCTCT--GG--TAA-TCTAA-CCAATTGCCTGGCGGTATTTAAAACGGTAATCGAGCCGC----ACAT-GTGCGTCAAGCCC-GTTGCAAGT--GAGATC-A-GTGTTAACCTGGATGTGC-GGACCTAG-TGCCGTCACCAGGCCTGATCAGCTGTTGGTCAGCGGTG-T-TCTTTGACTGGCTC-AT----------------AATACCTGTCAGCGACGCTATTGCTTTGGGTACTTTCAGGACCCGCCTTGAAACACGGACCAAGGAGTCTAACATGTGCGCGAGTCATTGGGA-TA--TGAAAACCTAAAGGCATAATGAAAGTGAAGGTTCGACTTTACGTCGACTAAGGGAGGATGGG-TTGTA--TTAC-GATACAGCCTCGCACTCCCGGGGCGTCTCGTACTCATT---GCGAGTAGAGGCGCACCCAGAGCGTACACGTTGGGACCCGAAAGATGGTGAACTATGCCTGGTCAGGACGAAGTCAGGGGAAACCCTGATGGAGGTCCGTAGCGATTCTGACGTGCAAATCGATCGTCGGAACTGGGTATAGGGGCGAAAGACTAATCGAACCATCTAGTAGCTGGTTCCCTCCGAAGTTTCCCTCAGGATAGCTGGCACTCAAT-TG-AGCGAGTCTCATCTGGTAAAGCGAATGATTAGAGGCCTTGGGGCCGAAACGACCTCAACCTATTCTCAAACTTTAAATGGGTGAGATCTCTGGCTTGCTTAAA-TTATGAAGCCATGAGAT----TT-------CGGATCAGAGTGCCAAGTGGGCCAATTTT-------------------------
	Liposthenes_glechomae        [53Liposthenesglechomae]          [f003.0.4]           [AY368941]     --------------------CTCTAAGTGGGTGGT-AAACTCCATCTAAGGCTAAATA-CAACCACGAGACCGA--TAGCGAA-CAAGTACCGTGAGGGAAAGTTGAAAAGAACTTTGAAGAGAGAGTTCAAGAGTACGTGAAACC-GTTCAGGGGTAAACCTGAGAAACCCAAAAGATCGAATGGGGAGATTCATCGTCAGCGGCTTTGGCTTTCGTGTGG-TTCGCGA-TGTT-CG--AGATTC---C---------GA-CACACG--TCCACTGCG-TTATGTCCGGAGT-CGTCGGCGTGCACTTCTCCCCTAGTAGGACGTCGTGACCCGTTGG-GTGTTGG--TTTAC-GGTCTGG-AT--TTGCCTGTTC--C---GT----TGC---A-T------TT---CACGGGACAGACCTCC--GG--TTA-CCTGA-CCAACTGCCCGGCGGTACTC-GCACGGT-ATCGGGCCGC----AC---GTGCGTCGGACTC-GCCGCAAGC--GAGATC-A-GTGTTA-CCCGTAGGTAT-GGACATAG-TGCCGTCCCCGGGCCTGATCAGCTGTTGGTCGGCGATG-T-TCTTAGACAGGCTCAT-----------------GATACCGGTCGGCGACGCTACTGCTTTGGGTACTTTCAGGACCCGTCTTGAAACACGGACCAAGGAGTCTAACATGTGCGCGAGTCATTGGGA-CC--GCAAAACCTAAAGGCGCAATGAAAGTGAAGG-TCGACCTTGCGTCGACTGAGGGAGGATGGG-TTGCG--TCAC-GATGCAGCCCCGCACTCCCGGGGCGTCTCATACTCATT---GCGAGTAGAGGCGCACCCAGAGCGTACACGTTGGGACCCGAAAGATGGTGAACTATGCCTGGTCAGGACGAAGTCAGGGGAAACCCTGATGGAGGTCCGTAGCGATTCTGACGTGCAAATCGATCGTCGGAACTGGGTATAGGGGCGAAAGACTAATCGAACCATCTAGTAGCTGGTTCCCTCCGAAGTTTCCCTCAGGATAGCTGGCACTCGCG-TG-AGCGAGTCTCATCTGGTAAAGCGAATGATTAGAGGCCTTGGGGCCGAAACGACCTCAACCTATTCTCAAACTTTAAATGGGTGAGATCTCTGGCTTGCTTGAA-CAGTGAAGCCACGAGAT----TT-------CGGATCAGAGTGCCAAGTGGGCCAATTTT-------------------------
	Liposthenes_kerneri          [54Lipostheneskerneri]            [323.0.2]            [AY368942]     --------------------CTCTAAGTGGGTGGT-AAACTCCATCTAAGGCTAAATA-CAACCACGAGACCGA--TAGCGAA-CAAGTACCGTGAGGGAAAGTTGAAAAGAACTTTGAAGAGAGAGTTCAAGAGTACGTGAAACC-GTTCAGGGGTAAACCTGAGAAACCCAAAAGATCGAATGGGGAGATTCACCGTCAGCGGCTTTGGCTTTCGTGTGG-TTCGCGA-TGTT-CG--AGACTT---C---------GG-CACGCG--TCCACTGCG-TTATGTCCGGAGT-CGTCGGCGTGCACTTCTCCCCTAGTAGGACGTCGTGACCCGTTGG-GTGTTGG--TTTAC-GGTCTGG-GT--TTGCCTGTTC--C---GT----CGC---A-T------TT---CACGGGGCAGACCCCC--GG--TTA-CCTGA-CCAACTGCCCGGCGGTACTC-GCATGGT-ATCGGGCCGC----AC---GTGCGTCGGGCCC-GCCGCAAGC--GAGATC-A-GTGTTT-CCCGGAGGTGC-GGACCTAG-CGCCGTCCCCGGGCCTGGTCAGCTGTTGGTCGGCGGTG-T-TCTCAGACAGGCTCAT-----------------GATACCGGTCGGCGACGCTACTGCTTTGGGTACTTTCAGGACCCGTCTTGAAACACGGACCAAGGAGTCTAACATGTGCGCGAGTCATTGGGA-CC--GCAAAACCTAAAGGCGTAATGAAAGTGAAGG-TCGACCTTGCGTCGACTGAGGGAGGATGGG-TTGCG--TCAC-GATGCAGCCCCGCACTCCCGGGGCGTCTCATACTCATT---GCGAGTAGAGGCGCACCCAGAGCGTACACGTTGGGACCCGAAAGATGGTGAACTATGCCTGGTCAGGACGAAGTCAGGGGAAACCCTGATGGAGGTCCGTAGCGATTCTGACGTGCAAATCGATCGTCGGAACTGGGTATAGGGGCGAAAGACTAATCGAACCATCTAGTAGCTGGTTCCCTCCGAAGTTTCCCTCAGGATAGCTGGCACTCGCG-TG-AGCGAGTCTCATCTGGTAAAGCGAATGATTAGAGGCCTTGGGGCCGAAACGACCTCAACCTATTCTCAAACTTTAAATGGGTGAGATCTCTGGCTTGCTTGAA-CAGTGAAGCCACGAGAT----TT-------CGGATCAGAGTGCCAAGTGGGCCAATTTT-------------------------
	Melanips_sp.                 [55Melanipssp]                    [MB281]              [AY675690]     ---------------------TCTAAGTGGGTGGT-AAACTCCATCTAAGGCTAAATA-TAACCATGAGACCGA--TAGCGAA-CAAGTACCGTGAGGGAAAGTTGAAAAGAACTTTGAAGAGAGAGTTCAAGAGTACGTGAAACC-GTTCAGGGGTAAACCTGAGAAACCCAAAAGATCGAACGGGGAGATTCATCGTCAGCGGCTTTGGCTTTCGTGTGCTACGCGGA-AGTC-CG--TAATTT---C---------GG-CTCCCT--AGCACTGCG-GTATGTCTGAGGT-CGTCGGCGTGCACTTCTCCCCTAGTAGGACGTCGCGACCCGCTGT-GTGTTGG--CTTAC-GGTCCAG-TT--TTGCCTGTTC--C---AT----CGC---A--------TTTATTACGGGGCAGACCTCT--GG--CTA-CCTAA-CCAACTGCATGGCGGTACTC-GTACGGT-ATAGAGCCGC----AC---GTGCGTCGGGCCCGCTCGCAAGC--GAGATC-A-GTGAT-ACCCGGATGTTC-GGACCTAG-TGCCGTCGCCGGGCCTGCTCAGCTGTTGGTCGACGGTG-T-TCTCTGACTGGCTC-GG----------------AATACCGGTCGGCGACGCTACTGCTTTGGGTACTTTCAGGACCCGTCTTGAAACACGGACCAAGGAGTCTAACATGTGCGCGAGTCATTGGGA-CC--GCAAAACCTAAAGGCGTAATGAAAGTGAAGG-TCGACCTTGCGTCGACCGAGGGAGGATGGG-CTACG--TTAC-GATGTAGCCCCGCACTCCCGGGGCGTCTCATACTCATT---GCGAGTAGAGGCGCACCCAGAGCGTACACGTTGGGACCCGAAAGATGGTGAACTATGCCTGGTCAGGACGAAGTCAGGGGAAACCCTGATGGAGGTCCGTAGCGATTCTGACGTGCAAATCGATCGTCGGAACTGGGTATAGGGGCGAAAGACTAATCGAACCATC-------------------------------------------------------------------------------------------------------------------------------------------------------------------------------------------------------------------------------------------------
	Neaylax_salviae              [56Neaylaxsalviae]                [328.0.4 N.spN]      [DQ012602]     --------------------CTCTAAGTGGGTGGT-AAACTCCATCTAAGGCTAAATA-CAACCACGAGACCGA--TAGCGAA-CAAGTACCGTGAGGGAAAGTTGAAAAGAACTTTGAAGAGAGAGTTCAAGAGTACGTGAAACC-GTTCAGGGGTAAACCTGAGAAACCCAAAAGATCGAATGGGGAGATTCATCGTCAGCGGCTTTGGCTTTCGTGTGG-TTCGCGA-TGCT-TG--AGATTT---T---------GG-CACACG--TCCACTGCG-TTATGTCCAGTGT-CGTCGGCGTGCACTTCTCCCCTAGTAGGACGTCGTGACCCGTTGG-GTGTTGG--TTTAC-GGTCTGG-GT--TTGCCTGTTC--C---GT----CGT---A-T------TT---CACGGGGCAGACCCCC--GG--TTT-CCTGA-CCAACTGCCCGGCGGTACTC-GCACGGT-ATCGGGCCGC----AC---GTGCGTCGGGCCC-GCCGCAAGC--GAGATC-A-GTGTTA-CCCGGAGGTAC-GGACTTAG-CGCCGTCCCCGGGCCTGGTCAGCTGTTGGTCGGCGGTG-T-TCTCAGACAGGCTCAT-----------------GATACCGGTCGGCGACGCTACTGCTTTGGGTACTTTCAGGACCCGTCTTGAAACACGGACCAAGGAGTCTAACATGTGCGCGAGTCATTGGGA-CC--GCAAAACCTAAAGGCGTAATGAAAGTGAAGG-TCGACCTTGCGTCGACTGAGGGAGGATGGG-TTGCG--TCAC-GATGCAGCCCCGCACTCCCGGGGCGTCTCATACTCATT---GCGAGTAGAGGCGCACCCAGAGCGTACACGTTGGGACCCGAAAGATGGTGAACTATGCCTGGTCAGGACGAAGTCAGGGGAAACCCTGATGGAGGTCCGTAGCGATTCTGACGTGCAAATCGATCGTCGGAACTGGGTATAGGGGCGAAAGACTAATCGAACCATCTAGTAGCTGGTTCCCTCCGAAGTTTCCCTCAGGATAGCTGGCACTCGCG-TG-AGCGAGTCTCATCTGGTAAAGCGAATGATTAGAGGCCTTGGGGCCGAAACGACCTCAACCTATTCTCAAACTTTAAATGGGTGAGATCTCTGGCTTGCTTGAA-CAGTGAAGCCACGAGAT----TT-------CGGATCAGAGTGCCAAGTGGGCCAATTTT-------------------------
	Neaylax_verbenaca            [58Neaylaxversicolor]             [j019.0.2 FumarAd]   [DQ012603]     --------------------CTCTAAGTGGGTGGT-AAACTCCATCTAAGGCTAAATA-CAACCACGAGACCGA--TAGCGAA-CAAGTACCGTGAGGGAAAGTTGAAAAGAACTTTGAAGAGAGAGTTCAAGAGTACGTGAAACC-GTTCAGGGGTAAACCTGAGAAACCCAAAAGATCGAATGGGGAGATTCATCGTCAGCGGCTTTGGCTTTCGTGTGG-TTCGCGA-TGCT-CG--GGATTT---C---------GG-CACGCG--TCCACTGCG-TTATGTCCGGAGT-CGTCGGCGTGCACTTCTCCCCTAGTAGGACGTCGTGACCCGTTGG-GTGTTGG--TTTAC-GGTCTGG-GT--TTGCCTGTTC--C---GT----CGT---A-T------TT---CACGGAGCAGACCCCC--GG--TTT-CCTGA-CCAACTGCCCGGCGGTACTC-GCACGGT-ATCGGGCCGC----AC---GTGCGTCGGGCCC-GCCGCAAGC--GAGATC-A-GTGTTT-CCCGGAGGTAC-GGACCTAG-CGCCGTCCCCGGGCCTGGTCAGCTGTTGGTCGGCGGTG-T-TCTCAGACAGGCTCAT-----------------GATACCGGTCGGCGACGCTACTGCTTTGGGTACTTTCAGGACCCGTCTTGAAACACGGACCAAGGAGTCTAACATGTGCGCGAGTCATTGGGA-CC--GCAAAACCTAAAGGCGTAATGAAAGTGAAGG-TCGACCTTGCGTCGACTGAGGGAGGATGGG-TTGCG--TCAC-GATGCAGCCCCGCACTCCCGGGGCGTCTCATACTCATT---GCGAGTAGAGGCGCACCCAGAGCGTACACGTTGGGACCCGAAAGATGGTGAACTATGCCTGGTCAGGACGAAGTCAGGGGAAACCCTGATGGAGGTCCGTAGCGATTCTGACGTGCAAATCGATCGTCGGAACTGGGTATAGGGGCGAAAGACTAATCGAACCATCTAGTAGCTGGTTCCCTCCGAAGTTTCCCTCAGGATAGCTGGCACTCGCG-TG-AGCGAGTCTCATCTGGTAAAGCGAATGATTAGAGGCCTTGGGGCCGAAACGACCTCAACCTATTCTCAAACTTTAAATGGGTGAGATCTCTGGCTTGCTTGAA-CAGTGAAGCCACGAGAT----TT-------CGGATCAGAGTGCCAAGTGGGCCAATTTT-------------------------
	Neaylax_versicolor           [57Neaylaxverbenaca]              [326.0.2]            [AY368946]     --------------------CTCTAAGTGGGTGGT-AAACTCCATCTAAGGCTAAATA-CAACCACGAGACCGA--TAGCGAA-CAAGTACCGTGAGGGAAAGTTGAAAAGAACTTTGAAGAGAGAGTTCAAGAGTACGTGAAACC-GTTCAGGGGTAAACCTGAGAAACCCAAAAGATCGAATGGGGAGATTCATCGTCAGCGGCTTTGGCTTTCGTGTGG-TTCGCGA-TGTT-CG--GGATTT---C---------GG-CACGCG--TCCACTGCG-GTATGTCCGAAGT-CGTCGGCGTGCACTTCTCCTCTAGTAGGACGTCGTGACCCGTTGG-GTGTTGG--TTTAC-GGTCTGG-AT--TTGCCTGTTC--C---GT----CGC---A-T------TT---CACGGGGCAGACCCCC--GG--TTA-CCTGA-CCAACTGCCTGGCGGTACTC-GCACGGT-ATCGGGCCGC----AC---GTGCGTCGGGCCC-GCCGCAAGC--GAGATC-A-GTGTTA-CCCGGAGGTGC-GGACCTAG-AGCCGTCCCCGGGCCTGGTCAGCTGTTGGTCGGCGGTG-T-TCTCAGACAGGCTCAT-----------------GATACCGGTCGGCGACGCTACTGCTTTGGGTACTTTCAGGACCCGTCTTGAAACACGGACCAAGGAGTCTAACATGTGCGCGAGTCATTGGGA-CC--GCAAAACCTAAAGGCGTAATGAAAGTGAAGG-TCGACCTTGCGTCGACTGAGGGAGGATGGG-TTGCG--TTAC-GATGCAGCCCCGCACTCCCGGGGCGTCTCGTACTCATT---GCGAGTAGAGGCGCACCCAGAGCGTACACGTTGGGACCCGAAAGATGGTGAACTATGCCTGGTCAGGACGAAGTCAGGGGAAACCCTGATGGAGGTCCGTAGCGATTCTGACGTGCAAATCGATCGTCGGAACTGGGTATAGGGGCGAAAGACTAATCGAACCATCTAGTAGCTGGTTCCCTCCGAAGTTTCCCTCAGGATAGCTGGCACTCGTG-TG-AGCGAGTCTCATCTGGTAAAGCGAATGATTAGAGGCCTTGGGGCCGAAACGACCTCAACCTATTCTCAAACTTTAAATGGGTGAGATCTCTGGCTTGCTTGAA-CAGTGAAGCCACGAGAT----TT-------CGGATCAGAGTGCCAAGTGGGCCAATTTT-------------------------
	Neuroterus_numismalis        [59Neuroterusnumismalis]          [f261.0.1]           [AY368956]     ---------------------------------------------------------------CACGAGACCGA--TAGCGAA-CAAGTACCGTGAGGGAAAGTTGAAAAGAACTTTGAAGAGAGAGTTCAAGAGTACGTGAAACC-GTTCAGGGGTAAACCTGAGAAACCCAAAAGATCGAATGGGGAGATTCATCGTCAGCGGCTTTGGCTTTCGTGTGG-TTCACGA-TGTT-CG--AGACTT---T---------GG-CACGCG--TCCACTGCG-GTATGTCTGGAGT-CGTCGGCGTGCACTTCTCCCCTAGTAGGACGTCGTGACCCGTTGG-GTGTTGG--TTTAC-GGTCTGG-GT--TTGCCTGTTC--C---GT----CGC---ATT------TT---CACGGAGCAGACCCCC--GT--GTA-CCCGA-CCAACTGCCCGGCGGTACTC-GCACGGT-ATCGGGCCGC----AC---GTGCGTCGGGCCC-GCCGCAAGC--GAGATCAA-GTGTTT-CCCGGAGGTGC-GGACCTAG-TGCCGTCCCCGGGCCTGGTCAGCTGTTGGTCGGCGGTG-T-TCTCGGACAGGCTCA-T----------------GATACCGGTCGGCGACGCTACTGCTTTGGGTACTTTCAGGACCCGTCTTGAAACACGGACCAAGGAGTCTAACATGTGCGCGAGTCATTGGGA-CC--GCAAAACCTAAAGGCGTAATGAAAGTGAAGG-TCGACCTTGCGTCGACTAAGGGAGGATGGG-TTGCG--TCAC-GATGCAGCCCCGCACTCCCGGGGCGTCTCGTACTCATT---GCGAGTAGAGGCGCACCCAGAGCGTACACGTTGGGACCCGAAAGATGGTGAACTATGCCTGGTCAGGACGAAGTCAGGGGAAACCCTGATGGAGGTCCGTAGCGATTCTGACGTGCAAATCGATCGTCGGAACTGGGTATAGGGGCGAAAGACTAATCGAACCATCTAGTAGCTGGTTCCCTCCGAAGTTTCCCTCAGGATAGCTGGCACTCGCG-TG-AGCGAGTCTCATCTGGTAAAGCGAATGATTAGAGGCCTTGGGGCCGAAACGACCTCAACCTATTCTCAAACTTTAAATGGGTGAGATCTCTGGCTTGCTTGAA-CAGTGAAGCCACGAGAT----TT-------CGGATCAGAGTGCCAAGTGGGCCAATTTT-------------------------
	Panteliella_bicolor          [60Panteliellabicolor]            [f242.0.1]           [AF395153]     ----------------------------------------------------GAGATATCAACCACGAGACCGA--TAGCGAA-CAAGTACCGTGAGGGAAAGTTGAAAAGAACTTTGAAGAGAGAGTTCAAGAGTACGTGAAACC-GTTCAGGGGTAAACCTGAGAAACCCAAAAGATCGAATGGGGAGATTCATCGTCAGCGGCTTTGGCTTTCGTGTGG-TTCGCGA-TGTT-CG--GGATTT---C---------GA-CACGCG--ACCACTGCG-TTATGTCTGGAGT-CGTCGGCGTGCACTTCTCCTCTAGTAGGACGTCGTGACCCGTTGG-GTGTTGG--TCTAC-GGTCTGG-GT--TTGCCTGTTC--C---GT----CGC---ATT------T----CACGGGGCAGACCCCT--GG--GTA-CCTGA--CAACTGCCCGGCGGTACTC-GCACGGT-ATCGGGCCGC----AC---GTGCGTCGGGCTC-GCCACAAGC--GAGATC-A-GTGTT-TCCCGGAGGTTC-GGACCTAG-CGCCGTCCCCGGGCCTGGTCAGCTGTTGGTTGGCGATG-T-TCTCAGACAGGCTC-AT----------------GATACCGGTCGACGACGCTACTGCTTTGGGTACTTTCAGGACCCGTCTTGAAACACGGACCAAGGAGTCTAACATGTGCGCGAGTCATTGGGA-CC--GCAAAACCTAAAGGCGTAATGAAAGTGAAGG-TCGACCTTGCGTCGACTGAGGGAGGATGGG-TTGCA--TCAC-GATGCAGCCCCGCACTCCCGGGGCGTCTCATACTCATT---GCGAGTAGAGGCGCACCCAGAGCGTACACGTTGGGACCCGAAAGATGGTGAACTATGCCTGGTCAGGACGAAGTCAGGGGAAACCCTGATGGAGGTCCGTAGCGATTCTGACGTGCAAATCGATCGTCGGAACTGGGTATAGGGGCGAAAGACTAATCGAACCATCTAGTAGCTGGTTCCCTCCGAAGTTTCCCTCAGGATAGCTGGCACTCGCG-TG-AGCGAGTCTCATCTGGTAAAGCGAATGATTAGAGGCCTTGGGGCCGAAACGACCTCAACCTATTCTCAAACTTTAAATGGGTGAGATCTCTGGCTTGCTTGAA-CAGT-AAGCCAC------------------------------------------------------------------------
	Paramblynotus_virginianus    [61Paramblynotusvirginianus]      [409.0.2]            [AY368959]     --------------------CTCTAAGTGGGTGGT-AAACTCCATCTAAGGCTAAATA-CACCCACGAGACCGA--TAGCGAA-CAAGTACCGTGAGGGAAAGTTGAAAAGAACTTTGAAGAGAGAGTTCAAGAGTACGTGAAACC-GTTCAGGGGTAAACCTGAGAAATCCAAAAGATCGAATGGGGAGATTCATCGTCAGCGGCTTTGGCTTTCGTGTGGTTTTGTGA-TGTT-CG--AGACCT---C---------GG-CACACG--ATCACTGCG-GTATGTCTGAAGT-CGTCGGCGTGCACTTCTCCCCTAGTAGGACGTCGCGACCCGTTGG-GTGTCGG--TTTAC-GATCTAG-GT--TTGCCTGTTC--C---GT----CAC---ACAT-----TA---TACGGAGTAGACCCCT--GG--TTA-TCTGA-CCGACTGCCCGGCGGTACTC-GCACGGT-ATCGAGTCGC----AC---GTGCGTCCGGCCC-GCTGCAAGC--GAGATC-A-GTGTT-ACCCGGAGGTGC-GGACCTGG-TGCCGTCCCCGGGCCTGCTCAGCTGTTGGTTAGCGGTG-T-TCTCGGACTGACTC-GG----------------AATACCGGTCGGCGACGCTACTGCTTTGGGTACTTTCAGGACCCGTCTTGAAACACGGACCAAGGAGTCTAACATGTGCGCGAGTCATTGGGA-CC--GCAAAACCTAAAGGCGTAATGAAAGTGAAGG-TCGATTTTGTGTCGACTAAGGGAGGATGGG-TTGTG--TTAC-GATGCAATCCCGCACTCCCGGGGCGTCTCGTACTCATT---GCGAGTAGAGGCGCACCCAGAGCGTACACGTTGGGACCCGAAAGATGGTGAACTATGCCTGGTCAGGACGAAGTCAGGGGAAACCCTGATGGAGGTCCGTAGCGATTCTGACGTGCAAATCGATCGTCGGAACTGGGTATAGGGGCGAAAGACTAATCGAACCATCTAGTAGCTGGTTCCCTCCGAAGTTTCCCTCAGGATAGCTGGCACTCGCG-TG-AGCGAGTCTCATCTGGTAAAGCGAATGATTAGAGGCCTTGGGGCCGAAACGACCTCAACCTATTCTCAAACTTTAAATGGGTGAGATCTCTGGCTTGCTTGAA-CTGTGAAGCCATGAGAT----TT-------CGGATCAGAGTGCCAAGTGGGCCAATTTT-------------------------
	Paraspicera_sp.              [62Paraspicerasp]                 [ZL092]              [DQ012604]     ------------------------------------------------------------------------------------------------------------------------------------------------------------------------------------------------------------------------------------------------------------------------------------------------------------------------------------------------------------------------------------------------------------------------------------------------------------------------------------------------------------------------------------------------------------------------------------------------------------------------------------------------------------------------------------------------------------CCCAGGAGTCTAACATGTACGCGAGTCATTGGGA-AT--AAAAAACCTAAAGGCGTAATGAAAGTAAAGG--CGACCTTGTGTCGACTGAGGGAGGATGGG-CTACG--TTAC-GATGTAGCCTCGCACTCCCGGGGCGTCTCGTACTCATT---GCGAGTTGAGGCGCACCTAGAGCGTACACGTTGGGACCCGAAAGATGGTGAACTATGCCTGGTCAGGACGAAGTCAGGGGAAACCCTGATGGAGGTCCGTAGCGATTCTGACGTGCAAATCGATCGTCGGAACTGGGTATAGGGGCGAAAGACTAATCGAACCATCTAGTAGCTGGTTCCCTCCGAAGTTTCCCTCAGGATAGCTGGCACTCATA-TGAAACGAGTCTCATCTGGTAAAGCGAATGATTAGAGGCCTTGGGGCCGAAACGACCTCAACCTATTCTCAAACTTTAAATGGGTGAGATCTCTGGCTTGCTTAAA-TAGTGAAGCCATGAGAT----TT-------CGGATCAGAGTGCCAAGTGGGCCAATTTT-------------------------
	Paraulax_perplexa            []                                []                   [FJ998295]     GTGTTGCTTTGATAGTGCAGCTCTAAGTGGGTGGT-AAACTCCATCTAAGGCTAAATA-CGACCACGAGACCGA--TAGCGAA-CAAGTACCGTGAGGGAAAGTTGAAAAGAACTTTGAAGAGAGAGTTCAAGAGTACGTGAAACC-GTTCAGGGGTAAACCTGAGAAACCCAAAAGATCGATCGGGGAGATTCATCGTCAGCGGCGTTGGCTCGCGTGCGG-ACAGCGA-TGTCGCT--TGGCCT---TCGGGTCGGTGG-CACGCG--TTCGCTGCG-TCGTGTCCGGCGT-CGTCGGCGTGCACTTCTCCCCTAGTAGGACGTCGCGACCCGTTGG-ACGTCGG--TCTAC-GGCTCGG-GCGGTCGCCTGTTC--C---GTCGCGCGC---GCTCGCG--CGTGCTACGGGACAGACCCCC--GA--TGG-CCAGACCCGACTGTCCGGCGGTAATC-GCACGGT-ATCGGGCCG--CACACTCGGTGCGTCTGGGTC-GTCGCAAGC--AAGAGTCA-GTGCT--CCCGGACGCGC-GGACCTAG-CGCCGTCGCCGGGCCTGCTCAGCTGTTGGTCGACGGAT-A-TCTCGGACCGGCCCGTCGAACGAAAG-------GATACCGGTCGGCGACGCTATTGCTTTGGGTACTTTCAGGACCCGTCTTGAAACACGGACCAAGGAGTCTAACATGTGCGCGAGTCATTGGGA-TCT-GTAAAGCCTAAAGGCGCAATGAAAGTGAAGG-TCGGCCTCGCGCCGACCGAGGGAGGATGGG-TCGCG--TCAC-GATGCGGCCCCGCACTCCCGGGGCGTCTCGTACTCGTTTCGGCGAGTTGAGGCGCACCCAGAGCGTACACGTTGGGACCCGAAAGATGGTGAACTATGCCTGGTCAGGACGAAGTCAGGGGAAACCCTGATGGAGGTCCGTAGCGATTCTGACGTGCAAATCGATCGTCGGAACTGGGTATAGGGGCGAAAGACTAATCGAACCATCTAGTAGCTGGTTCCCTCCGAAGTTTCCCTCAGGATAGCTGGCACTCGCG-TA-AACGAGTCTCATCTGGTAAAGCGAATGATTAGAGGCCTTGGGGCCGAAACGACCTCAACCTATTCTCAAACTTTAAATGGGTGAGATCTCTGGCTTGCTCGAA-CGTTGAAGCCACGAGATTTACTT-----GCCGGATCAGAGTGCCAAGTGGGCCAATTTTGGTAAGCAGAACTGGCGCTGTGGGA
	Parnips_nigripes_A           [63Parnipsnigripes]               [j004.0.1]           [AY368958]     -----------------------------------------------------------------------C-A--TAGCGAA-CAAGTACCGTGAGGGAAAGTTGAAAAGAACTTTGAAGAGAGAGTTCAAGAGTACGTGAAACC-GTTCAGGGGTAAACCTGAGAAACCCAAAAGATCGAATGGGGAGATTCATCGTCAGCGGCTTTGGCTTTCGTGTGG-TTCGCGA-TGCT-CG--TGACTT---C--------TGG-CACACG--TCCACTGCG-GTATGCCCGGAGT-CGTCGGCGTGCACTTCTCCCCTAGTAGGACGTCGCGACCCGTTGG-GTGTCGG--TTTAC-GAACTGG-GT--TTGCCTGTTC--C---GT----CGC---A--------TGAATTATGGTGCAGACCCCT--GG--ATA-TCTGA-CCGACTGCCTGGCGGTACTC-GCACGGT-ATCGAGCCGC----AC---GTGCGTCGGGCCC-GCCGCAAGC--GAGATC-A-GTGATA-CCCGGAGGTGC-GGACCTAG-TGCCGTCCCCGGGCCTGGTCAGCTGTTGGTCGGCGGTG-T-TCTCGGACTGGCTCA-G----------------AATACCGGTCGGCGACGCTACTGCTTTGGGTACTTTCAGGACCCGTCTTGAAACACGGACCAAGGAGTCTAACATGTGCGCGAGTCATTGGGA-CT--GCAAAACCTAAAGGCGTAATGAAAGTGAAGG-TCGACCTTGCGTCGACTGAGGGAGGATGGG-TTGCG--TTAC-GATGCAGCCCCGCACTCCCGGGGCGTCTCGTACTCATT---GCGAGTAGAGGCGCACCCAGAGCGTACACGTTGGGACCCGAAAGATGGTGAACTATGCCTGGTCAGGACGAAGTCAGGGGAATCCCTGATGGAGGTCCGTAGCGATTCTGACGTGCAAATCGATCGTCGGAACTGGGTATAGGGGCGAAAGACTAATCGAACCATCTAGTAGCTGGTTCCCTCCGAAGTTTCCCTCAGGATAGCTGGCACTCGCG-TG-AGCGAGTCTCATCTGGTAAAGCGAATGATTAGAGGCCTTGGGGCCGAAACGACCTCAACCTATTCTCAAACTTTAAATGGGTGAGATCTCTGGCTTGCTTGAA-CGGTGAAGCCATGAGAT----TT-------CGGATCAGAGTGCCAAGTGGGCCAATTTT-------------------------
	Parnips_nigripes_B           [64Parnipsspn]                    [Type3580.64.0.1]    [DQ012605]     --------------------CTCTAAGTGGGTGGT-AAACTCCATCTAAGGCTAAATA-CAACCACGAGACCGA--TAGCGAA-CAAGTACCGTGAGGGAAAGTTGAAAAGAACTTTGAAGAGAGAGTTCAAGAGTACGTGAAACC-GTTCAGGGGTAAACCTGAGAAACCCAAAAGATCGAATGGGGAGATTCATCGTCAACGGCTTTGGCTTTCGTGTGG-TTCGCGA-TGTT-CG--GGACTT---T---------GG-CACGCG--TCCACTGCG-GTATGTCTGGGGT-CGTCGGCGTGCACTTCTCCCCTAGTAGGACGTCGTGACCCGTTGG-GTGTTGG--TTTAC-GGTCTAG-GT--TCGCCTGTTC--C---GT----CGC---ATGA-----AT---TATGGTGCAGACCCCT--GG--ATA-TCTGA-CCGACTGCCTGGCGGTACTC-GCACGGT-ATCGAGCCGC----AC---GTGCGTCGGGCCC-GCCGCAAGC--GAGATC-A-GTGAT-ACCCGGAGG--C-GGACCTAG-TGCCGTCCCCGGGCCTGGTCAGCTGTTGGTCGGCGGTG-T-TCTCGGACTGGCTC-AG----------------AATACCGGTCGGCGACGCTACTGCTTTGGGTACTTTCAGGACCCGTCTTGAAACACGGACCAAGGAGTCTAACATGTGCGCGAGTCATTGGGA-CT--GCAAAACCTAAAGGCGTAATGAAAGTGAAGG-TCGACCTTGCGTCGACTGAGGGAGGATGGG-TTGCG--TTAC-GATGCAGCCCCGCACTCCCGGGGCGTCTCGTACTCATT---GCGAGTAGAGGCGCACCCAGAGCGTACACGTTGGGACCCGAAAGATGGTGAACTATGCCTGGTCAGGACGAAGTCAGGGGAAACCCTGATGGAGGTCCGTAGCGATTCTGACGTGCAAATCGATCGTCGGAACTGGGTATAGGGGCGAAAGACTAATCGAACCATCTAGTAGCTGGTTCCCTCCGAAGTTTCCCTCAGGATAGCTGGCACTCGCG-TG-AGCGAGTCTCATCTGGTAAAGCGAATGATTAGAG-CCTTGGGGCCGAAACGACCTCAACCTATTCTCAAACTTTAAATGGGTGAGATCTCTGGCTTGCTTGAA-CAGTGAAGCCACGAGAT----TT-------CGGATCAGAGTGCCAAGTGGGCCATTTTT-------------------------
	Pediaspis_aceris             [65Pediaspisaceris]               [f240.0.2]           [AY368955]     -------------------------------------------------------ATA-TAACCACGAGACCGA--TAGCGAA-CAAGTACCGTGAGGGAAAGTTGAAAAGAACTTTGAAGAGAGAGTTCAAGAGTACGTGAAACC-GTTCAGGGGTAAACCTGAGAAACCCAAAAGATCGAATGGGGAGATTCATCGTCAGCGGCATTGGCTTTCGTGTGG-TTCACGA-TGTT-TGCAGGACCCTCGC--------GGG-CACGCG--TCCACTGCG-TTATGTCCGGTGT-CGTCGGCGTGCACTTCTCCTCTAGTAGGACGTCGCGACCCGTTGG-GTGTCGG--TTTAC-GGTCCGG-GT--TTGCCTGTTC--T---AT----CGT---ACT------TG--TTATAGAGCAGACCCTC--GG--TAA-TCTGA-CCGACTGCTCGGCGGTACTC-GTAAGGT-ATCGGGCCGC----AC---GTGCGTCGGGCCC-GCTGCAAGC--CGGATC-A-GTGTTA-CCCGGAGGTGC-GGACCTAG-TGCCGTCCCCGGGCCTGATCAGCTGTTGGTCGGCGGTG-T-TCTCGGACTGGCTCATT----------------GATACCGGTCGGCGACGCTACTGCTTTGGGTACTTTCAGGACCCGTCTTGAAACACGGACCAAGGAGTCTAACATGTGCGCGAGTCATTGGGA-CT--GCAAAACCTAAAGGCGTAATGAAAGTGAAGG-TCGATCTTGCGTCGACTGAGGGAGGATGGG-TTGCG--TTAC-GATGCAGCCCCGCACTCCCGGGGCGTCTCGTACTCATT---GCGAGTAGAGGCGCACCCAGAGCGTACACGTTGGGACCCGAAAGATGGTGAACTATGCCTGGTCAGGACGAAGTCAGGGGAAACCCTGATGGAGGTCCGTAGCGATTCTGACGTGCAAATCGATCGTCGGAACTGGGTATAGGGGCGAAAGACTAATCGAACCATCTAGTAGCTGGTTCCCTCCGAAGTTTCCCTCAGGATAGCTGGCACTCGTG-TG-ATTGAGTCTCATCTGGTAAAGCGAATGATTAGAGGCCTTGGGGCCGAAACGACCTCAACCTATTCTCAAACTTTAAATGGGTGAGATCTCTGGCTTGCTTGAA-CAGTGAAGCCACGAGAT----TT-------CGGATCAGAGTGCCAAGTGGGCCAATTTT-------------------------
	Periclistus_brandtii         [66Periclistusbrandtii]           [j002.0.1]           [AF395152]     ------------------------------------------------------------------------------------AAGGTACCGTGAGGGAAAGTTGAAAAGAACTTTGAAGAGAGAGTTCAAGAGTACGTGAAACC-GTTCAGGGGTAAACCTGAGAAACCCAAAAGATCGAATGGGGAGATTCATCGTCAGCGACTTTGGCTTTCGTGTGT-GTCGCGA-TGTT-CG--GGGCTT---C---------GG-CACGCG--TCCACTGCG-GTATGTCTAGGGT-CGTCGGCGTGCACTTCTCCCCTAGTAGGACGTTACGACCCGTTAG-GTGTTGG--TTTAC-GGTCTGG-GT--TTGCCTGTTT--C---GT----TGC---ACT------TT---TACGGAGCAGACCCCC--GG--TAA-CCTGA-CCAACTGCCCGACGGTACTC-GTACGGT-ATCGGGCCGC----AC---GTGCGTCGGGCCC-GTCGCAAGC--TTGAGC-A-GTGTTATCCCGGATGTGC-GGACCTAG-TGCCGTCACCGGGCCTGGTCAGCTGTTGGTCGACGGTG-T-TCTCGGACTGGCTCA-T----------------GATACCGGTCAGTGACGCTACTGCTTTGGGTACTTTCAGGACCCGTCTTGAAACACGGACCAAGGAGTCTAACATGTGCGCGAGTCATTGGGA-CC--GCAAAACCTAAAGGCGTAATGAAAGTGAAGG-TCGACCTTGCGTCGACTAAGGGAGGATGGG-TTGCG--TCAC-GATGCAGCCCCGCACTCCCGGGGCGTCTCGTACTCATT---GCGAGTAGAGGCGCACCCAGAGCGTACACGTTGGGACCCGAAAGATGGTGAACTATGCCTGGTCAGGACGAAGTCAGGGGAAACCCTGATGGAGGTCCGTAGCGATTCTGACGTGCAAATCGATCGTCGGAACTGGGTATAGGGGCGAAAGACTAATCGAACCATCTAGTAGCTGGTTCCCTCCGAAGTTTCCCTCAGGATAGCTGGCACTCGCG-TG-AGCGAGTCTCATCTGGTAAAGCGAATGATTAGAGGCCTTGGGGCCGAAACGACCTCAACCTATTCTCAAACTTTAAATGGGTGAGATCTCTGGCTTGCTTGAA-CAGTGAAGCCACGAGAT----TT-------CGGATCAGAGTGCCAAGTGGGCCAATTTT-------------------------
	Periclistus_pirata           [67Periclistuspirata]             [413.0.2]            [DQ012606]     --------------------CTCTAAGTGGGTGGT-AAACTCCATCTAAGGCTAAATA-CAACCACGAGACCGA--TAGCGAA-CAAGTACCGTGAGGGAAAGTTGAAAAGAACTTTGAAGAGAGAGTTCAAGAGTACGTGAAACC-GTTCAGGGGTAAACCTGAGAAACCCAAAAGATCGAATGGGGAGATTCATCGTCAGCGACTTTGGCTTTCGTGTGG-TTCGCGA-TGTT-CG--GGGCTT---C---------GG-CACGCG--TCCACTGCG-ATATGTCTAGGGT-CGTCGGCGTGCACTTCTCCCCTAGTAGGACGTTACGACCCGTTGG-GTGTTGG--TTTAC-GGTCTGG-GT--TTGCCTGTTT--C---GT----TGC---ACTT-----T----CACGGAGCAGACCCCC--GG--TAA-CCTGA-CCAACTGCCCGACGGTACTC-GTACGGT-ATCGGGCCGC----AC---GTGCGTCGGGCCC-GTCGCAAGC--TTGAGC-A-GTGTTATCCCGGATGTGC-GGACCTAG-TGCCGTCACCGGGCCTGGTCAGCTGTTGGTCGACGGTG-T-TCTCGGACTGGCTCAAT----------------GATACCGGTCAGTGACGCTACTGCTTTGGGTACTTTCAGGACCCGTCTTGAAACACGGACCAAGGAGTCTAACATGTGCGCGAGTCATTGGGA-CC--GCAAAACCTAAAGGCGTAATGAAAGTGAAGG-TCGACCTTGCGTCGACTAAGGGAGGATGGG-TTGCG--TCAC-GATGCAGCCCCGCACTCCCGGGGCGTCTCGTACTCATT---GCGAGTAGAGGCGCACCCAGAGCGTACACGTTGGGACCCGAAAGATGGTGAACTATGCCTGGTCAGGACGAAGTCAGGGGAAACCCTGATGGAGGTCCGTAGCGATTCTGACGTGCAAATCGATCGTCGGAACTGGGTATAGGGGCGAAAGACTAATCGAACCATCTAGTAGCTGGTTCCCTCCGAAGTTTCCCTCAGGATAGCTGGCACTCGCG-TG-AGCGAGTCTCATCTGGTAAAGCGAATGATTAGAGGCCTTGGGGCCGAAACGACCTCAACCTATTCTCAAACTTTAAATGGGTGAGATCTCTGGCTTGCTTGAA-CAGTGAAGCCACGAGAT----TT-------CGGATCAGAGTGCCAAGTGGGCCAATTTT-------------------------
	Phanacis_centaureae          [68Phanaciscentaureae]            [344.0.2]            [AY368953]     ----------------------------------------------------------------------CCGA--TAGCGAA-CAAGTACCGTGAGGGAAAGTTGAAAAGAACTTTGAAGAGAGAGTTCAAGAGTACGTGAAACC-GTTCAGGGGTAAACCTGAGAAACCCAAAAGATCGAATGGGGAGATTCATCGTCAGCGGCTTTGGCTTTCGTGTGG-TTCGTGA-TGTT-CG--TGACTT---T---------GG-CACACG--TCCACTGCG-GTATGTCCGGGGT-CGTCGGCGTGCACTTCTCCCCTAGTAGAACGTCGTGACCCGTTGG-GTGTTGG--TTTAC-GTTCTGG-GT--TTGCCTGTTC--C---GT----TGT---A-T------TT---TACGGAGCATACTCCC--GG--TTA-ACTGA-CCAACTGCCCGGCGGTACTC-GTATGGT-ATCGAGCCGC----AC---GTGCGTCGGGCCC-GTCGCAAGC--GAGATC-A-GTGTTTACCCGGAGGTGC-GGACCTAG-CGCCGTCCCCGGGCCTGGTCAGCTGTTGGCCGTCGGTG-T-TCTCTGACAGGCTCA-G----------------GATACCGGTCGGCGACGCTACTGCTTTGGGTACTTTCAGGACCCGTCTTGAAACACGGACCAAGGAGTCTAACATGTGCGCAAGTCATTGGGA-CTG-GTAAAACCTAAAGGCGTAATGAAAGTGAAGG-TCGACCTTGCGTCGACTAAGGGAGGATGGG-TTATA--TCAC-GATGTAGCCCCGCACTCCCGGGGCGTCTCATACTCATT---GCGAGTAGAGGCGCACCCAGAGCGTACACGTTGGGACCCGAAAGATGGTGAACTATGCCTGGTCAGGACGAAGTCAGGGGAAACCCTGATGGAGGTCCGTAGCGATTCTGACGTGCAAATCGATCGTCGGAACTGGGTATAGGGGCGAAAGACTAATCGAACCATCTAGTAGCTGGTTCCCTCCGAAGTTTCCCTCAGGATAGCTGGCACTCGCG-TG-AGCGAGTCTCATCTGGTAAAGCGAATGATTAGAGGCCTTGGGGCCGAAACGACCTCAACCTATTCTCAAACTTTAAATGGGTGAGATCTCTGGCTTGCTTGAA-CAGTGAAGCCACGAGAT----TT-------CGGATCAGAGTGCCAAGTGGGCCAATTTT-------------------------
	Phanacis_hypochoeridis       [69Phanacishypochoeridis]         [321.0.2]            [AY368952]     --------------------CTCTAAGTGGGTGGT-AAACTCCATCTAAGGCTAAATA-CAACCACGAGACCGA--TAGCGAA-CAAGTACCGTGAGGGAAAGTTGAAAAGAACTTTGAAGAGAGAGTTCAAGAGTACGTGAAACC-GTTCAGGGGTAAACCTGAGAAACCCAAAAGATCGAATGGGGAGATTCATCGTCAGCGGCTTTGGCTTTCGTGTGG-TTCGTGA-TGTT-CA--AGACTT---C---------GG-CACACG--TCCACTGCG-GTATGTCCAGAGT-CGTCGGCGTGCACTTCTCCCCTAGTAGAACGTCGTGACCCGTTGG-GTGTTGG--TTTACGGTCCTAG-GT--TTGTCTGTTT--C---GT----CGC---A-T------TT---CACGAAGCATACCCCA--GG--TTA-CCTGA-CCAACTGCCCGGCGGTACTC-GCACGGT-ATCGAGCCGC----A----GTGCGTCGGGCCC-GTCGCAAGT--GAGATC-A-GCGTT-ACCCGGAGGTGC-GGACCTAG-CGCCGTCCCCGGGCCTGATCAGCTGTTGGTCGGCGGTG-T-TCTCTGACAGGCTC-AT----------------GATACCGGTCGGCGACGCTACTGCTTTGGGTACTTTCAGGACCCGTCTTGAAACACGGACCAAGGAGTCTAACATGTGCGCAAGTCATTGGGA-TT--GCAAAACCTAAAGGCGTAATGAAAGTGAAGG-TCGACCTTGCGTCGACTAAGGGAGGATGGG-TTGCG--TCAC-GATGCAGCCCCGCACTCCCGGGGCGTCTCATACTCATT---GCGAGTAGAGGCGCACCCAGAGCGTACACGTTGGGACCCGAAAGATGGTGAACTATGCCTGGTCAGGACGAAGTCAGGGGAAACCCTGATGGAGGTCCGTAGCGATTCTGACGTGCAAATCGATCGTCGGAACTGGGTATAGGGGCGAAAGACTAATCGAACCATCTAGTAGCTGGTTCCCTCCGAAGTTTCCCTCAGGATAGCTGGCACTCGCG-TG-AGCGAGTCTCATCTGGTAAAGCGAATGATTAGAGGCCTTGGGGCCGAAACGACCTCAACCTATTCTCAAACTTTAAATGGGTGAGATCTCTGGCTTGCTTGAA-CAGTGAAGCCACGAGAT----TT-------CGGATCAGAGTGCCAAGTGGGCCAATTTT-------------------------
	Phanacis_phlomidis           [93Phanacis_phlomidis]            []                   []             ----------------------------------------------------------------------------------------------------------------------------------------------------------------------------------------------------------------------------------------------------------------------------------------------------------------------------------------------------------------------------------------------------------------------------------------------------------------------------------------------------------------------------------------------------------------------------------------------------------------------------------------------------------------------------------------------------------------------------------------------------------------------------------------------------------------------------------------------------------------------------------------------------------------------------------------------------------------------------------------------------------------------------------------------------------------------------------------------------------------------------------------------------------------------------------------------------------------------------------------------------------------------------------------------
	Plagiotrochus_quercusilicis  [70Plagiotrochusquercusilicis]    [j005.0.1]           [AF395154]     ----------------------------------------------------------------GGTAAACCGAACTGGCGCTGTTGGCG-CGTGAGGGAAAGTTGAAAAGAACTTTGAAGAGAGAGTTCAAGAGTACGTGAAACC-GTTCAGGGGTAAACCTGAGAAACCCAAAAGATCGAATGGGGAGATTCATCGTCAGCGGCTTTGGCTTTCGTGTGG-TACGCGA-TGCGATG--GGATTT---C---------GG-CACGCG--TCCACTGCG-TAATGTCCGGAGA-CGTCGGCGTGCACTTCTCCCCTAGTAGGACGTCGTGACCCGTTGG-GTGTTGG--TCTAC-GGTCCGG-GT--TTGCCTGTTC--C---GT----CGC---ATT------TT--TTGCGGAGCAGACCCCC--GG--TAA-CCCGA-CCAACTGCCCGGCGGTACTC-GCAAGGT-ATCGGGCCGC----AC---GTGCGTCGGGCCC-GTCGCAAGC--GAGATC-A-GTGTTATCCTGGAGGTGC-GGACCTAG-TGCCGTCCCCGGGCCTGGTCAGCTGTTGGTCGACGGTG-T-TCTCGGACTGGCTCT-A----------------AATACCGGTCGGCGACGCTACTGCTTTGGGTACTTTCAGGACCCGTCTTGAAACACGGACCAAGGAGTCTAACATGTTCGCGAGTCATTGGGA-CC--GCAAAACCTAAAGGCGAAATGAAAGTGAAGG-TCGACCTCGCGTCGACTGAGGGAGGATGGG-TTGCG--TCAC-GATGCAGCCCCGCACTCCCGGGGCGTCTCGTACTCATT---GCGAGTAGAGGCGCACCCAGAGCGTACACGTTGGGACCCGAAAGATGGTGAACTATGCCTGGCCAGGACGAAGTCAGGGGAAACCCTGATGGAGGTCCGTAGCGATTCTGACGTGCAAATCGATCGTAGGAGCTGGGTATAGGGGCGAAAGACTAATCGAACCATCTAGTAGCTGGTTCCCTCCGAAGTTTCCCTCAGGATAGCTGGCACTCGCGTGA-AGCGAGTCTCATCTGGTAAAGCGAATGATTAGAGGCCTTGGGGCCGAAACGACCTCAACCTATTCTCAAACTTTAAATGGGTGAGATCTCTGGCTTGCTTGAA-CAGTGAAGCCACGAGAT----TT-----TTCGGATCAGAGTGCCAAGTGGGCCAATTTT-------------------------
	Plectocynips_pilosus         []                                [TBA]                [TBA]          --------------------CTCTAAGTGGGTGGT-AAACTCCATCTAAGGCTAAATA-CAACCACGAGACCGA--TAGCGAA-CAAGTACCGTGAGGGAAAGTTGAAAAGAACTTTGAAGAGAGAGTTCAAGAGTACGTGAAACC-GTTCAGGGGTAAACCTGAGAAACCCAAAAGATCGAATGGGGAGATTCATCGTCAGCGGCTTTGGCTTCCGTGTGGTTTTGTGA-TGTT-TTTAAGATTTTGGT--CTTTATTAA-TACACA--TCTGCTGCG-GTATGTCTAGAGT-CGTCGGCGTGCACTTCTCCCCTAGTAGGACGTCGCGACCCGTTAG-GTGTCGG--TTTAC-GGTCTGG-GTGGTTGACTGTTT--C---GT----CAT---ATTTATTTATG---TACGGAGCATACCCCT--AG--TTA-TCTAA-CCGACTGCCCGGCGGTACTC-GTACGGT-ACTGAGCCGC----ACTTTGTGCGTCAGGCCC-GTTGCAAGC--GAGATC---AGAATAACCTGAAGTTACGGGACCTAG-TGCCGTACTCAGGCCTGGTCAGCTGTTGGTCAACGGTG-T-TCTCAGACTGGCTCATTTCAATTATTG------AATACCGGTCGGCGACGCTACTGCTTTGGGTACTTTCAGGACCCGTCTTGAAACACGGACCAAGGAGTCTAACATGTGCGCGAGTCATTGGGA-CT--GTAAAACCTAAAGGCGTAATGAAAGTGAAGG-TTGACCTTGCGTTGACTAAGGGAGGATGGG-TTGTG--TTAC-GATGCAGCCCCGCACTCCCGGGGCGTCTCGTACTCATT---ACGAGTAGAGGCGCACCCAGAGCGTACACGTTGGGACCCGAAAGATGGTGAACTATGCCTGGTCAGGACGAAGTCAGGGGAAACCCTGATGGAGGTCCGTAGCGATTCTGACGTGCAAATCGATCGTCGGAACTGGGTATAGGGGCGAAAGACTAATCGAACCATCTAGTAGCTGGTTCCCTCCGAAGTTTCCCTCAGGATAGCTGGCACTCACG-TG-AGCGAGTCTCATCTGGTAAAGCGAATGATTAGAGGCCTTGGGGCCGAAACGACCTCAACCTATTCTCAAACTTTAAATGGGTGAGATCTCTGGCTTGCTTGAA-CGATGAAGCCATGAGAT----TT-------CGGATCAGAGTGCCAAGTGGGCCAATTTT-------------------------
	Plectocynips_sp.             [71Plectocynipssp]                [MB264]              [AY675670]     ---------------------TCTAAGTGGGTGGT-AAACTCCATCTAAGGCTAAATA-TAACCACGAGACCGA--TAGCGAA-CAAGTACCGTGAGGGAAAGTTGAAAAGAACTTTGAAGAGAGAGTTCAAGAGTACGTGAAACC-GTTCAGGGGTAAACCTGAGAAACCCAAAAGATCGAATGGGGAGATTCATCGTCAGCGGCTTTGGCTTCTCAGTGGTTTTGTGA-TGTT-AG--AGATTT---C---------GGTCACGGG--GCCGCTGTT-GTATGTCTAGGGT-CGTCGGCGTGCACTTCTCCCCTAGTAGGACGTCGCGACCCGTTGG-GTGTCGG--TTTAC-GGTCTGG-AT--TTGCCTGTTT--C---GT----CAT---A--------TTTATTACGGAGCAGACCCCT--AG--TTA-TCTAA-CCGACTGCCCGGCGGTACTC-GCACGGT-ATTGAGCCGC----AT---GTGCGTCGGGCCC-GTTGCAAGC--GAGATC-A-GTGTA-ACCTGAA-GTAC-GGACCTAG-TGCCGTACTCAGGCCTGGTCAGCTGTTGGTCAGCGGTG-T-TCTCGGACTGGCTCA-G----------------AATACCGGTCGGCGACGCTACTGCTTTGGGTACTTTCAGGACCCGTCTTGAAACACGGACCAAGGAGTCTAACATGTGCGCGAGTCATTGGGA-CC--GCAAAACCTAAAGGCGTAATGAAAGTGAAGG-TCGACCTTGCGTCGACTAAGGGAGGATGGG-TTGCG--TTAC-GATGCAGCCCCGCACTCCCGGGGCGTCTCATACTCATT---ACGAGTAGAGGCGCACCCAGAGCGTACACGTTGGGACCCGAAAGATGGTGAACTATGCCTGGTCAGGACGAAGTCAGGGGAAACCCTGATGGAGGTCCGTAGCGATTCTGACGTGCAAATCGATCGTCGGAACTGGGTATAGGGGCGAAAGACTAATCGAACCATC-------------------------------------------------------------------------------------------------------------------------------------------------------------------------------------------------------------------------------------------------
	Qwaqwaia_scolopiae           []                                [TBA]                [TBA]          ---------------------TCTAAGTGGGTGGT-AAACTCCATCTAAGGCTAAATA-TAACCACGAGACCGA--TAGCGAA-CAAGTACCGTGAGGGAAAGTTGAAAAGAACTTTGAAGAGAGAGTTCAAGAGTACGTGAAACC-GTTCAGGGGTAAACCTGAGAAACCCAAAAGATCGAATGGGGAGATTCATCGTCAGCGGCTTTGGCTTTCGTGTGG-TTCGCGA-TGTC-TG--GGACTT---CTTGTCTTGTGA-CACTCG--TCCACTGCG-GTATGTCCGGAGA-CGTCGGCGTGCACTTCTCCCCTAGTAGGACGTCGTGACCCGTTGG-GTGTTGG--TTTAC-GGTCTGG-GTGGTTGCCTGTTC--C---GT----CAT---ATTTATTTATG---CACGGGATAGACCCCC--GG--TTATCCTAA-CCAACTGCTTGGCGGTACTC-GCAAGGT-ATCGAGCCGCATTTAT---GTGCGTCGGGCCT-GTCGCAAGC--CAGATC-A-GTGTTAACCCGGATGTGC-GGACCTAG-TGCCGTCACCGGGCCTGGTCAGCTGTTGGTCGGCAGTG-T-TCTCGGACAGGCTC-ATTAAAATAATTATTTAAAATACCGGTCGGCGACGCTACTGCTTTGGGTACTTTCAGGACCCGTCTTGAAACACGGACCAAGGAGTCTAACATGTGCGCGAGTCATTGGGA-TC--GCAAAACCTAAAGGCGTAATGAAAGTGAAGG-TTGACCTTGCGTCGACTAAGGGAGGATGAG-TTGTG--TCAC-GATACAGCTCCGCACTCCCGGGGCGTCTCGTACTCAAT---ACGAGTAGAGGCGCACCCAGAGCGTACACGTTGGGACCCGAAAGATGGTGAACTATGCCTGGTCAGGACGAAGTCAGGGGAAACCCTGATGGAGGTCCGTAGCGATTCTGACGTGCAAATCGATCGTCGGAACTGGGTATAGGGGCGAAAGACTAATCGAACCATCTAGTAGCTGGTTCCCTCCGAAGTTTCCCTCAGGATAGCTGGCACTCGAG-GG-ACTGAGTCTCATCTGGTAAAGCGAATGATTAGAGGCCTTGGGGCCGAAACGACCTCAACCTATTCTCAAACTTTAAATGGGTGAGATCTCTGGCTTGCTTGAA-CATTGAAGCCACGAGAT----TT-------CGGATCAGAGTGCCAAGTGGGCCAATTTT-------------------------
	Rhodus_oriundus              [72Rhodusoriundus]                [j010.0.1]           [AY368944]     ---------------------------------------------------------------------ACCAC--TAGCGA--CAAGTACCGTGAGGGAAAGTTGAAAAGAACTTTGAAGAGAGAGTTCAAGAGTACGTGAAACC-GTTCAGGGGTAAACCTGAGAAACCCAAAAGATCGAATGGGGAGATTCATCGTCAGCGGCTTTGGCTTTCGTGTGA-TTCGCGA-TGCT-TG--AGATTT---C---------GG-CACACG--TCCACTGCGTTTATGTCCGGAGT-CGTCGGCGTGCACTTCTCCCCTAGTAGGACGTCGTGACCCGTTGG-GTGTTGGTTTTTAC-GGTCTGG-GT-GTTGCCTGTTC--C---GT----CGT---ATT------TT---CACGGGGCAGACCCCC--GG--TTT-CCTGA-CCAACTGCCTGACGGTACTC-GCACGGT-ATCGGGCCGC----AC---GTGCGTCGGGCCC-GCCGCAAGC--GAGATC-A-GTGTTT-CCCGGTGGTAC-GGACCTAG-CGCCGTCACCGGGCCTGGTCAGCTGTTGGTCGGCGGTG-T-TCTCAGACAGGCTCA-A----------------TATACCGGTCGGCGACGCTATTGCTTTGGGTACTTTCAGGACCCGTCTTGAAACACGGACCAAGGAGTCTAACATGTGCGCGAGTCATTGGGA-CC--GCAAAACCTAAAGGCGTAATGAAAGTGAAGG-TCGACCTTGCGTCGACTGAGGGAGGATGGG-TTGTG--TCAC-GATGCAGCTCCGCACTCCCGGGGCGTCTCATACTCATT---GCGAGTAGAGGCGCACCCAGAGCGTACACGTTGGGACCCGAAAGATGGTGAACTATGCCTGGTCAGGACGAAGTCAGGGGAAACCCTGATGGAGGTCCGTAGCGATTCTGACGTGCAAATCGATCGTCGGAACTGGGTATAGGGGCGAAAGACTAATCGAACCATCTAGTAGCTGGTTCCCTCCGAAGTTTCCCTCAGGATAGCTGGCACTCGCG-TG-AGCGAGTCTCATCTGGTAAAGCGAATGATTAGAGGCCTTGGGGCCGAAACGACCTCAACCTATTCTCAAACTTTAAATGGGTGAGATCTCTGGCTTGCTTGAA-CAGTGAAGCCACGAGAT----TT-------CGGATCAGAGTGCCAAGTGGGCCAATTTT-------------------------
	Rhoophilus_loewi             [73Rhoophilusloewi]               [j021.0.2]           [DQ012607]     --------------------CTCTAAGTGGGTGGT-AAACTCCATCTAAGGCTAAATA-CAACCACGAGACCGA--TAGCGAA-CAAGTACCGTGAGGGAAAGTTGAAAAGAACTTTGAAGAGAGAGTTCAAGAGTACGTG-AACC-GTTCAGGGGTAAACCTGAGAAACCCAAAAGATCGAATGGAGAGATTCATCGTCAACGGCTTTGGCTTTCGTGTGG-TTCGCGA-TGTC-CG--GGATTT---C---------GA-CACGCG--TCCACT-CG-GTATGTCTGGAGT-CGTCGTCGTGCACTTCTCCCCTAGTAGGACGTCGTGACCCGTT-G-GTGTTGG--TTTAC-GGTCTGG-GT--TTGC-TGTTC--C---GT----CGT---ATT------T----TACG-AGCAGACCCCC--GG--TCA-TCTGA-CCAACTGCCC--CGGTATAC-GT-CGGT-ATCGAGTCGC----AT---GTGCGTCGGTCCT-ACCGCAAGC--TTTGTTCA-GTTTTA--TCAG-GGTACGGCACCTAG-TGCCGTCCCCTGGC-TGATCA-CTGTTGGTCG-CAGTG-T-TCTCG----GGCTC-AT-----------------ATGCCGGTCA--GA-GCTA-T-CTTTGGG-ACTTTCAG--CCCGTCTT-----AC-------GGAGTCTAACATGTGCGCGAGTCATTGGGA-CC--GCAAAACCTAAAGGCGTAATGAAAGTAAAGG-TCGACCTTGCGTCGACTAAGGGAAGATGGG-TTGCG--TTAC-GATGCAGCCCCGCACTCCCGGGGCGTCTCGTACTCATT---GCGAGTAGAGGCGCACCCAGAGCGTACACGTTGGGACCCGAAAGATGGTGAACTATGCCTGGTCAGGACGAAGTCAGGGGAAACCCTGATGGAGGTCCGTAGCGATTCTGACGTGCAAATCGATCGTCGGAACTGGGTATAGGGGCGAAAGACTAATCGAACCATCTAGTAGCTGGTTCCCTCCGAAGTTTCCCTCAGGATAGCTGGCACTCGCG-TG-AGCGAGTCTCATCTGGTAAAGCGAATGATTAGAGGCCTTGGGGCCGAAACGACCTCAACCTATTCTCAAACTTTAAATGGGTGAGATCTCTGGCTTGCTTAAA-CAGTGAAGCTACGAGAT----TT-------CGGATCAGAGTGCCAAGTGGGCCAATTTT-------------------------
	Saphonecrus_lusitanicus      [80Synergusumbraculus]            [j014]               [DQ012613]     ---------------------------------------------------------------------------------------------------------------------------------------------------------------------------------------------------------------------------------------------------------------------------------------------------------------------------------------------------------------------------------------------------------------------ATTTTACGGAGCAGACCCCC--GG--CTA-CCTGA-CCAACTGCCTGGCGGTACTC-GTATGGT-ATCGGGCCGC----AC---GTGCGTCGGGCCC-GTCGCAAGC--TAGATC---AGTGTTTCTCGGAGGTGC-GGACCTAG-TGCCGTCCCCGGGCCTGGTCAGCTGTTGGTCGGCGGTG-T-TCTCGGACAGGCTCT------------------GATACCGGTCAGTGACGCTACTGCTTTGGGTACTTTCAGGACCCGTCTTGAAACACGGACCAAGGAGTCTAACATGTGCGCGAGTCATTGGGA-CC--GCAAAACCTAAAGGCGTAATGAAAGTGAAGG-TCGATCTTGCGTCGACTAAGGGAGGATGGG-TTGTA--TTAC-GATACAGCTCCGCACTCCCGGGGCGTCTCGTACTCATT---GCGAGTTGAGGCGCACCCAGAGCGTACACGTTGGGACCCGAAAGATGGTGAACTATGCCTGGTCAGGACGAAGTCAGGGGAAACCCTGATGGAGGTCCGTAGCGATTCTGACGTGCAAATCGATCGTCGGAACTGGGTATAGGGGCGAAAGACTAATCGAACCATCTAGTAGCTGGTTCCCTCCGAAGTTTCCCTCAGGATAGCTGGCACTCGTT-TG-AGCGAGTCTCATCTGGTAAAGCGAATGATTAGAGGCCTTGGGGCCGAAACGACCTCAACCTATTCTCAAACTTTAAATGGGTGAGATCTCTGGCTTGCTTGAA-CAGTGAAGCCACGAGAT----TT-------CGGATCAGAGTGCCAAGTGGGCCAATTTT-------------------------
	Synergus_crassicornis        [76Synerguscrassicornis]          [j011.0.2]           [AY368936]     --------------------CTCTAAGTGGGTGGT-AAACTCCATCTAAGGCTAAATA-CACCCACGAGACCGA--TAGCGAA-CAAGTACCGTGAGGGAAAGTTGAAAAGAACTTTGAAGAGAGAGTTCAAGAGTACGTGAAACC-GTTCAGGGGTAAACCTGAGAAACCTAAAAGATCGAATGGGGAGATTCATCGTCAGCGACTTTGGCTTTCGTGTGG-TGCGTGA-TGCT-CG--AGATTT---C---------GG-TACACG--TCCACTGCG-TTATGTCTAGAGT-CGTCGGCGTGCACTTCTCCCCTAGTAGGACGTCGTGACCCGTTGG-GTGTTGG--TTTAC-GGTCTGG-GC--TTGCCTGTTC--T---AT----TGC---A-T------TT---TATGGAGCAGACCCCC--GG--TTA-CCTGA-CCAACTGCCTGGCGGTACTC-GTATGGT-ATCGGGCCGC----AC---GTGCGTCGGGCCC-GTCGCAAGC--TAGATC-A-GTGTT-TCTCGGAGGTGC-GGACCTAG-TGCCGTCCCCGGGCCTGGTCAGCTGTTGGTCGACGGTG-T-TCTCGGACAGGCTC--T----------------GATACCGGTCGGCGACGCTACTGCTTTAGGTACTTTCAGGACCCGTCTTGAAACACGGACCAAGGAGTCTAACATGTGCGCGAGTCATTGGGA-CC--GCAAAACCTAAAGGCGTAATGAAAGTGAAGG-TCGATCTTGCGTCGACTAAGGGAGGATGGG-TTGTG--TCAC-GATGCAGCCCCGCACTCCCGGGGCGTCTCGTACTCATT---GCGAGTTGAGGCGCACCCAGAGCGTACACGTTGGGACCCGAAAGATGGTGAACTATGCCTGGTCAGGACGAAGTCAGGGGAAACCCTGATGGAGGTCCGTAGCGATTCTGACGTGCAAATCGATCGTCGGAACTGGGTATAGGGGCGAAAGACTAATCGAACCATCTAGTAGCTGGTTCCCTCCGAAGTTTCCCTCAGGATAGCTGGCACTCGCG-TG-AGCGAGTCTCATCTGGTAAAGCGAATGATTAGAGGCCTTGGGGCCGAAACGACCTCAACCTATTCTCAAACTTTAAATGGGTGAGATCTCTGGCTTGCTTGAA-CAGTGAAGCCACGAGAT----TT-------CGGATCAGAGTGCCAAGTGGGCCAATTTT-------------------------
	Synergus_gallaepomiformis    [77Synergusgallaepomiformis]      [j009.0.4]           [DQ012610]     ----------------------------------------------------------------------CCGC--TGGCGCTCAAGGTACCGTGAGGGAAAGTTGAAAAGAACTTTGAAGAGAGAGTTCAAGAGTACGTGAAACC-GTTCAGGGGTAAACCTGAGAAACCTAAAAGATCGAATGGGGAGATTCATCGTCAGCGACTCTGGCTTTCGTGTGG-TTCGTGA-TGCT-CG--AGATTT---C---------GG-TACACT--GCCGCTGCG-TTATGTCTAGAGT-CGTCGGCGTGCACTTCTCCCCTAGTAGGACGTCGTGACCCGTTGG-GTGTTGG--TTTAC-GGTCTGG-GT--TTGCCTGTTC--C---AT----TGC---A-T------TT---TATGGAGCAGACCCCC--GG--TTA-CCTGA-CCAACTGCCTGGCGGTATTC-GTATGGT-ATCGGGCCGC----AC---GTGCGTCGGGCCC-GTCGCAAGC--TAGATC-A-GTGTTT-CTCGGAGGTGC-GGACCTAG-TGCCGTCCCCGGGCCTGGTCAGCTGTTGGTCGATGGTG-T-TCTCGGACAGGCTC--T----------------GATACCGGTCGGCGACGCTACTGCTTTAGGTACTTTCAGGACCCGTCTTGAAACACGGACCAAGGAGTCTAACATGTGCGCGAGTCATTGGGA-CC--GCAAAACCTAAAGGCGTAATGAAAGTGAAGG-TCGATCTTGCGTCGACTAAGGGAGGATGGG-CTGTG--TCAC-GATACAGCCCCGCACTCCCGGGGCGTCTCGTACTCATT---GCGAGTTGAGGCGCACCCAGAGCGTACACGTTGGGACCCGAAAGATGGTGAACTATGCCTGGTCAGGACGAAGTCAGGGGAAACCCTGATGGAGGTCCGTAGCGATTCTGACGTGCAAATCGATCGTCGGAACTGGGTATAGGGGCGAAAGACTAATCGAACCATCTAGTAGCTGGTTCCCTCCGAAGTTTCCCTCAGGATAGCTGGCACTCGCG-TG-AGCGAGTCTCATCTGGTAAAGCGAATGATTAGAGGCCTTGGGGCCGAAACGACCTCAACCTATTCTCAAACTTTAAATGGGTGAGATCTCTGGCTTGCTTGAA-TAGTGAAGCCACGAGAT----TT-------CGGATCAGAGTGCCAAGTGGGCCAATTTT-------------------------
	Synergus_thaumacerus         [79Synergusthaumacerus]           [308.0.1]            [DQ012612]     --------------------------------------------------------------TGCTAACACCAC--TGGCGCTCAA-GTACCGTGAGGGAAAGTTGAAAAGAACTTTGAAGAGAGAGTTCAAGAGTACGTGAAACC-GTTCAGGGGTAAACCTGAGAAACCTAAAAGATCGAATGGGGAGATTCATCGTCAGCGACTCTGGCTTTCGTGTGG-TTCGTGA-TGCT-CG--AGATTT---C---------GG-TACACT--GCCACTGCG-TTATGTCTAGAGT-CGTCGGCGTGCACTTCTCCCCTAGTAGGACGTCGTGACCCGTTGG-GTGTTGG--TTTAC-GGCCTGG-GT--TTGCCTGTTC--C---AT----TGC---ATT------TT---TATGGAGCAGACCCCC--GG--TTA-CCTGA-CCAACTGCCTGGCGGTATTC-GTATGGT-ATCGGGCCGC----AC---GTGCGTCGGGCCC-GTCGCAAGC--TAGATC-A-GTGTTT-CTCGGAGGTGC-GGACCTAG-TGCCGTCCCCGGGCCTGGTCAGCTGTTGGTCGACGGTG-T-TCTCGGACAGGCTC--T----------------GATACCGGTCGGCGACGCTACTGCTTTAGGTACTTTCAGGACCCGTCTTGAAACACGGACCAAGGAGTCTAACATGTGCGCGAGTCATTGGGA-CC--GCAAAACCTAAAGGCGTAATGAAAGTGAAGG-TCGATCTTGCGTCGACTAAGGGAGGATGGG-CTGTG--TCAC-GATGCAGCCCCGCACTCCCGGGGCGTCTCGTACTCATT---GCGAGTTGAGGCGCACCCAGAGCGTACACGTTGGGACCCGAAAGATGGTGAACTATGCCTGGTCAGGACGAAGTCAGGGGAAACCCTGATGGAGGTCCGTAGCGATTCTGACGTGCAAATCGATCGTCGGAACTGGGTATAGGGGCGAAAGACTAATCGAACCATCTAGTAGCTGGTTCCCTCCGAAGTTTCCCTCAGGATAGCTGGCACTCGCG-TG-AGCGAGTCTCATCTGGTAAAGCGAATGATTAGAGGCCTTGGGGCCGAAACGACTTCAACCTATTCTCAAACTTTAAATGGGTGAGATCTCTGGCTTGCTTTGA-TAGTGCAGCCACGAGAT----TT-------CGGATCAGAGTGCCAAGTGGGCCAATTTT-------------------------
[truncated: 384,344 more chars]
