# Supplementary material for: Phylogeny, Evolution and Classification of Gall Wasps: The Plot Thickens
Source: PLoS One. 2015 May 20;10(5):e0123301. doi: 10.1371/journal.pone.0123301 (PMC4439057; doi:10.1371/journal.pone.0123301)
Supplement: S3 Dataset — Nexus file for MrBayes runs. (NEX) [file pone.0123301.s005.nex]

#NEXUS

[!

Ronquist et al. "Phylogeny, evolution and classification of Cynipidae: The plot thickens."

    Matrix:
    ===================================================

    Morphology and biology.

    ---------------------------------------------------
    Data:
	
    Morphology -- 228 chars from Liljeblad and Ronquist (1998) and other sources, see Appendix S1.
	Biology    -- 11 chars: FR, JLNA; see Appendix S1
    ---------------------------------------------------

]


BEGIN DATA;

	Dimensions ntax=103 nchar=239;
	
	Format datatype=standard symbols="0123456789" interleave=yes gap=- missing=?;
	
	Matrix
	
	[Morphology characters from Liljeblad and Ronquist (1998). FR 2005-03-15. Complemented by JLNA and FR 2009-10-23.]
	
	[Species]                    [Older species]                   [Lab seq ID]         [GenBankID]    [Data]
		
	Acanthaegilips_sp.           [1Acanthaegilipssp]               []                   []             ???????1??????????????????1????????????????????1????1???1??0??????????????0?????????????1??????????????????????????????????????????(01)1?11???0??0????0????????????????
	Agrostocynips_sp.            [3Agrostocynipssp]                []                   []             ???????0??????????????????1????????????????????0????1???1??0??????????????0?????????????1??????????????????????????????????????????00?11???0??1????2????????????????
	Alloxysta_sp._1              [4Alloxystasp]                    []                   []             ???????0??????????????????1????????????????????0????1???1??0??????????????0?????????????1??????????????????????????????????????????00?11???1??1????1????????????????
	Alloxysta_sp._2              [33Charipine]                     []                   []             ???????0??????????????????1????????????????????0????1???1??0??????????????0?????????????1??????????????????????????????????????????00?11???1??1????1????????????????
	Anacharis_sp.                [5ANACHARISmaybeACOTHERYEUS]      []                   []             ???????1??????????????????1????????????????????1????1???1??0??????????????0?????????????1??????????????????????????????????????????01?11???1??0????0????????????????
	Andricus_caputmedusae        [6Andricuscaputmedusae]           []                   []             0100002001 101?0?1010 100101??11 ?0??000110 000021--?? 3?11-11121 00?11010?? ?11?11100? 01?01010?? 0?0111???? 00000?100? 0??0010?01 1111?10001 12??1????0 111000?0-? ?1??11?0?? ?-?-
	Andricus_clavulus            [28Callirhytisclavula]            []                   []             ????????????????????????????????????????????????????????????????????????????????????????????????????????????????????????????????????????????????????????????????????
	Andricus_coriarius           [7Andricuscoriarius]              []                   []             ????????????????????????????????????????????????????????????????????????????????????????????????????????????????????????????????????????????????????????????????????
	Andricus_curvator            [8Andricuscurvator]               []                   []             0100002001 101?0?1021 100101??11 ?0??001110 000021--?? 3?11111001 00?11010?? ?11?11200? 01?01000?? 0?0011???? 00100?100? 0??0011?01 1111?10001 12??1????0 111000?0-? ?1??11?0?? ????
	Andricus_grossulariae        [12Andricusmayri]                 []                   []             0100001001 101?0?1010 000101??10 ?11?101210 00001110?0 3?11-11011 10?11010?? ?10?11100? 01?00000?? 2?2111???? 00100?100? 0??0011?01 1111?10001 120?1?0?00 111000?0-? ?1??11?0?? ?1?0
	Andricus_inflator            [10Andricusinflator]              []                   []             ????????????????????????????????????????????????????????????????????????????????????????????????????????????????????????????????????????????????????????????????????
	Andricus_kollari             [11Andricuskollari]               []                   []             ????????????????????????????????????????????????????????????????????????????????????????????????????????????????????????????????????????????????????????????????????
	Andricus_pictus              [13Andricuspanteli]               []                   []             ????????????????????????????????????????????????????????????????????????????????????????????????????????????????????????????????????????????????????????????????????
	Andricus_quercusflocci       [9Andricusflocci]                 []                   []             0000001001 101?0?1010 000101??00 ?1?0001210 010021--?? 3?11-11011 10?11011?? ?11?11200? 01?01000?? 2?2111???? 00100?100? 0??0010?01 1111?10001 122?1????0 111001?0-? ?1??11?0?? ?-?-
	Andricus_quercusradicis      [14Andricusquercusradicis]        []                   []             0{01}00002001{01}01202200100001012011{01}1000111000{01}0{12}100003111-1101110101010000110{12}1{01}000011020001100000{01}010010{01}0001010110100110110010100{01}2120101110210{01}01110-011111100100110
	Andricus_quercusstrobilana   [2Andricusstrobilana]             []                   []             ????????????????????????????????????????????????????????????????????????????????????????????????????????????????????????????????????????????????????????????????????
	Andricus_tumificus           [29Callirhytistumifica]           []                   []             ????????????????????????????????????????????????????????????????????????????????????????????????????????????????????????????????????????????????????????????????????
	Antistrophus_rufus           [15Antistrophusrufus]             []                   []             ????????????????????????????????????????????????????????????????????????????????????????????????????????????????????????????????????????????????????????????????????
	Antistrophus_silphii         [16Antistrophussilphii]           []                   []             1-010120000?01001010000110110001000001020000101???001011111100210000000002210011101210101110200001001100021000000000110000100000011210111-1201000112000000000120????
	Asiocynips_lugubris          [94Asiocynips_lugubris]           []                   []             0000001000100202???????????00??1???0????????21????11102010211001?0??030000210100?0131000121001000????1001001-00??????1?0?000?1000(01)0001?10112000001?????000?011?1????
	Asiocynips_pannucea          [95Asiocynips_pannucea]           []                   []             0000000000100200?000010?1?1????1???00?0?????11????0?10201?21100100??0300002001?000?32000111021000????1001001-00??????1?0?000?100000000?10111000001?????000?011?0????
	Aulacidea_freesei            [17Aulacideafreesei]              []                   []             ????????????????????????????????????????????????????????????????????????????????????????????????????????????????????????????????????????????????????????????????????
	Aulacidea_hieracii           [18Aulacideahieracii]             []                   []             ????????????????????????????????????????????????????????????????????????????????????????????????????????????????????????????????????????????????????????????????????
	Aulacidea_phlomica           [19Aulacideaphlomica]             []                   []             0000000000000100???????????????1????????????00????0110101011100000??0000002100101?0{01}?000112010000???0???1100100?????11?0?0110000010000011111011000?(12)???001?011?1????
	Aulacidea_tragopogonis       [20Aulacideatragopogonis]         []                   []             00000000000001001002000110100001000000000000101???01101010110000000000000021000000000000112010000100010001001000000011000010000001010001110100100111000001001100????
	Aulacidea_verticillica       [91Aulacidea_verticillica]        []                   []             0000000000000100????????????0???????????????00????0?101010111000?0??00000021101000121000112110000???0???0200?00?????11?0?010?000011100011101010000?????001?00??0????
	Aylax_hypecoi                [21Aylaxhypecoi]                  []                   []             ????????????????????????????????????????????????????????????????????????????????????????????????????????????????????????????????????????????????????????????????????
	Aylax_minor                  [22Aylaxminor]                    []                   []             ????????????????????????????????????????????????????????????????????????????????????????????????????????????????????????????????????????????????????????????????????
	Aylax_papaveris              [23Aylaxpapaveris]                []                   []             0100002000100101101000010010100100010200000020010021101010110000000003000021001010100000110010000100110000000000001011010010010001120101110200100010-100000001100011
	Barbotinia_oraniensis        [25Barbotiniaoraniensis]          []                   []             1-010100000?01000020000000110001000102000000200100211010101110010000000000210010001000001110000001001100001010000000110000100000011101011101000010100100001000110011
	Biorhiza_pallida             [26Biorhizapallida]               []                   []             010000310211120220200010001201101110121110202100103111-110111011101101011001200001101000110000010100101100100011010001111001020012120001100210000000-011111000200100
	Callaspidia_sp.              [27Callaspidiasp]                 []                   []             ???????0??????????????????1????????????????????0????1???1??0??????????????2?????????????1??????????????????????????????????????????21?11???0??0????2????????????????
	Cecconia_valerianellae       [90Cecconia_valerianellae]        []                   []             1-01010000000100????????????1???????????????101??01110101111002000??00000221001100122010112010000????1000110000??????1?000100000011210011-020110?0?2?0?001?00??0????
	Cecinothofagus_gallaecoihue  []                                []                   []             ????????????????????????????????????????????????????????????????????????????????????????????????????????????????????????????????????????????????????????????????????
	Cecinothofagus_gallaelenga   []                                []                   []             ????????????????????????????????????????????????????????????????????????????????????????????????????????????????????????????????????????????????????????????????????
	Cecinothofagus_ibarrai       []                                []                   []             1-1-100011 01??0?0?20 000101?01? 0????111?? 0101000000 0?100?1000 01000?11?? ?1??011111 011021-0?? 0-00101??? ?0000?0000 ???101???? ???0100000 1000111?01 01100000-? ?11??????? ???? 
	Ceroptres_cerri              [30Ceroptrescerri]                []                   []             ????????????????????????????????????????????????????????????????????????????????????????????????????????????????????????????????????????????????????????????????????
	Ceroptres_clavicornis        [31Ceroptresclavicornis]          []                   []             1-1-1000100002021002010111101001000000000111000???10101010010000000000100021001000111000100000000200010010101001010111000011100000100101100000101112101001100111????
	Ceroptres_sp.                [32CeroptresNA]                   []                   []             ????????????????????????????????????????????????????????????????????????????????????????????????????????????????????????????????????????????????????????????????????
	Cynips_quercus               [35Cynipsquercus]                 []                   []             0100003001 101?0?2011 000000??1{01} ?10?101210 000011--?? 3?11-11121 00?11011?? ?11?11000? 01?01010?? 0?0111???? 00000?100? 1??0010?01 1101?20002 121?1?0?00 111000?0-? ?1??10?0?? ?1?0
	Dallatorrella_sp.            [36Dallatorellasp]                []                   []             ???????0??????????????????0????????????????????1????0???0??0??????????????0?????????????0??????????????????????????????????????????01?00???1??0????2????????????????
	Diastrophus_mayri            [38Diastrophusmayri]              []                   []             ????????????????????????????????????????????????????????????????????????????????????????????????????????????????????????????????????????????????????????????????????
	Diastrophus_potentillae      [39Diastrophuspotentillae]        []                   []             1?1?10001000011?10?210001011010100000100000021101000100010012000000000000101201000100000110000000200110000000000000111000011100101120001100101000010?000001001200010
	Diastrophus_rubi             [40Diastrophusrubi]               []                   []             ????????????????????????????????????????????????????????????????????????????????????????????????????????????????????????????????????????????????????????????????????
	Diastrophus_turgidus         [41Diastrophusturgidus]           []                   []             011-10101000021-10-2100010110101000001000000111010001000100120000000000011012011001010001100000001001000000000000000110000111000011200011001000000120000001001200010
	Diastrophus_sp.              [37DiastrophusspJpn]              []                   []             ????????????????????????????????????????????????????????????????????????????????????????????????????????????????????????????????????????????????????????????????????
	Diplolepis_rosae             [42Diplolepisrosae]               []                   []             000000300010120220020000001011110100120000202110013011-11021100110111201002101001001200011000100000010010001-110001011001000000111010101100210000010-01000000010????
	Dryocosmus_quercuspalustris  [34Cynipspalustris]               []                   []             ????????????????????????????????????????????????????????????????????????????????????????????????????????????????????????????????????????????????????????????????????
	Eschatocerus_acaciae         [43Eschatocerusacaciae]           []                   []             000010310-1012002002000100101-111?101-0---20112101311--1112100011011120-0021-1001--321-012102110-00010--0011-1-1001001-0-000010001131--01-1200001-10-010-00?01200101
	Euceroptres_sp.              [71Plectocynipssp]                []                   []             010000000000002-10000000101000010000000000002000100110101010000?0000000000200010000000001000000001001000000000000000110000110001000001110002110001110000000000200000
	Hedickiana_levantina         [44Hedickianalevantina]           []                   []             1-01010000000000?????0??10101??????1???0????0010000110101111000000??00000121001100121010111010000???11000100000??????1?000100000011200011012010001??00?001?00??0????
	Himalocynips_vigintilis      [96Himalocynips_vigintilis]       []                   []             000000300211021-202????0001????1???0?2???00031????0110011001110011??011010011011011001-111000100110?100100000010??00?100?1000200011210-11-0110000-?0-0?010?00??0????
	Ibalia_anceps                [45Ibaliaanceps]                  []                   []             ???????0??????????????????0????????????????????0????0???0??0??????????????0?????????????0??????????????????????????????????????1???00?00???1??0????0????????????????
	Ibalia_rufipes               [46Ibaliarufipes]                 []                   []             000000000000002-000000000000??0000000000000010000100001-00100000-0000000000010000-000000000011010000-0000000000-0---000000000201---00000000100000000-000000??0000000
	Iraella_hispanica            [24Aylaxspn]                      []                   []             ????????????????????????????????????????????????????????????????????????????????????????????????????????????????????????????????????????????????????????????????????
	Iraella_luteipes             [47Iraellaluteipes]               []                   []             0100003000100100101100010010100100010200000020{01}???21101010110001100000000021000010110010121020000100111000000000001011000000020001120101110100100010-00000000020????
	Isocolus_leuzeae             [48Isocolusleuzeae]               []                   []             ????????????????????????????????????????????????????????????????????????????????????????????????????????????????????????????????????????????????????????????????????
	Isocolus_lichtensteini       [49Isocoluslichtensteini]         []                   []             ????????????????????????????????????????????????????????????????????????????????????????????????????????????????????????????????????????????????????????????????????
	Isocolus_rogenhoferi         [50Isocolusrogenhoferi]           []                   []             01000010000001001001000111100001000000000000101100011010101100000000000000200000100020001120100001000100010010000000100000100010010200010111000001110000010011000001
	Kleidotoma_sp.               [51Kleidotomasp]                  []                   []             ???????0??????????????????1????????????????????0????1???1??1??????????????0?????????????1??????????????????????????????????????????00?11???0??1????2????????????????
	Liebelia_fukudae             [52Libeliafucudae]                []                   []             0100013000 001?2?0?00 ?000????1? 1????010?? 00??310101 2?112?1121 00?11????? ?1??011?00 1??021-0?? 0-010?1??? ?0010?01-1 ????1001?0 0000000002 0200111?01 0?000000-? ?11?000000 ?101 
	Liposthenes_glechomae        [53Liposthenesglechomae]          []                   []             01000030000101022020000010110111000001001000101100001000100120000000010000112011001010001120100001001110000000000000100000100010011210011-02011000120000000001200000
	Liposthenes_kerneri          [54Lipostheneskerneri]            []                   []             0000102000000101????????????????????????????110???0?10001001000000??00000011101100101000112010000????1000000000??????1?1?0100000011210011-01011000???0?000?001?1????
	Melanips_sp.                 [55Melanipssp]                    []                   []             ???????0??????????????????1????????????????????0????1???1??0??????????????2?????????????1??????????????????????????????????????????00?11???0??1????1????????????????
	Neaylax_salviae              [56Neaylaxsalviae]                []                   []             1-01010000000000100000011010000100010000000000{01}???0110001111000000000000002100110010201011{12}010000100111001000000000011000010000001120001100101000110-00001000110????
	Neaylax_verbenaca            [57Neaylaxverbenaca]              []                   []             ????????????????????????????????????????????????????????????????????????????????????????????????????????????????????????????????????????????????????????????????????
	Neaylax_versicolor           [58Neaylaxversicolor]             []                   []             ????????????????????????????????????????????????????????????????????????????????????????????????????????????????????????????????????????????????????????????????????
	Neuroterus_numismalis        [59Neuroterusnumismalis]          []                   []             00001031021112022020001000121110011012121020310???3011-0102110101011010110012100010320001200011000001011001001-1011001111001020002120001000200000000-01110110000????
	Panteliella_bicolor          [60Panteliellabicolor]            []                   []             0000003000100200??1?000????0??010?00????????200???1?101010111020?0??000001210010101200001{12}2110010???11?01100?????00????0?010?000021210011-020000?1?????000100120????
	Paramblynotus_virginianus    [61Paramblynotusvirginianus]      []                   []             0100000002000000100000000000110100000100000010100000001000-0000000000000000000000--00000000000000200100-1-001000000-010000100000000111000-01010000020000000001000???
	Paraspicera_sp.              [62Paraspicerasp]                 []                   []             ???????0??????????????????1????????????????????0????1???1??0??????????????2?????????????1??????????????????????????????????????????21?11???0??0????2????????????????
	Paraulax_perplexa            []                                []                   []             001-110001 01??000?20 0001?1?01? 0????111?? 0?00000--0 0?100?1000 10100????? ?1??111111 01101000?? 0-101?1??? ?0000?0000 ???101???? ???1100000 1000111?01 01000000-? ?11??????? ????
	Parnips_nigripes_A           [63Parnipsnigripes]               []                   []             1-00000000000100??????????1????1????????????11110001111010101000?-??00000021001000021000112000000?0??00100000000?????0?00010?001000001110002110001???-?00??001?1????
	Parnips_nigripes_B           [64Parnipsspn]                    []                   []             ????????????????????????????????????????????????????????????????????????????????????????????????????????????????????????????????????????????????????????????????????
	Pediaspis_aceris             [65Pediaspisaceris]               []                   []             000000201011021-20100000001111110100121000{012}021010111100?101101011110010110011011011001-1110001001100101100000010000011001100010001120001100210000010-010101000200011
	Periclistus_brandtii         [66Periclistusbrandtii]           []                   []             1-1-1000000002021102010111101101000000000101001010001010100110000000011000210010001110001120100002110100100000011101110000111000001001010100001111121000010011111000
	Periclistus_pirata           [67Periclistuspirata]             []                   []             ????????????????????????????????????????????????????????????????????????????????????????????????????????????????????????????????????????????????????????????????????
	Phanacis_centaureae          [68Phanaciscentaureae]            []                   []             00000020001002000002010110101001110000000000111???01102010210001100003000021010000122000121021100000110010000010001011000010010000010101100110000010-00000100020????
	Phanacis_hypochoeridis       [69Phanacishypochoeridis]         []                   []             00011000001001011011000110101001010000000010201???0110201021000010000300012101100012100012102100000011011000000000101100001001000011010111021000001000001000000200??
	Phanacis_phlomidis           [93Phanacis_phlomidis]            []                   []             0000002000100200???????????01??1???0????????11????0?102010210001?0??030001210100?0132000121021100????1001001-00??????1?0?00???0?000001?11101100000?????000?0?1?1????
	Plagiotrochus_quercusilicis  [70Plagiotrochusquercusilicis]    []                   []             000000000110120120010000001201100100121000102000013011-01021001110100001101120001111100012{01}0010011001011001001110110?1011000010002120001100210000000-010-01101200110
	Plectocynips_pilosus         []                                []                   []             0010112100 01??1-0111 1001???01? 0????100?? 0?011000?0 0?10101000 01?00????? ?0??010?11 0100100000 0-001?1??? ?0000?1000 ?????????? ???0?00000 1001011?00 010001?0-? ?01??????? ????
	Plectocynips_sp.             [71Plectocynipssp is Euceroptres] []                   []             ????????????????????????????????????????????????????????????????????????????????????????????????????????????????????????????????????????????????????????????????????
	Qwaqwaia_scolopiae           []                                []                   []             1-01000000 00??0?0?10 000111?11? 1????001?? 100020?--- 0?11201111 10110?00?? ?1??110011 01100000?? 0-100?0??? 00001?1000 ???101???? ???0010001 0011110?01 01000000-? ?01??????? -???
	Rhodus_oriundus              [72Rhodusoriundus]                []                   []             1-01000000000000????????????0??????????0????1010000?10101111000000??00000121001110121010112010000????1000200001??????1?000100010011211111-12010000?200?001?001?0????
	Rhoophilus_loewi             [73Rhoophilusloewi]               []                   []             1-01010000 00??211101 11011???1? 0????10??? 0000111021 0010101011 00?11????? ?0??101?00 00101000?? 2010110??? ?0001?1010 ???101???? ???0000000 0011111?00 01010000-? ?01??????? ????
	Saphonecrus_lusitanicus      [74Saphonecruslusitanicus]        []                   []             1-1-110000 00??011101 11011???1? 0????10??? 0001110021 0010101111 00?01????? ?0??110?00 01122000?? 2010110??? ?1001?0000 ?????????? ???1100000 1211111?00 010100021? ?11??????? ????
	Synergus_crassicornis        [76Synerguscrassicornis]          []                   []             1-1-1000000002021102010110101101000000000101210011201010101010000000011000200000001110001020100002110100100010011101100000111000001001010000000111121000010011011000
	Synergus_gallaepomiformis    [77Synergusgallaepomiformis]      []                   []             ????????????????????????????????????????????????????????????????????????????????????????????????????????????????????????????????????????????????????????????????????
	Synergus_thaumacerus         [79Synergusthaumacerus]           []                   []             ????????????????????????????????????????????????????????????????????????????????????????????????????????????????????????????????????????????????????????????????????
	Synergus_umbraculus          [80Synergusumbraculus]            []                   []             ????????????????????????????????????????????????????????????????????????????????????????????????????????????????????????????????????????????????????????????????????
	Synergus_sp._1               [75SaphonecrusNA]                 []                   []             ????????????????????????????????????????????????????????????????????????????????????????????????????????????????????????????????????????????????????????????????????
	Synergus_sp._2               [78SynergusNA]                    []                   []             ????????????????????????????????????????????????????????????????????????????????????????????????????????????????????????????????????????????????????????????????????
	Synophromorpha_sylvestris    [81Synophromorphasylvestris]      []                   []             1-1-00001000021-1001010011111101000000000101001010001000100100000000001000012000001110001100000002000100100010010001110000111000011200011100001111121000010011011000
	Synophrus_pilulae            [82Synophruspolitus]              []                   []             1-1-110000 00??011100 01011???1? 0????10??? 000110???? 0010101111 00?01????? ?0??100?00 01112000?? 2010110??? ?1000?0000 ?????????? ???1120000 1211110?00 010100021? ??1??????? ????
	Timaspis_phoenixopodos       [83Timaspisphoenixopodos]         []                   []             0000002000100201001100010010100101000000000021100120102010201001100003000021011000111000121001100000111100000100001011000010010000010111100210000010-010000001200001
	Timaspis_urospermi           [84Timaspisurospermi]             []                   []             ????????????????????????????????????????????????????????????????????????????????????????????????????????????????????????????????????????????????????????????????????
	Trigonaspis_mendesi          [85Trigonaspismendesi]            []                   []             ????????????????????????????????????????????????????????????????????????????????????????????????????????????????????????????????????????????????????????????????????
	Trischiza_sp.                [86Trischizasp]                   []                   []             ???????0??????????????????1????????????????????0????1???1??0??????????????0?????????????1??????????????????????????????????????????00?11???0??1????1????????????????
	Trybliographa_sp._1          [87Trybliographasp]               []                   []             ???????0??????????????????1????????????????????0????1???1??1??????????????0?????????????1??????????????????????????????????????????00?11???0??1????2????????????????
	Trybliographa_sp._2          [88TrybliographaspZhiwei]         []                   []             ???????0??????????????????1????????????????????0????1???1??1??????????????0?????????????1??????????????????????????????????????????00?11???0??1????2????????????????
	Vetustia_investigata         [92Vetustia_investigata]          []                   []             0000001000000101???????????00??1????????????10????01101011111000?0??00000121101010?11000112110010???11011100100??????1?0?010?010001001?11102010001?(12)???000?001?0????
	Xestophanes_potentillae      [89Xestophanespotentillae]        []                   []             1-1-00001000011-10-1100010110101000000000101101010001000100101010000001000012010001210001100000001001110100010000001110000111000001100011000000100121000001001200010
	
	
	
	
	[Additional morphology characters. FR 2005-03-15. Complemented by JLNA and FR 2010-09-23.]
	
	[Species]                    [Older species]                   [Lab seq ID]         [GenBankID]    [Data]

	Acanthaegilips_sp.           [1Acanthaegilipssp]               []                   []             000??10001001011001200000000010000000-00001101001000000000000000
	Agrostocynips_sp.            [3Agrostocynipssp]                []                   []             1111100110000000000100000000010001000-00001101000000000000000000
	Alloxysta_sp._1              [4Alloxystasp]                    []                   []             0101011000000000000100000000010000000-00001101000000000000000000
	Alloxysta_sp._2              [33Charipine]                     []                   []             0101011000000000000100000000010000000-00001101000000000000000000
	Anacharis_sp.                [5ANACHARISmaybeACOTHERYEUS]      []                   []             0101010001001001001200000000010000000-00001101001000000000000000
	Andricus_caputmedusae        [6Andricuscaputmedusae]           []                   []             000???000000-?01000?00000?000???0?00?0000?1?110???00??00??00??00 
	Andricus_clavulus            [28Callirhytisclavula]            []                   []             ????????????????????????????????????????????????????????????????
	Andricus_coriarius           [7Andricuscoriarius]              []                   []             ????????????????????????????????????????????????????????????????
	Andricus_curvator            [8Andricuscurvator]               []                   []             000???000000-?01000?00000?000???0?00?0?00?1?110???00??00??00??00
	Andricus_grossulariae        [12Andricusmayri]                 []                   []             000???000000-?01000?00000?000???0?00?0?00?1?110???00??00??00??00
	Andricus_inflator            [10Andricusinflator]              []                   []             ????????????????????????????????????????????????????????????????
	Andricus_kollari             [11Andricuskollari]               []                   []             ????????????????????????????????????????????????????????????????
	Andricus_pictus              [13Andricuspanteli]               []                   []             ????????????????????????????????????????????????????????????????
	Andricus_quercusflocci       [9Andricusflocci]                 []                   []             000???000000-?01000?00000?000???0?00?0?00?1?110???00??00??00??00
	Andricus_quercusradicis      [14Andricusquercusradicis]        []                   []             0000000000000000000100000000010000000-0000110100-000000000000000
	Andricus_quercusstrobilana   [2Andricusstrobilana]             []                   []             ????????????????????????????????????????????????????????????????
	Andricus_tumificus           [29Callirhytistumifica]           []                   []             ????????????????????????????????????????????????????????????????
	Antistrophus_rufus           [15Antistrophusrufus]             []                   []             ????????????????????????????????????????????????????????????????
	Antistrophus_silphii         [16Antistrophussilphii]           []                   []             0000000000000000000100000000010000000-0000110100-000000000000000
	Asiocynips_lugubris          [94Asiocynips_lugubris]           []                   []             0000000000000000000100000000010000000-0000110100-000000000000000
	Asiocynips_pannucea          [95Asiocynips_pannucea]           []                   []             0000000000000000000100000000010000000-0000110100-000000000000000
	Aulacidea_freesei            [17Aulacideafreesei]              []                   []             ????????????????????????????????????????????????????????????????
	Aulacidea_hieracii           [18Aulacideahieracii]             []                   []             ????????????????????????????????????????????????????????????????
	Aulacidea_phlomica           [19Aulacideaphlomica]             []                   []             000??00000000000000100000000010000000-0000110100-000000000000000
	Aulacidea_tragopogonis       [20Aulacideatragopogonis]         []                   []             0000000000000000000100000000010000000-0000110100-000000000000000
	Aulacidea_verticillica       [91Aulacidea_verticillica]        []                   []             0000000000000000000100000000010000000-0000110100-000000000000000
	Aylax_hypecoi                [21Aylaxhypecoi]                  []                   []             ????????????????????????????????????????????????????????????????
	Aylax_minor                  [22Aylaxminor]                    []                   []             ????????????????????????????????????????????????????????????????
	Aylax_papaveris              [23Aylaxpapaveris]                []                   []             0000000000000000000100000000010000000-0000110100-000000000000000
	Barbotinia_oraniensis        [25Barbotiniaoraniensis]          []                   []             0000000000000000000100000000010000000-0000110100-000000000000000
	Biorhiza_pallida             [26Biorhizapallida]               []                   []             0000000000000000000100000000010000000-0000110100-000000000000000
	Callaspidia_sp.              [27Callaspidiasp]                 []                   []             0001100000110110110010000000010000000-00001101000000000000000000
	Cecconia_valerianellae       [90Cecconia_valerianellae]        []                   []             0000000000000000000100000000010000000-0000110100-000000000000000
	Cecinothofagus_gallaecoihue  []                                []                   []             ????????????????????????????????????????????????????????????????
	Cecinothofagus_gallaelenga   []                                []                   []             ????????????????????????????????????????????????????????????????
	Cecinothofagus_ibarrai       []                                []                   []             110???000000??00000?000?0?00110?010001000?1?110???01??0????00?11
	Ceroptres_cerri              [30Ceroptrescerri]                []                   []             ????????????????????????????????????????????????????????????????
	Ceroptres_clavicornis        [31Ceroptresclavicornis]          []                   []             0000000000000000000100000000010000000-0000110100-000000000000000
	Ceroptres_sp.                [32CeroptresNA]                   []                   []             ????????????????????????????????????????????????????????????????
	Cynips_quercus               [35Cynipsquercus]                 []                   []             000???000000-?01000?00000?000???0?00?0?00?1?110???00??00??00??00
	Dallatorrella_sp.            [36Dallatorellasp]                []                   []             000??0000010000000000000000010110100(01)0000011010(01)1111111111111100
	Diastrophus_mayri            [38Diastrophusmayri]              []                   []             ????????????????????????????????????????????????????????????????
	Diastrophus_potentillae      [39Diastrophuspotentillae]        []                   []             0000000000000000000100000000010000000-0000110100-000000000000000
	Diastrophus_rubi             [40Diastrophusrubi]               []                   []             ????????????????????????????????????????????????????????????????
	Diastrophus_turgidus         [41Diastrophusturgidus]           []                   []             0000000000000000000100000000010000000-0000110100-000000000000000
	Diastrophus_sp.              [37DiastrophusspJpn]              []                   []             ????????????????????????????????????????????????????????????????
	Diplolepis_rosae             [42Diplolepisrosae]               []                   []             0101000000000000000100000000010000000-0000110100-000000000000000
	Dryocosmus_quercuspalustris  [34Cynipspalustris]               []                   []             ????????????????????????????????????????????????????????????????
	Eschatocerus_acaciae         [43Eschatocerusacaciae]           []                   []             0000000000000000000100000000010000000-0000110100-000000000000000
	Euceroptres_sp.              [71Plectocynipssp]                []                   []             0101000000000000000100000000010000000-00001101000000000000000000
	Hedickiana_levantina         [44Hedickianalevantina]           []                   []             000???0000000000000100000000010000000-0000110100-000000000000000
	Himalocynips_vigintilis      [96Himalocynips_vigintilis]       []                   []             0000000000000000000100000000010000000-0000110100-000000000000000
	Ibalia_anceps                [45Ibaliaanceps]                  []                   []             0000000000000000000101111111100010111111110010110000000000000000
	Ibalia_rufipes               [46Ibaliarufipes]                 []                   []             0000000000000000000101111111100010111111110010110000000000000000
	Iraella_hispanica            [24Aylaxspn]                      []                   []             ????????????????????????????????????????????????????????????????
	Iraella_luteipes             [47Iraellaluteipes]               []                   []             0000000000000000000100000000010000000-0000110100-000000000000000
	Isocolus_leuzeae             [48Isocolusleuzeae]               []                   []             ????????????????????????????????????????????????????????????????
	Isocolus_lichtensteini       [49Isocoluslichtensteini]         []                   []             ????????????????????????????????????????????????????????????????
	Isocolus_rogenhoferi         [50Isocolusrogenhoferi]           []                   []             0000000000000000000100000000010000000-0000110100-000000000000000
	Kleidotoma_sp.               [51Kleidotomasp]                  []                   []             1111100110000000000100000000010001000-0000110100-000000000000000
	Liebelia_fukudae             [52Libeliafucudae]                []                   []             110???000000??01000?000?0?0001??010000?00?1?110???00??01??????00
	Liposthenes_glechomae        [53Liposthenesglechomae]          []                   []             0000000000000000000100000000010000000-0000110100-000000000000000
	Liposthenes_kerneri          [54Lipostheneskerneri]            []                   []             000???0000000000000100000000010000000-0000110100-000000000000000
	Melanips_sp.                 [55Melanipssp]                    []                   []             0101000000000000000100000000010000000-00001101000000000000000000
	Neaylax_salviae              [56Neaylaxsalviae]                []                   []             0000000000000000000100000000010000000-0000110100-000000000000000
	Neaylax_verbenaca            [57Neaylaxverbenaca]              []                   []             ????????????????????????????????????????????????????????????????
	Neaylax_versicolor           [58Neaylaxversicolor]             []                   []             ????????????????????????????????????????????????????????????????
	Neuroterus_numismalis        [59Neuroterusnumismalis]          []                   []             0000000000000000000100000000010000000-0000110100-000000000000000
	Panteliella_bicolor          [60Panteliellabicolor]            []                   []             0000000000000000000100000000010000000-0000110100-000000000000000
	Paramblynotus_virginianus    [61Paramblynotusvirginianus]      []                   []             0000000000100000000000000000101101000001001101001111111111111100
	Paraspicera_sp.              [62Paraspicerasp]                 []                   []             0001100000110110111010000000010000000-00001101000000000000000000
	Paraulax_perplexa            []                                []                   []             110???000000??00000?000?0?00010?010001000?1?110???01??0????0??11
	Parnips_nigripes_A           [63Parnipsnigripes]               []                   []             0001000000000000000100000000010000000-00001101000000000000000000
	Parnips_nigripes_B           [64Parnipsspn]                    []                   []             ????????????????????????????????????????????????????????????????
	Pediaspis_aceris             [65Pediaspisaceris]               []                   []             0000000000000000000100000000010000000-0000110100-000000000000000
	Periclistus_brandtii         [66Periclistusbrandtii]           []                   []             0000000000000000000100000000010000000-0000110100-000000000000000
	Periclistus_pirata           [67Periclistuspirata]             []                   []             ????????????????????????????????????????????????????????????????
	Phanacis_centaureae          [68Phanaciscentaureae]            []                   []             0000000000000000000100000000010000000-0000110100-000000000000000
	Phanacis_hypochoeridis       [69Phanacishypochoeridis]         []                   []             0000000000000000000100000000010000000-0000110100-000000000000000
	Phanacis_phlomidis           [93Phanacis_phlomidis]            []                   []             0000000000000000000100000000010000000-0000110100-000000000000000
	Plagiotrochus_quercusilicis  [70Plagiotrochusquercusilicis]    []                   []             0000000000000000000100000000010000000-0000110100-000000000000000
	Plectocynips_pilosus         []                                []                   []             ??????000000??00000?000?0?0001??0?000??00?1?1100?001???????0??00
	Plectocynips_sp.             [71Plectocynipssp]                []                   []             ????????????????????????????????????????????????????????????????
	Qwaqwaia_scolopiae           []                                []                   []             110???000001??01000?000?0?0001??010001000?1?110???01??0????0??00
	Rhodus_oriundus              [72Rhodusoriundus]                []                   []             000???0000000000000100000000010000000-0000110100-000000000000000
	Rhoophilus_loewi             [73Rhoophilusloewi]               []                   []             10????000000??01000?000?0?0001??010001000?1?110???00??0????0??00
	Saphonecrus_lusitanicus      [74Saphonecruslusitanicus]        []                   []             10????000000??01000?000?0?0001??010001000?1?110???00??0????0??00 
	Synergus_crassicornis        [76Synerguscrassicornis]          []                   []             0000000000000000000100000000010001000-00001101000000000000000000
	Synergus_gallaepomiformis    [77Synergusgallaepomiformis]      []                   []             ????????????????????????????????????????????????????????????????
	Synergus_thaumacerus         [79Synergusthaumacerus]           []                   []             ????????????????????????????????????????????????????????????????
	Synergus_umbraculus          [80Synergusumbraculus]            []                   []             ????????????????????????????????????????????????????????????????
	Synergus_sp._1               [75SaphonecrusNA]                 []                   []             ????????????????????????????????????????????????????????????????
	Synergus_sp._2               [78SynergusNA]                    []                   []             ????????????????????????????????????????????????????????????????
	Synophromorpha_sylvestris    [81Synophromorphasylvestris]      []                   []             0000000000000000000100000000010000000-0000110100-000000000000000
	Synophrus_pilulae            [82Synophruspolitus]              []                   []             10????000000??01000?000?0?0001??010001000?1?110???00??0????0??00
	Timaspis_phoenixopodos       [83Timaspisphoenixopodos]         []                   []             0000000000000000000100000000010000000-0000110100-000000000000000
	Timaspis_urospermi           [84Timaspisurospermi]             []                   []             ????????????????????????????????????????????????????????????????
	Trigonaspis_mendesi          [85Trigonaspismendesi]            []                   []             ????????????????????????????????????????????????????????????????
	Trischiza_sp.                [86Trischizasp]                   []                   []             1101100000000000000100000000010000000-00001101000000000000000000
	Trybliographa_sp._1          [87Trybliographasp]               []                   []             1111100110000000000100000000010001000-0000110100-000000000000000
	Trybliographa_sp._2          [88TrybliographaspZhiwei]         []                   []             1111100110000000000100000000010001000-0000110100-000000000000000
	Vetustia_investigata         [92Vetustia_investigata]          []                   []             0000000000000000000100000000010000000-0000110100-000000000000000
	Xestophanes_potentillae      [89Xestophanespotentillae]        []                   []             0000000000000000000100000000010000000-0000110100-000000000000000
	
	
	
	
	[Biology. FR 2005-03-15. Complemented by JLNA and FR 2010-09-24.]
	
	[Species]                    [Older species]                   [Lab seq ID]         [GenBankID]    [Data]
		
	Acanthaegilips_sp.           [1Acanthaegilipssp]               []                   []             2022??????0
	Agrostocynips_sp.            [3Agrostocynipssp]                []                   []             2033??????0
	Alloxysta_sp._1              [4Alloxystasp]                    []                   []             (01)020??????0
	Alloxysta_sp._2              [33Charipine]                     []                   []             ?020??????0
	Anacharis_sp.                [5ANACHARISmaybeACOTHERYEUS]      []                   []             (012)022??????0
	Andricus_caputmedusae        [6Andricuscaputmedusae]           []                   []             021-0020001
	Andricus_clavulus            [28Callirhytisclavula]            []                   []             121-0011000
	Andricus_coriarius           [7Andricuscoriarius]              []                   []             021-0021101
	Andricus_curvator            [8Andricuscurvator]               []                   []             021-002(12)001
	Andricus_grossulariae        [12Andricusmayri]                 []                   []             021-002(01)(01)11 
	Andricus_inflator            [10Andricusinflator]              []                   []             021-001(13)001
	Andricus_kollari             [11Andricuskollari]               []                   []             021-0011001
	Andricus_pictus              [13Andricuspanteli]               []                   []             021-0020001
	Andricus_quercusflocci       [9Andricusflocci]                 []                   []             121-0022001 
	Andricus_quercusradicis      [14Andricusquercusradicis]        []                   []             021-001(34)(01)01
	Andricus_quercusstrobilana   [2Andricusstrobilana]             []                   []             121-0021011
	Andricus_tumificus           [29Callirhytistumifica]           []                   []             121-0012100
	Antistrophus_rufus           [15Antistrophusrufus]             []                   []             121-5103000
	Antistrophus_silphii         [16Antistrophussilphii]           []                   []             121-5113100
	Asiocynips_lugubris          [94Asiocynips_lugubris]           []                   []             0?????????0
	Asiocynips_pannucea          [95Asiocynips_pannucea]           []                   []             0?????????0
	Aulacidea_freesei            [17Aulacideafreesei]              []                   []             021-5103000
	Aulacidea_hieracii           [18Aulacideahieracii]             []                   []             021-5113100
	Aulacidea_phlomica           [19Aulacideaphlomica]             []                   []             021-6103000
	Aulacidea_tragopogonis       [20Aulacideatragopogonis]         []                   []             021-5113100
	Aulacidea_verticillica       [91Aulacidea_verticillica]        []                   []             021-6110000
	Aylax_hypecoi                [21Aylaxhypecoi]                  []                   []             021-7110000
	Aylax_minor                  [22Aylaxminor]                    []                   []             021-7110100
	Aylax_papaveris              [23Aylaxpapaveris]                []                   []             021-7110100
	Barbotinia_oraniensis        [25Barbotiniaoraniensis]          []                   []             021-7110000
	Biorhiza_pallida             [26Biorhizapallida]               []                   []             021-00(12)(14)101
	Callaspidia_sp.              [27Callaspidiasp]                 []                   []             (01)023??????0
	Cecconia_valerianellae       [90Cecconia_valerianellae]        []                   []             021-8110010
	Cecinothofagus_gallaecoihue  []                                []                   []             2{01}100021010
	Cecinothofagus_gallaelenga   []                                []                   []             2{01}100022010
	Cecinothofagus_ibarrai       []                                []                   []             2{01}100021010
	Ceroptres_cerri              [30Ceroptrescerri]                []                   []             01100003100
	Ceroptres_clavicornis        [31Ceroptresclavicornis]          []                   []             01100003100
	Ceroptres_sp.                [32CeroptresNA]                   []                   []             111-00????0
	Cynips_quercus               [35Cynipsquercus]                 []                   []             021-002(12)011
	Dallatorrella_sp.            [36Dallatorellasp]                []                   []             300??0????0
	Diastrophus_mayri            [38Diastrophusmayri]              []                   []             021-1113100
	Diastrophus_potentillae      [39Diastrophuspotentillae]        []                   []             121-1113000
	Diastrophus_rubi             [40Diastrophusrubi]               []                   []             021-1013100
	Diastrophus_turgidus         [41Diastrophusturgidus]           []                   []             121-1013100
	Diastrophus_sp.              [37DiastrophusspJpn]              []                   []             021-1013100
	Diplolepis_rosae             [42Diplolepisrosae]               []                   []             021-102(0123)100
	Dryocosmus_quercuspalustris  [34Cynipspalustris]               []                   []             121-0022001
	Eschatocerus_acaciae         [43Eschatocerusacaciae]           []                   []             221-2013100
   	Euceroptres_sp.              []                                []                   []             1010002???0
	Hedickiana_levantina         [44Hedickianalevantina]           []                   []             021-6113100
	Himalocynips_vigintilis      [96Himalocynips_vigintilis]       []                   []             0??????????
	Ibalia_anceps                [45Ibaliaanceps]                  []                   []             1000?0????0
	Ibalia_rufipes               [46Ibaliarufipes]                 []                   []             (01)000?0????0
	Iraella_hispanica            [24Aylaxspn]                      []                   []             021-7110100
	Iraella_luteipes             [47Iraellaluteipes]               []                   []             021-7100000
	Isocolus_leuzeae             [48Isocolusleuzeae]               []                   []             021-5110100
	Isocolus_lichtensteini       [49Isocoluslichtensteini]         []                   []             021-5113100
	Isocolus_rogenhoferi         [50Isocolusrogenhoferi]           []                   []             021-5110000
	Kleidotoma_sp.               [51Kleidotomasp]                  []                   []             (01234)033??????0
	Liebelia_fukudae             [52Libeliafucudae]                []                   []             021-10????0
	Liposthenes_glechomae        [53Liposthenesglechomae]          []                   []             021-6112100
	Liposthenes_kerneri          [54Lipostheneskerneri]            []                   []             021-6110010
	Melanips_sp.                 [55Melanipssp]                    []                   []             (01)023??????0
	Neaylax_salviae              [56Neaylaxsalviae]                []                   []             021-6110010
	Neaylax_verbenaca            [57Neaylaxverbenaca]              []                   []             021-6110010
	Neaylax_versicolor           [58Neaylaxversicolor]             []                   []             021-7110010
	Neuroterus_numismalis        [59Neuroterusnumismalis]          []                   []             021-00(12)20(01)1
	Panteliella_bicolor          [60Panteliellabicolor]            []                   []             021-6103000
	Paramblynotus_virginianus    [61Paramblynotusvirginianus]      []                   []             1001?0????0
	Paraspicera_sp.              [62Paraspicerasp]                 []                   []             1023??????0
	Paraulax_perplexa            []                                []                   []             2??????????
	Parnips_nigripes_A           [63Parnipsnigripes]               []                   []             001071????0
	Parnips_nigripes_B           [64Parnipsspn]                    []                   []             001071????0
	Pediaspis_aceris             [65Pediaspisaceris]               []                   []             021-401(024)001
	Periclistus_brandtii         [66Periclistusbrandtii]           []                   []             0110102(0123)100
	Periclistus_pirata           [67Periclistuspirata]             []                   []             11101022110
	Phanacis_centaureae          [68Phanaciscentaureae]            []                   []             021-5103000
	Phanacis_hypochoeridis       [69Phanacishypochoeridis]         []                   []             021-5113100
	Phanacis_phlomidis           [93Phanacis_phlomidis]            []                   []             021-6103000
	Plagiotrochus_quercusilicis  [70Plagiotrochusquercusilicis]    []                   []             021-001(02)101
	Plectocynips_pilosus         []                                []                   []             20100022010
	Plectocynips_sp.             [71Plectocynipssp]                []                   []             20100022010
	Qwaqwaia_scolopiae           []                                []                   []             421-9021010
	Rhodus_oriundus              [72Rhodusoriundus]                []                   []             021-6111100
	Rhoophilus_loewi             [73Rhoophilusloewi]               []                   []             4114302{13}010
	Saphonecrus_lusitanicus      [74Saphonecruslusitanicus]        []                   []             01100003000
	Synergus_crassicornis        [76Synerguscrassicornis]          []                   []             01100000100
	Synergus_gallaepomiformis    [77Synergusgallaepomiformis]      []                   []             011000(12)(123)(01)10
	Synergus_thaumacerus         [79Synergusthaumacerus]           []                   []             0110002(34)110
	Synergus_umbraculus          [80Synergusumbraculus]            []                   []             011000(12)(123)(01)10
	Synergus_sp._1               [75SaphonecrusNA]                 []                   []             111?0003000
	Synergus_sp._2               [78SynergusNA]                    []                   []             111?00????0
	Synophromorpha_sylvestris    [81Synophromorphasylvestris]      []                   []             11101013100
	Synophrus_pilulae            [82Synophruspolitus]              []                   []             011000210{01}0
	Timaspis_phoenixopodos       [83Timaspisphoenixopodos]         []                   []             021-5113100
	Timaspis_urospermi           [84Timaspisurospermi]             []                   []             021-5113100
	Trigonaspis_mendesi          [85Trigonaspismendesi]            []                   []             021-0022011
	Trischiza_sp.                [86Trischizasp]                   []                   []             (01)033??????0
	Trybliographa_sp._1          [87Trybliographasp]               []                   []             (01)033??????0
	Trybliographa_sp._2          [88TrybliographaspZhiwei]         []                   []             (01)033??????0
	Vetustia_investigata         [92Vetustia_investigata]          []                   []             021-6110000
	Xestophanes_potentillae      [89Xestophanespotentillae]        []                   []             021-1113100
;

END;


BEGIN MRBAYES;

	Outgroup  Ibalia_anceps;
	
	Charset   Morphology 	= 1 - 228;
	Charset   Biology    	= 229 - 239;

	Partition Morph_bio     = 2:Biology, Morphology;

	Taxset Inquilines     = Ceroptres_cerri Ceroptres_clavicornis Ceroptres_sp. Periclistus_brandtii Periclistus_pirata
                            Rhoophilus_loewi Saphonecrus_lusitanicus Synergus_crassicornis Synergus_gallaepomiformis
                            Synergus_thaumacerus Synergus_umbraculus Synergus_sp._1 Synergus_sp._2 Synophromorpha_sylvestris
                            Synophrus_pilulae;

	Taxset Cynipini       = Andricus_caputmedusae Andricus_clavulus Andricus_coriarius Andricus_curvator Andricus_grossulariae
                            Andricus_inflator Andricus_kollari Andricus_pictus Andricus_quercusflocci Andricus_quercusradicis
                            Andricus_quercusstrobilana Andricus_tumificus Biorhiza_pallida Cynips_quercus Dryocosmus_quercuspalustris 
                            Neuroterus_numismalis Plagiotrochus_quercusilicis Trigonaspis_mendesi;

	Taxset Diplolepidini  = Diplolepis_rosae Liebelia_fukudae;

    Taxset Pediaspidini   = Pediaspis_aceris Himalocynips_vigintilis;

    Taxset Eschatocerini  = Eschatocerus_acaciae;

    Taxset Qwaqwaiini     = Qwaqwaia_scolopiae;

    Taxset Paraulacini    = Paraulax_perplexa Cecinothofagus_gallaecoihue Cecinothofagus_gallaelenga Cecinothofagus_ibarrai;

    Taxset WRG            = Cynipini Diplolepidini Pediaspidini Eschatocerini Qwaqwaiini;

    Taxset Aylacini       = Aylax_minor Aylax_papaveris Barbotinia_oraniensis Iraella_hispanica Iraella_luteipes;

    Taxset Phanacini      = Asiocynips_lugubris Asiocynips_pannucea Phanacis_phlomidis Phanacis_centaureae
                            Phanacis_hypochoeridis Timaspis_urospermi Timaspis_phoenixopodos;

    Taxset Aulacideini    = Antistrophus_rufus Antistrophus_silphii Cecconia_valerianellae Hedickiana_levantina
                            Neaylax_verbenaca Neaylax_salviae Rhodus_oriundus Aulacidea_freesei Aulacidea_hieracii
                            Aulacidea_tragopogonis Aulacidea_phlomica Isocolus_leuzeae Isocolus_lichtensteini
                            Isocolus_rogenhoferi Aulacidea_verticillica Aylax_hypecoi Neaylax_versicolor
                            Liposthenes_glechomae Liposthenes_kerneri Panteliella_bicolor Vetustia_investigata;

    Taxset Ceroptrini     = Ceroptres_cerri Ceroptres_clavicornis Ceroptres_sp.;

    Taxset Synergini      = Rhoophilus_loewi Saphonecrus_lusitanicus Synophrus_pilulae Synergus_crassicornis
                            Synergus_gallaepomiformis Synergus_thaumacerus Synergus_umbraculus Synergus_sp._1
                            Synergus_sp._2;
    
    Taxset Diastrophini   = Diastrophus_mayri Diastrophus_potentillae Diastrophus_turgidus Diastrophus_sp.
                            Diastrophus_rubi Synophromorpha_sylvestris Xestophanes_potentillae
                            Periclistus_brandtii Periclistus_pirata;

	Taxset Cynipidae      = Aylacini Phanacini Aulacideini Diastrophini Ceroptrini Synergini WRG Paraulacini
                            Qwaqwaiini;

    Taxset Figitidae      = Acanthaegilips_sp. Agrostocynips_sp. Alloxysta_sp._1 Alloxysta_sp._2 Anacharis_sp.
                            Callaspidia_sp. Euceroptres_sp. Kleidotoma_sp. Melanips_sp. Paraspicera_sp.
                            Parnips_nigripes_A Parnips_nigripes_B Plectocynips_pilosus Plectocynips_sp. 
                            Trischiza_sp. Trybliographa_sp._1 Trybliographa_sp._2;

    Taxset Ibaliidae      = Ibalia_anceps Ibalia_rufipes;

    Taxset Liopteridae    = Dallatorrella_sp. Paramblynotus_virginianus;

    Taxset No_mol         = Asiocynips_lugubris Asiocynips_pannucea Aulacidea_verticillica Himalocynips_vigintilis
                            Vetustia_investigata;

    Taxset No_morph       = Andricus_clavulus Andricus_coriarius Andricus_inflator
                            Andricus_kollari Andricus_pictus Andricus_quercusstrobilana Andricus_tumificus
                            Antistrophus_rufus Aulacidea_freesei Aulacidea_hieracii Aylax_hypecoi
                            Aylax_minor Cecinothofagus_gallaecoihue Cecinothofagus_gallaelenga Ceroptres_cerri
                            Ceroptres_sp. Diastrophus_mayri Diastrophus_rubi Diastrophus_sp.
                            Dryocosmus_quercuspalustris Iraella_hispanica Isocolus_leuzeae Isocolus_lichtensteini
                            Neaylax_verbenaca Neaylax_versicolor Parnips_nigripes_B Periclistus_pirata
                            Plectocynips_sp. Synergus_gallaepomiformis Synergus_thaumacerus Synergus_umbraculus
                            Synergus_sp._1 Synergus_sp._2 Timaspis_urospermi Trigonaspis_mendesi;
	
	Ctype ord : 7 10 16 19 38 40 43 45 47 51 55 59 74 75 77 84 85 90 98 106 126 130 132 140 148 159 184 215 219;
	
END;
