# Supplementary material for: Phylogeny, Evolution and Classification of Gall Wasps: The Plot Thickens
Source: PLoS One. 2015 May 20;10(5):e0123301. doi: 10.1371/journal.pone.0123301 (PMC4439057; doi:10.1371/journal.pone.0123301)
Supplement: S2 Table — Inferred ancestral traits of Cynipidae and the twelve cynipid tribes recognized in the paper. For the twelve tribes, we also give the distinctness and uniqueness index of each character state. (XLSX) [file pone.0123301.s017.xlsx]

## Sheet: Sheet1
S2 Table.Inferred ancestral traits. Inferred ancestral traits of Cynipidae and the twelve cynipid tribes recognized in the paper. For the twelve tribes, we also give the distinctness and uniqueness index of each character state.
Distinctness index: The probability of the trait being ancestral for the tribe minus the average probability of the trait being ancestral in the other tribes and in the Cynipidae.
Uniqueness index: The probability of the trait being ancestral for the tribe minus the maximum probability of the trait being ancestral in the other tribes and in the Cynipidae.
			Mean posterior probability														Distinctness index													Uniqueness index
Character	State		Cynipidae	Cynipini	Diplolepidini	Pediaspidini	Eschatocerini	Qwaqwaiini	Paraulacini	Aylacini	Aulacideini	Phanacini	Diastrophini	Synergini	Ceroptrini		Cynipini	Diplolepidini	Pediaspidini	Eschatocerini	Qwaqwaiini	Paraulacini	Aylacini	Aulacideini	Phanacini	Diastrophini	Synergini	Ceroptrini		Cynipini	Diplolepidini	Pediaspidini	Eschatocerini	Qwaqwaiini	Paraulacini	Aylacini	Aulacideini	Phanacini	Diastrophini	Synergini	Ceroptrini
235	0		0.0852024	0.00844917	0.119218	0.0224008	0	0	0.00914482	0.0105243	0.000177726	0.0275978	0.0342904	0.317586	0.798501		-0.110271	0.00972811	-0.0951567	-0.119424	-0.119424	-0.109517	-0.108023	-0.119232	-0.0895267	-0.0822763	0.224627	0.745618		-0.790052	-0.679283	-0.7761	-0.798501	-0.798501	-0.789356	-0.787976	-0.798323	-0.770903	-0.76421	-0.480915	0.480915
90	0		0.152642	0.0011592	0.05513	0.00124176	0	0.333	0.321935	0.000161006	4.04407e-05	4.75297e-06	0.0050007	0.288364	0.710525		-0.154511	-0.0960428	-0.154422	-0.155767	0.204983	0.192995	-0.155592	-0.155723	-0.155762	-0.150349	0.156627	0.613968		-0.709365	-0.655395	-0.709283	-0.710525	-0.377525	-0.38859	-0.710364	-0.710484	-0.71052	-0.705524	-0.422161	0.377525
160	1		0.0345828	0.00696744	0.0332718	0.0016756	0	0.333	0.302145	0.0166115	0.000546456	0.0108804	0.263368	0.378383	0.732112		-0.168581	-0.140084	-0.174313	-0.176129	0.184621	0.151195	-0.158133	-0.175537	-0.164342	0.109187	0.233786	0.616993		-0.725145	-0.69884	-0.730436	-0.732112	-0.399112	-0.429967	-0.7155	-0.731566	-0.721232	-0.468744	-0.353729	0.353729
43	1		0.0274368	0.0482493	0.375288	0.075572	0	0	0.0410611	0.000751894	0.000754771	0.0227734	0.00223021	0.00315929	0.646083		-0.0513433	0.302949	-0.0217436	-0.103613	-0.103613	-0.0591304	-0.102799	-0.102796	-0.0789422	-0.101197	-0.100191	0.59631		-0.597833	-0.270794	-0.570511	-0.646083	-0.646083	-0.605022	-0.645331	-0.645328	-0.623309	-0.643852	-0.642923	0.270794
109	1		0.115493	0.124134	0.356082	0.00936794	0.5	0	0.101164	0.0842736	0.279423	0.0218816	0.219946	0.231318	0.718886		-0.0956855	0.155591	-0.220015	0.311503	-0.230164	-0.12057	-0.138868	0.0725436	-0.206459	0.00811117	0.0204301	0.548629		-0.594752	-0.362805	-0.709518	-0.218886	-0.718886	-0.617722	-0.634613	-0.439464	-0.697005	-0.49894	-0.487569	0.218886
146	1		0.333618	0.183071	0.2339	0.0635516	0.5	0	0.164796	0.022072	0.214039	0.0327894	0.252001	0.143413	0.705517		-0.0390702	0.0159938	-0.16855	0.304269	-0.237397	-0.0588688	-0.213486	-0.00552143	-0.201876	0.0356041	-0.082033	0.526913		-0.522446	-0.471618	-0.641966	-0.205517	-0.705517	-0.540722	-0.683445	-0.491478	-0.672728	-0.453516	-0.562104	0.205517
16	2		0.0530686	0.375694	0.648339	0.279036	0	0.333	0.088447	0.00200773	1.50734e-05	0.00449989	0.557332	0.196387	0.770051		0.131345	0.42671	0.0266328	-0.275656	0.0850935	-0.179839	-0.273481	-0.27564	-0.270782	0.32812	-0.0629034	0.558565		-0.394357	-0.121712	-0.491014	-0.770051	-0.437051	-0.681604	-0.768043	-0.770036	-0.765551	-0.212718	-0.573663	0.121712
98	2		0.0391821	0.0242101	0.0157777	0.00358768	0	0.333	0.347263	0.00511215	0.0042733	8.32578e-05	0.783113	0.674283	0.886516		-0.233472	-0.242608	-0.255813	-0.2597	0.10105	0.116501	-0.254162	-0.255071	-0.25961	0.588672	0.470773	0.700692		-0.862306	-0.870738	-0.882928	-0.886516	-0.553516	-0.539253	-0.881404	-0.882243	-0.886433	-0.103403	-0.212234	0.103403
159	1		0.526438	0.660497	0.600853	0.0596508	0	0.333	0.333758	0.703995	0.628575	0.464946	0.576623	0.581091	0.800662		0.193031	0.128416	-0.457886	-0.522507	-0.161757	-0.160936	0.240154	0.158449	-0.0188155	0.102167	0.107008	0.344876		-0.140165	-0.199809	-0.741011	-0.800662	-0.467662	-0.466904	-0.0966669	-0.172087	-0.335716	-0.224039	-0.219571	0.0966669
44	1		0.00878259	0.00303339	0.0385753	0.000795147	0	0	0.858075	0.000565637	0.000490732	0.000721366	0.876441	0.662641	0.90912		-0.276651	-0.238147	-0.279075	-0.279937	-0.279937	0.649645	-0.279324	-0.279405	-0.279155	0.669541	0.437924	0.704943		-0.906086	-0.870544	-0.908325	-0.90912	-0.90912	-0.0510444	-0.908554	-0.908629	-0.908398	-0.0326783	-0.246479	0.0326783
84	1		0.261058	0.316689	0.452479	0.00617019	0	0	0.0916374	0.376813	0.768924	0.557585	0.784666	0.669026	0.813579		-0.081806	0.0653	-0.418201	-0.424885	-0.424885	-0.325612	-0.0166717	0.408115	0.179165	0.425169	0.299893	0.456492		-0.49689	-0.3611	-0.807409	-0.813579	-0.813579	-0.721942	-0.436766	-0.0446555	-0.255994	-0.0289131	-0.144553	0.0289131
71	1		0.00179889	0.00163809	0.0190898	0.0401269	0	0.5	0.402244	0.000171151	1.52583e-05	0.000157775	0.937312	0.829639	0.953015		-0.305326	-0.28642	-0.26363	-0.307101	0.234566	0.128663	-0.306915	-0.307084	-0.30693	0.708321	0.591675	0.725333		-0.951377	-0.933926	-0.912888	-0.953015	-0.453015	-0.550772	-0.952844	-0.953	-0.952858	-0.0157034	-0.123376	0.0157034
140	0		0.066323	0.0340882	0.0228617	0.00113329	0	0	0.121198	0.00796904	0.00056089	0.00133697	0.873652	0.877228	0.884339		-0.203962	-0.216124	-0.239663	-0.240891	-0.240891	-0.109593	-0.232258	-0.240283	-0.239442	0.705565	0.70944	0.717143		-0.850251	-0.861478	-0.883206	-0.884339	-0.884339	-0.763141	-0.87637	-0.883778	-0.883002	-0.0106877	-0.0071112	0.0071112
230	1		0.00223468	1.20776e-05	0.000125797	0.000232328	0	0	0.578282	7.92402e-07	7.31308e-08	1.38455e-06	0.851137	0.992073	0.998685		-0.285219	-0.285096	-0.28498	-0.285232	-0.285232	0.34124	-0.285231	-0.285232	-0.285231	0.636833	0.789514	0.796677		-0.998673	-0.998559	-0.998453	-0.998685	-0.998685	-0.420403	-0.998684	-0.998685	-0.998684	-0.147548	-0.0066115	0.0066115
233	0		0.967433	0.999816	0.0129835	0.0359351	0	0	0.998038	0.00171991	0.0118996	0.00120423	0.0079613	0.995975	0.999889		0.663729	-0.405339	-0.380475	-0.419405	-0.419405	0.661803	-0.417541	-0.406513	-0.4181	-0.41078	0.659568	0.663808		-7.33e-05	-0.986905	-0.963954	-0.999889	-0.999889	-0.001851	-0.998169	-0.987989	-0.998685	-0.991928	-0.0039139	7.33e-05
231	1		0.999848	0.999996	0.999916	0.999764	1	1	0.999818	1	1	0.999999	0.999998	0.999995	0.999994		5.18917e-05	-3.49917e-05	-0.0002002	5.60083e-05	5.60083e-05	-0.000140725	5.56833e-05	5.60083e-05	5.4925e-05	5.38417e-05	5.01583e-05	4.96167e-05		-3.8e-06	-8.4e-05	-0.0002365	0	0	-0.0001816	-3e-07	0	-1e-06	-2e-06	-5.4e-06	-5.9e-06
239	0		0.999683	0.527162	0.997443	0.0827248	1	1	0.99951	0.999996	1	0.99999	0.999984	0.999958	0.999954		-0.396108	0.113362	-0.877582	0.116133	0.116133	0.115602	0.116129	0.116132	0.116123	0.116116	0.116087	0.116083		-0.472838	-0.0025574	-0.917275	0	0	-0.0004902	-4e-06	-5e-07	-9.6e-06	-1.59e-05	-4.2e-05	-4.64e-05
231	0		5.24405e-06	1.26571e-06	2.79474e-05	7.86754e-05	0	0	6.0511e-05	1.03063e-07	1.8786e-08	3.41194e-07	6.53734e-07	1.81329e-06	1.97984e-06		-1.35083e-05	1.53969e-05	7.03522e-05	-1.48795e-05	-1.48795e-05	5.06741e-05	-1.47678e-05	-1.48591e-05	-1.45098e-05	-1.41712e-05	-1.29151e-05	-1.27346e-05		-7.74097e-05	-5.0728e-05	1.81644e-05	-7.86754e-05	-7.86754e-05	-1.81644e-05	-7.85723e-05	-7.86566e-05	-7.83342e-05	-7.80217e-05	-7.68621e-05	-7.66956e-05
231	3		6.94821e-06	1.26571e-06	2.79482e-05	7.86779e-05	0	0	6.05107e-05	1.03063e-07	1.8786e-08	3.41195e-07	6.53734e-07	1.81329e-06	1.97984e-06		-1.36505e-05	1.52555e-05	7.02127e-05	-1.50217e-05	-1.50217e-05	5.05315e-05	-1.49101e-05	-1.50014e-05	-1.46521e-05	-1.43135e-05	-1.30573e-05	-1.28769e-05		-7.74122e-05	-5.07297e-05	1.81672e-05	-7.86779e-05	-7.86779e-05	-1.81672e-05	-7.85749e-05	-7.86591e-05	-7.83367e-05	-7.80242e-05	-7.68646e-05	-7.66981e-05
231	2		0.000139382	1.26574e-06	2.81101e-05	7.91346e-05	0	0	6.05311e-05	1.0307e-07	1.87868e-08	3.41202e-07	6.53735e-07	1.81329e-06	1.97984e-06		-2.47399e-05	4.34152e-06	5.96181e-05	-2.61111e-05	-2.61111e-05	3.94643e-05	-2.59994e-05	-2.60907e-05	-2.57415e-05	-2.54029e-05	-2.41467e-05	-2.39663e-05		-0.000138116	-0.000111271	-6.0247e-05	-0.000139382	-0.000139382	-7.88505e-05	-0.000139279	-0.000139363	-0.00013904	-0.000138728	-0.000137568	-0.000137402
172	0		0.999998	0.999994	0.999948	0.999998	1	1	0.999269	0.999999	1	0.999999	0.999998	0.999996	0.999858		7.25333e-05	2.19417e-05	7.6325e-05	7.86e-05	7.86e-05	-0.000713208	7.78417e-05	7.84917e-05	7.7625e-05	7.62167e-05	7.44833e-05	-7.55583e-05		-5.6e-06	-5.23e-05	-2.1e-06	0	0	-0.0007309	-7e-07	-1e-07	-9e-07	-2.2e-06	-3.8e-06	-0.0001423
186	0		0.999998	0.999994	0.999947	0.999998	1	1	0.999265	0.999999	1	0.999999	0.999998	0.999996	0.999857		7.2825e-05	2.18e-05	7.6725e-05	7.9e-05	7.9e-05	-0.000716817	7.82417e-05	7.88917e-05	7.8025e-05	7.66167e-05	7.48833e-05	-7.59167e-05		-5.7e-06	-5.28e-05	-2.1e-06	0	0	-0.0007346	-7e-07	-1e-07	-9e-07	-2.2e-06	-3.8e-06	-0.000143
207	1		0.999998	0.999994	0.999947	0.999998	1	1	0.999265	0.999999	1	0.999999	0.999998	0.999996	0.999857		7.2825e-05	2.18e-05	7.6725e-05	7.9e-05	7.9e-05	-0.000716817	7.82417e-05	7.88917e-05	7.8025e-05	7.66167e-05	7.48833e-05	-7.59167e-05		-5.7e-06	-5.28e-05	-2.1e-06	0	0	-0.0007346	-7e-07	-1e-07	-9e-07	-2.2e-06	-3.8e-06	-0.000143
171	0		0.999997	0.999994	0.999946	0.999998	1	1	0.999257	0.999999	1	0.999999	0.999998	0.999996	0.999855		7.37583e-05	2.17583e-05	7.77667e-05	8.00417e-05	8.00417e-05	-0.000724875	7.92833e-05	7.99333e-05	7.90667e-05	7.76583e-05	7.58167e-05	-7.67167e-05		-5.8e-06	-5.38e-05	-2.1e-06	0	0	-0.000743	-7e-07	-1e-07	-9e-07	-2.2e-06	-3.9e-06	-0.0001447
215	0		0.999998	0.999994	0.999946	0.999998	1	1	0.999251	0.999999	1	0.999999	0.999998	0.999996	0.999854		7.4375e-05	2.16167e-05	7.8275e-05	8.06583e-05	8.06583e-05	-0.000731083	7.99e-05	8.055e-05	7.96833e-05	7.81667e-05	7.64333e-05	-7.75083e-05		-5.8e-06	-5.45e-05	-2.2e-06	0	0	-0.0007493	-7e-07	-1e-07	-9e-07	-2.3e-06	-3.9e-06	-0.000146
181	0		0.999998	0.999994	0.999944	0.999998	1	1	0.999237	0.999999	1	0.999999	0.999998	0.999996	0.999851		7.565e-05	2.14833e-05	7.97667e-05	8.215e-05	8.215e-05	-0.000744217	8.13917e-05	8.20417e-05	8.1175e-05	7.96583e-05	7.78167e-05	-7.88333e-05		-6e-06	-5.6e-05	-2.2e-06	0	0	-0.0007628	-7e-07	-1e-07	-9e-07	-2.3e-06	-4e-06	-0.0001486
224	0		0.999997	0.999994	0.999351	0.999998	1	1	0.999207	0.999999	1	0.999999	0.999997	0.999996	0.999845		0.000127792	-0.000568467	0.000132125	0.000134725	0.000134725	-0.00072425	0.000133858	0.000134617	0.000133642	0.000132017	0.000130067	-3.28667e-05		-6.4e-06	-0.0006491	-2.4e-06	0	0	-0.0007929	-8e-07	-1e-07	-1e-06	-2.5e-06	-4.3e-06	-0.0001547
227	0		0.999995	0.999995	0.99995	0.999998	1	1	0.0597207	0.999999	1	0.999999	0.999998	0.999996	0.999841		0.0783699	0.0783217	0.0783735	0.0783757	0.0783757	-0.94026	0.078375	0.0783756	0.0783748	0.0783732	0.0783718	0.0782035		-5.3e-06	-4.98e-05	-2e-06	0	0	-0.940279	-6e-07	-1e-07	-8e-07	-2.3e-06	-3.6e-06	-0.0001589
219	0		0.999997	0.999993	0.999937	0.999997	1	1	0.999177	0.999999	1	0.999999	0.999997	0.999996	0.999839		8.15833e-05	2.07e-05	8.62417e-05	8.895e-05	8.895e-05	-0.000802525	8.80833e-05	8.88417e-05	8.78667e-05	8.61333e-05	8.4075e-05	-8.50333e-05		-6.8e-06	-6.3e-05	-2.5e-06	0	0	-0.0008229	-8e-07	-1e-07	-1e-06	-2.6e-06	-4.5e-06	-0.0001606
210	0		0.999997	0.999993	0.999936	0.999997	0	0	0.99917	0.999999	1	0.999999	0.999997	0.999995	0.999838		0.166749	0.166687	0.166754	-0.916577	-0.916577	0.165857	0.166756	0.166756	0.166755	0.166754	0.166751	0.166581		-6.8e-06	-6.37e-05	-2.3e-06	-1	-1	-0.0008299	-6e-07	6e-07	-9e-07	-2.5e-06	-4.4e-06	-0.0001619
201	0		0.999997	0.999993	0.999936	0.999997	1	1	0.99917	0.999999	1	0.999999	0.999997	0.999995	0.999838		8.22167e-05	2.0575e-05	8.70917e-05	8.98e-05	8.98e-05	-0.000809475	8.89333e-05	8.95833e-05	8.86083e-05	8.6875e-05	8.48167e-05	-8.58083e-05		-7e-06	-6.39e-05	-2.5e-06	0	0	-0.0008301	-8e-07	-2e-07	-1.1e-06	-2.7e-06	-4.6e-06	-0.0001621
174	0		0.999997	0.999993	0.999935	0.999997	1	1	0.999159	0.999999	1	0.999999	0.999997	0.999995	0.999836		8.3425e-05	2.04833e-05	8.81917e-05	9.10083e-05	9.10083e-05	-0.000820292	9.01417e-05	9.09e-05	8.98167e-05	8.80833e-05	8.59167e-05	-8.6875e-05		-7e-06	-6.51e-05	-2.6e-06	0	0	-0.0008412	-8e-07	-1e-07	-1.1e-06	-2.7e-06	-4.7e-06	-0.0001642
167	0		0.999997	0.999993	0.999931	0.999997	1	1	0.999126	0.999999	1	0.999999	0.999997	0.999757	0.999829		0.000106567	3.9725e-05	0.00011155	0.000114583	0.000114583	-0.000832142	0.000113608	0.000114367	0.000113392	0.000111442	-0.000148125	-7.05583e-05		-7.4e-06	-6.91e-05	-2.8e-06	0	0	-0.0008739	-9e-07	-2e-07	-1.1e-06	-2.9e-06	-0.0002425	-0.0001709
203	0		0.999997	0.999992	0.999258	0.999997	1	1	0.999097	0.999999	1	0.999999	0.999997	0.999995	0.999823		0.000145358	-0.000649808	0.000150558	0.000153808	0.000153808	-0.000824225	0.000152833	0.000153592	0.000152508	0.000150558	0.000148175	-3.75083e-05		-7.8e-06	-0.0007418	-3e-06	0	0	-0.0009028	-9e-07	-2e-07	-1.2e-06	-3e-06	-5.2e-06	-0.0001766
53	1		0.999995	0.999991	0.999915	0.999997	1	1	0.998985	0.999999	1	0.999999	0.999996	0.999994	0.999802		0.0001009	1.84583e-05	0.000107075	0.000110758	0.000110758	-0.000988825	0.000109567	0.000110542	0.000109242	0.000106858	0.000104042	-0.000104283		-9.1e-06	-8.52e-05	-3.4e-06	0	0	-0.001015	-1.1e-06	-2e-07	-1.4e-06	-3.6e-06	-6.2e-06	-0.0001985
234	0		0.992691	0.998145	0.997408	0.998345	1	1	0.998869	0.00441884	9.90637e-05	0.0015136	0.999635	0.999635	0.999786		0.248779	0.24798	0.248995	0.250788	0.250788	0.249563	-0.827758	-0.832438	-0.830906	0.250392	0.250392	0.250556		-0.0018546	-0.0025917	-0.0016551	0	0	-0.0011306	-0.995581	-0.999901	-0.998486	-0.0003654	-0.0003651	-0.000214
194	1		0.999994	0.99999	0.999905	0.999996	1	1	0.998904	0.999999	1	0.999998	0.999996	0.999993	0.999785		0.000108808	1.705e-05	0.00011585	0.000119967	0.000119967	-0.00106715	0.000118667	0.00011975	0.000118233	0.000115633	0.000112492	-0.000112625		-1.03e-05	-9.5e-05	-3.8e-06	0	0	-0.0010958	-1.2e-06	-2e-07	-1.6e-06	-4e-06	-6.9e-06	-0.0002147
195	0		0.999996	0.999987	0.999082	0.999996	1	0.5	0.998889	0.999999	1	0.999998	0.999996	0.999676	0.999782		0.0418692	0.040889	0.041879	0.0418833	-0.499783	0.0406799	0.0418819	0.0418831	0.0418814	0.0418789	0.0415326	0.0416467		-1.3e-05	-0.0009178	-4e-06	2e-07	-0.5	-0.0011108	-1.3e-06	-2e-07	-1.7e-06	-4.1e-06	-0.0003237	-0.0002184
225	0		0.999995	0.999986	0.999041	0.999996	1	0.5	0.998581	0.999999	1	0.999998	0.999996	0.999662	0.999772		0.0418996	0.0408759	0.0419099	0.0419146	-0.499752	0.0403773	0.0419131	0.0419144	0.0419126	0.0419098	0.0415483	0.0416674		-1.38e-05	-0.0009588	-4.3e-06	2e-07	-0.5	-0.001419	-1.4e-06	-2e-07	-1.8e-06	-4.4e-06	-0.0003381	-0.0002282
214	0		0.999993	0.999985	0.998989	0.999995	1	0.5	0.911934	0.999999	1	0.999998	0.999995	0.999642	0.999756		0.0491268	0.0480473	0.0491378	0.0491428	-0.492524	-0.0462617	0.0491412	0.0491425	0.0491407	0.0491376	0.0487555	0.0488781		-1.48e-05	-0.0010112	-4.6e-06	3e-07	-0.5	-0.0880657	-1.5e-06	-3e-07	-1.9e-06	-4.8e-06	-0.0003575	-0.0002443
188	0		0.999993	0.999985	0.998982	0.999995	1	0.5	0.911694	0.999999	1	0.999998	0.999995	0.99964	0.999754		0.0491479	0.0480605	0.0491588	0.0491638	-0.492503	-0.0465013	0.0491622	0.0491635	0.0491618	0.0491586	0.0487737	0.0488973		-1.47e-05	-0.0010184	-4.6e-06	3e-07	-0.5	-0.0883063	-1.5e-06	-3e-07	-1.9e-06	-4.8e-06	-0.0003601	-0.000246
223	0		0.999993	0.999985	0.998956	0.999995	1	0.5	0.910969	0.999999	1	0.999998	0.999995	0.999631	0.999748		0.0492112	0.0480967	0.0492226	0.0492277	-0.492439	-0.0472224	0.0492261	0.0492274	0.0492255	0.0492223	0.0488278	0.0489545		-1.52e-05	-0.001044	-4.7e-06	3e-07	-0.5	-0.0890308	-1.5e-06	-3e-07	-2e-06	-5e-06	-0.0003691	-0.0002522
212	0		0.999993	0.999984	0.998943	0.999995	1	0.5	0.910669	0.999998	1	0.999998	0.999995	0.999626	0.999745		0.0492374	0.0481096	0.0492492	0.0492544	-0.492412	-0.0475204	0.0492527	0.0492541	0.0492523	0.0492489	0.0488497	0.048978		-1.57e-05	-0.0010568	-4.8e-06	3e-07	-0.5	-0.0893306	-1.6e-06	-3e-07	-2e-06	-5.1e-06	-0.0003736	-0.0002552
190	0		0.999992	0.999983	0.998891	0.999995	1	0.5	0.909171	0.999998	1	0.999998	0.999995	0.999608	0.999732		0.0493684	0.0481847	0.0493808	0.0493864	-0.49228	-0.0490113	0.0493846	0.0493861	0.0493841	0.0493806	0.0489618	0.0490963		-1.67e-05	-0.0011093	-5.2e-06	3e-07	-0.5	-0.0908287	-1.7e-06	-3e-07	-2.2e-06	-5.4e-06	-0.000392	-0.0002678
208	1		0.999992	0.999983	0.998891	0.999995	1	0.5	0.909171	0.999998	1	0.999998	0.999995	0.999608	0.999732		0.0493684	0.0481847	0.0493808	0.0493864	-0.49228	-0.0490113	0.0493846	0.0493861	0.0493841	0.0493806	0.0489618	0.0490963		-1.67e-05	-0.0011093	-5.2e-06	3e-07	-0.5	-0.0908287	-1.7e-06	-3e-07	-2.2e-06	-5.4e-06	-0.000392	-0.0002678
217	0		0.999992	0.999983	0.998891	0.999995	1	0.5	0.909171	0.999998	1	0.999998	0.999995	0.999608	0.999732		0.0493684	0.0481847	0.0493808	0.0493864	-0.49228	-0.0490113	0.0493846	0.0493861	0.0493841	0.0493806	0.0489618	0.0490963		-1.67e-05	-0.0011093	-5.2e-06	3e-07	-0.5	-0.0908287	-1.7e-06	-3e-07	-2.2e-06	-5.4e-06	-0.000392	-0.0002678
218	0		0.999992	0.999983	0.998891	0.999995	1	0.5	0.909171	0.999998	1	0.999998	0.999995	0.999608	0.999732		0.0493684	0.0481847	0.0493808	0.0493864	-0.49228	-0.0490113	0.0493846	0.0493861	0.0493841	0.0493806	0.0489618	0.0490963		-1.67e-05	-0.0011093	-5.2e-06	3e-07	-0.5	-0.0908287	-1.7e-06	-3e-07	-2.2e-06	-5.4e-06	-0.000392	-0.0002678
221	0		0.999992	0.999983	0.998891	0.999995	1	0.5	0.909171	0.999998	1	0.999998	0.999995	0.999608	0.999732		0.0493684	0.0481847	0.0493808	0.0493864	-0.49228	-0.0490113	0.0493846	0.0493861	0.0493841	0.0493806	0.0489618	0.0490963		-1.67e-05	-0.0011093	-5.2e-06	3e-07	-0.5	-0.0908287	-1.7e-06	-3e-07	-2.2e-06	-5.4e-06	-0.000392	-0.0002678
222	0		0.999992	0.999983	0.998891	0.999995	1	0.5	0.909171	0.999998	1	0.999998	0.999995	0.999608	0.999732		0.0493684	0.0481847	0.0493808	0.0493864	-0.49228	-0.0490113	0.0493846	0.0493861	0.0493841	0.0493806	0.0489618	0.0490963		-1.67e-05	-0.0011093	-5.2e-06	3e-07	-0.5	-0.0908287	-1.7e-06	-3e-07	-2.2e-06	-5.4e-06	-0.000392	-0.0002678
226	0		0.999992	0.999983	0.998891	0.999995	1	0.5	0.909171	0.999998	1	0.999998	0.999995	0.999608	0.999732		0.0493684	0.0481847	0.0493808	0.0493864	-0.49228	-0.0490113	0.0493846	0.0493861	0.0493841	0.0493806	0.0489618	0.0490963		-1.67e-05	-0.0011093	-5.2e-06	3e-07	-0.5	-0.0908287	-1.7e-06	-3e-07	-2.2e-06	-5.4e-06	-0.000392	-0.0002678
196	0		0.999992	0.999983	0.998862	0.999995	1	0.5	0.908376	0.999998	1	0.999998	0.999994	0.999598	0.999725		0.0494379	0.048224	0.0494509	0.0494566	-0.49221	-0.0498032	0.0494548	0.0494563	0.0494543	0.0494506	0.0490211	0.0491591		-1.73e-05	-0.0011378	-5.3e-06	3e-07	-0.5	-0.0916245	-1.7e-06	-3e-07	-2.2e-06	-5.6e-06	-0.000402	-0.0002747
178	0		0.999992	0.999982	0.998836	0.999995	1	0.5	0.907678	0.999998	1	0.999998	0.999994	0.999589	0.999719		0.0494989	0.0482576	0.0495124	0.0495183	-0.492148	-0.0504973	0.0495164	0.049518	0.0495158	0.049512	0.049073	0.049214		-1.79e-05	-0.0011637	-5.5e-06	3e-07	-0.5	-0.0923221	-1.8e-06	-3e-07	-2.3e-06	-5.8e-06	-0.0004111	-0.0002809
88	0		0.99989	0.999984	0.999314	0.00109845	1	1	0.998535	0.999998	1	0.999997	0.999994	0.999989	0.99971		0.0834404	0.0827146	-0.998686	0.0834574	0.0834574	0.08187	0.0834554	0.0834571	0.0834547	0.0834508	0.083446	0.0831435		-1.57e-05	-0.0006857	-0.998902	0	0	-0.0014653	-1.9e-06	-3e-07	-2.5e-06	-6.1e-06	-1.06e-05	-0.0002898
182	0		0.99999	0.999979	0.998684	0.999993	1	1	0.903437	0.999998	1	0.999997	0.999993	0.999535	0.999683		0.0082032	0.00680018	0.0082188	0.00822584	0.00822584	-0.0963836	0.00822357	0.00822541	0.00822292	0.00821848	0.00772252	0.00788188		-2.09e-05	-0.001316	-6.5e-06	0	0	-0.0965626	-2.1e-06	-4e-07	-2.7e-06	-6.8e-06	-0.0004646	-0.0003175
185	0		0.99999	0.999979	0.998684	0.999993	1	1	0.903437	0.999998	1	0.999997	0.999993	0.999535	0.999683		0.0082032	0.00680018	0.0082188	0.00822584	0.00822584	-0.0963836	0.00822357	0.00822541	0.00822292	0.00821848	0.00772252	0.00788188		-2.09e-05	-0.001316	-6.5e-06	0	0	-0.0965626	-2.1e-06	-4e-07	-2.7e-06	-6.8e-06	-0.0004646	-0.0003175
177	0		0.99999	0.999979	0.998684	0.999993	1	0.5	0.903437	0.999998	1	0.999997	0.999993	0.999535	0.999683		0.0498699	0.0484668	0.0498855	0.0498925	-0.491774	-0.054717	0.0498902	0.0498921	0.0498896	0.0498851	0.0493892	0.0495486		-2.09e-05	-0.001316	-6.5e-06	4e-07	-0.5	-0.0965626	-2.1e-06	-4e-07	-2.7e-06	-6.8e-06	-0.0004646	-0.0003175
23	0		0.99998	0.999975	0.99977	0.999765	1	1	0.997996	0.999997	0.999999	0.999996	0.99999	0.999983	0.999598		0.000218575	-3.61667e-06	-8.81667e-06	0.000245983	0.000245983	-0.00192458	0.000242625	0.000244467	0.000241433	0.000235367	0.000227567	-0.0001893		-2.53e-05	-0.0002304	-0.0002352	0	0	-0.0020036	-3.1e-06	-1.4e-06	-4.2e-06	-9.8e-06	-1.7e-05	-0.0004018
27	1		0.999963	0.999968	0.998212	0.99999	1	0.5	0.891428	0.999997	0.999997	0.999996	0.99999	0.99937	0.999569		0.0509256	0.0490229	0.0509492	0.0509599	-0.490707	-0.0666594	0.0509564	0.050957	0.0509552	0.0509487	0.0502775	0.0504935		-3.17e-05	-0.001788	-9.9e-06	2.7e-06	-0.5	-0.108572	-3.2e-06	-2.7e-06	-4.3e-06	-1.03e-05	-0.0006299	-0.0004305
176	0		0.99999	0.999932	0.999777	0.999991	1	0	0.997786	0.999997	1	0.999996	0.999991	0.999978	0.999563		0.0835096	0.0833415	0.0835737	0.0835833	-0.99975	0.0811846	0.0835801	0.0835828	0.0835792	0.0835732	0.0835591	0.0831099		-6.81e-05	-0.0002232	-8.9e-06	5e-07	-1	-0.0022142	-3e-06	-5e-07	-3.8e-06	-9.4e-06	-2.24e-05	-0.000437
179	0		0.99999	0.999975	0.999769	0.999991	1	1	0.997725	0.999997	1	0.999996	0.99999	0.999983	0.99955		0.0002259	2.19167e-06	0.0002428	0.000252875	0.000252875	-0.00221193	0.000249625	0.000252333	0.00024865	0.000242367	0.000234675	-0.000234517		-2.49e-05	-0.0002314	-9.3e-06	0	0	-0.0022752	-3e-06	-5e-07	-3.9e-06	-9.7e-06	-1.68e-05	-0.0004499
175	0		0.99999	0.999975	0.999765	0.999991	1	1	0.997695	0.999997	1	0.999996	0.99999	0.999983	0.999544		0.000228942	1.44167e-06	0.000246167	0.00025635	0.00025635	-0.00224117	0.000252992	0.000255808	0.000252017	0.000245625	0.000237825	-0.00023765		-2.53e-05	-0.0002353	-9.4e-06	0	0	-0.0023054	-3.1e-06	-5e-07	-4e-06	-9.9e-06	-1.71e-05	-0.000456
204	0		0.999988	0.999975	0.999764	0.999991	1	1	0.997684	0.999997	1	0.999996	0.99999	0.999983	0.999542		0.000230142	1.66667e-06	0.000247367	0.000257658	0.000257658	-0.00225134	0.0002543	0.000257117	0.000253325	0.000246933	0.000239133	-0.000238508		-2.54e-05	-0.0002363	-9.5e-06	0	0	-0.002316	-3.1e-06	-5e-07	-4e-06	-9.9e-06	-1.71e-05	-0.000458
183	0		0.999989	0.999972	0.999738	0.999989	1	1	0.997482	0.999997	0.999999	0.999996	0.999989	0.999981	0.999502		0.000249975	-2.76667e-06	0.00026915	0.000280525	0.000280525	-0.00244698	0.000276842	0.000279875	0.00027565	0.000268608	0.000259942	-0.000259517		-2.82e-05	-0.0002615	-1.05e-05	0	0	-0.0025177	-3.4e-06	-6e-07	-4.5e-06	-1.1e-05	-1.9e-05	-0.0004985
206	0		0.999989	0.999972	0.999738	0.999989	1	0.5	0.997482	0.999997	0.999999	0.999996	0.999989	0.999981	0.999502		0.0419166	0.0416639	0.0419358	0.0419472	-0.499719	0.0392197	0.0419435	0.0419465	0.0419423	0.0419353	0.0419266	0.0414072		-2.82e-05	-0.0002615	-1.05e-05	6e-07	-0.5	-0.0025177	-3.4e-06	-6e-07	-4.5e-06	-1.1e-05	-1.9e-05	-0.0004985
89	1		0.999919	0.99996	0.997785	0.999988	1	0.5	0.879336	0.999996	0.999999	0.999995	0.999987	0.99922	0.999466		0.0519858	0.0496297	0.0520155	0.052029	-0.489638	-0.0786898	0.0520246	0.0520282	0.0520232	0.0520149	0.051184	0.0514508		-3.99e-05	-0.0022147	-1.25e-05	7e-07	-0.5	-0.120664	-4.1e-06	-7e-07	-5.4e-06	-1.3e-05	-0.00078	-0.0005337
172	1		2.34282e-06	5.61816e-06	5.23495e-05	2.0836e-06	0	0	0.000730931	6.72264e-07	1.30675e-07	8.56381e-07	2.19451e-06	3.77124e-06	0.0001423		-7.25178e-05	-2.18922e-05	-7.63469e-05	-7.86041e-05	-7.86041e-05	0.000713237	-7.78759e-05	-7.84626e-05	-7.76764e-05	-7.62268e-05	-7.45186e-05	7.55542e-05		-0.000725313	-0.000678581	-0.000728847	-0.000730931	-0.000730931	0.000588631	-0.000730258	-0.0007308	-0.000730074	-0.000728736	-0.000727159	-0.000588631
186	1		2.08807e-06	5.66464e-06	5.278e-05	2.10079e-06	0	0	0.000734619	6.77959e-07	1.3163e-07	8.63824e-07	2.21274e-06	3.8027e-06	0.000143038		-7.28616e-05	-2.18199e-05	-7.67224e-05	-7.89983e-05	-7.89983e-05	0.000716839	-7.82638e-05	-7.88557e-05	-7.80625e-05	-7.66012e-05	-7.48787e-05	7.59593e-05		-0.000728955	-0.000681839	-0.000732519	-0.000734619	-0.000734619	0.000591582	-0.000733941	-0.000734488	-0.000733756	-0.000732407	-0.000730817	-0.000591582
207	0		2.08807e-06	5.66464e-06	5.278e-05	2.10079e-06	0	0	0.000734619	6.77959e-07	1.3163e-07	8.63824e-07	2.21274e-06	3.8027e-06	0.000143038		-7.28616e-05	-2.18199e-05	-7.67224e-05	-7.89983e-05	-7.89983e-05	0.000716839	-7.82638e-05	-7.88557e-05	-7.80625e-05	-7.66012e-05	-7.48787e-05	7.59593e-05		-0.000728955	-0.000681839	-0.000732519	-0.000734619	-0.000734619	0.000591582	-0.000733941	-0.000734488	-0.000733756	-0.000732407	-0.000730817	-0.000591582
171	1		3.3463e-06	5.769e-06	5.37601e-05	2.14025e-06	0	0	0.000743005	6.90674e-07	1.33794e-07	8.80413e-07	2.25363e-06	3.87317e-06	0.000144696		-7.3796e-05	-2.18056e-05	-7.77271e-05	-8.00457e-05	-8.00457e-05	0.000724877	-7.92975e-05	-7.99008e-05	-7.90919e-05	-7.76043e-05	-7.58498e-05	7.6708e-05		-0.000737237	-0.000689245	-0.000740865	-0.000743005	-0.000743005	0.00059831	-0.000742315	-0.000742872	-0.000742125	-0.000740752	-0.000739132	-0.00059831
215	1		2.15501e-06	5.84672e-06	5.44712e-05	2.16843e-06	0	0	0.000749323	7.00121e-07	1.35371e-07	8.92718e-07	2.28392e-06	3.92551e-06	0.000145968		-7.43219e-05	-2.16453e-05	-7.83067e-05	-8.06558e-05	-8.06558e-05	0.000731111	-7.98974e-05	-8.05092e-05	-7.96887e-05	-7.81816e-05	-7.64032e-05	7.74757e-05		-0.000743476	-0.000694852	-0.000747155	-0.000749323	-0.000749323	0.000603356	-0.000748623	-0.000749188	-0.00074843	-0.000747039	-0.000745398	-0.000603356
136	1		0.999935	0.999964	0.999653	0.999986	0	1	0.996883	0.999996	0.999999	0.999994	0.999986	0.999976	0.999386		0.0836473	0.0833111	0.0836717	-0.999646	0.0836869	0.0803103	0.0836821	0.083686	0.0836806	0.0836716	0.0836606	0.083022		-3.65e-05	-0.0003469	-1.4e-05	-1	8e-07	-0.0031168	-4.4e-06	-8e-07	-5.8e-06	-1.41e-05	-2.43e-05	-0.0006137
181	1		2.2045e-06	6.01566e-06	5.60377e-05	2.23136e-06	0	0	0.000762757	7.20775e-07	1.38848e-07	9.19789e-07	2.34995e-06	4.03957e-06	0.000148633		-7.56537e-05	-2.14632e-05	-7.97534e-05	-8.21707e-05	-8.21707e-05	0.00074415	-8.13899e-05	-8.20203e-05	-8.11743e-05	-7.96249e-05	-7.77945e-05	7.88486e-05		-0.000756742	-0.000706719	-0.000760526	-0.000762757	-0.000762757	0.000614124	-0.000762036	-0.000762618	-0.000761837	-0.000760407	-0.000758718	-0.000614124
66	0		0.999353	0.999947	0.987141	0.00154415	1	0.5	0.874235	0.999994	0.999999	0.999992	0.999982	0.999094	0.99938		0.136554	0.122681	-0.945049	0.136612	-0.405055	0.000366437	0.136605	0.136611	0.136603	0.136592	0.13563	0.13594		-5.28e-05	-0.0128593	-0.998456	9e-07	-0.5	-0.125765	-5.7e-06	-9e-07	-7.9e-06	-1.77e-05	-0.0009064	-0.0006202
224	1		2.50706e-06	6.39368e-06	0.000649149	2.41957e-06	0	0	0.000792921	7.66905e-07	1.46628e-07	9.80008e-07	2.49798e-06	4.29493e-06	0.000154655		-0.000127801	0.000568517	-0.000132106	-0.000134728	-0.000134728	0.00072427	-0.000133897	-0.000134569	-0.000133666	-0.000132022	-0.000130075	3.28156e-05		-0.000786527	-0.000143772	-0.000790501	-0.000792921	-0.000792921	0.000143772	-0.000792154	-0.000792774	-0.000791941	-0.000790423	-0.000788626	-0.000638266
219	1		2.58183e-06	6.76385e-06	6.29916e-05	2.50958e-06	0	0	0.000822875	8.11924e-07	1.54259e-07	1.03864e-06	2.64269e-06	4.54453e-06	0.000160625		-8.16341e-05	-2.07207e-05	-8.62429e-05	-8.89616e-05	-8.89616e-05	0.000802487	-8.8082e-05	-8.87945e-05	-8.78364e-05	-8.60987e-05	-8.40384e-05	8.5049e-05		-0.000816111	-0.000759884	-0.000820366	-0.000822875	-0.000822875	0.00066225	-0.000822063	-0.000822721	-0.000821837	-0.000820233	-0.000818331	-0.00066225
201	1		2.60351e-06	6.9561e-06	6.39411e-05	2.54841e-06	0	0	0.000830061	8.24923e-07	1.5636e-07	1.05615e-06	2.68318e-06	4.61474e-06	0.000162066		-8.22568e-05	-2.05231e-05	-8.70318e-05	-8.97926e-05	-8.97926e-05	0.00080944	-8.88989e-05	-8.96232e-05	-8.86484e-05	-8.68858e-05	-8.47933e-05	8.57787e-05		-0.000823105	-0.00076612	-0.000827513	-0.000830061	-0.000830061	0.000667995	-0.000829236	-0.000829905	-0.000829005	-0.000827378	-0.000825446	-0.000667995
174	1		2.59661e-06	6.98555e-06	6.50505e-05	2.59227e-06	0	0	0.000841232	8.38783e-07	1.58824e-07	1.07369e-06	2.72893e-06	4.69423e-06	0.000164212		-8.3446e-05	-2.05422e-05	-8.82054e-05	-9.10137e-05	-9.10137e-05	0.000820321	-9.0105e-05	-9.08416e-05	-8.98505e-05	-8.80573e-05	-8.59282e-05	8.68828e-05		-0.000834247	-0.000776182	-0.00083864	-0.000841232	-0.000841232	0.00067702	-0.000840394	-0.000841073	-0.000840159	-0.000838503	-0.000836538	-0.00067702
92	0		0.999943	0.999936	0.997091	0.999979	1	0.5	0.867892	0.999993	0.998921	0.99999	0.999979	0.999962	0.999301		0.0530151	0.0499332	0.0530621	0.0530844	-0.488582	-0.0900326	0.053077	0.0519151	0.0530738	0.0530616	0.0530435	0.0523266		-6.4e-05	-0.0029088	-2.06e-05	6.8e-06	-0.5	-0.132108	-6.8e-06	-0.0010793	-9.8e-06	-2.1e-05	-3.77e-05	-0.0006995
167	1		3.25828e-06	7.41658e-06	6.90524e-05	2.75335e-06	0	0	0.000873909	8.91991e-07	1.67679e-07	1.14382e-06	2.90494e-06	0.000242543	0.000170903		-0.000106544	-3.97719e-05	-0.000111596	-0.000114579	-0.000114579	0.000832156	-0.000113612	-0.000114397	-0.00011334	-0.000111432	0.000148177	7.05659e-05		-0.000866492	-0.000804856	-0.000871155	-0.000873909	-0.000873909	0.000631366	-0.000873017	-0.000873741	-0.000872765	-0.000871004	-0.000631366	-0.000703006
228	0		0.999963	0.999947	0.973279	0.999981	1	1	0.855663	0.999995	0.999999	0.999993	0.999982	0.998945	0.999278		0.0143572	-0.0145332	0.0143937	0.0144146	0.0144146	-0.14195	0.0144088	0.0144137	0.0144068	0.0143957	0.0132712	0.0136327		-5.3e-05	-0.0267211	-1.93e-05	0	0	-0.144337	-5.4e-06	-9e-07	-7.2e-06	-1.75e-05	-0.0010555	-0.0007218
220	0		0.999963	0.999947	0.973279	0.999981	1	0.5	0.855663	0.999995	0.999999	0.999993	0.999982	0.998945	0.999278		0.0560239	0.0271335	0.0560604	0.0560813	-0.485585	-0.100284	0.0560755	0.0560803	0.0560735	0.0560624	0.0549379	0.0552994		-5.3e-05	-0.0267211	-1.93e-05	9e-07	-0.5	-0.144337	-5.4e-06	-9e-07	-7.2e-06	-1.75e-05	-0.0010555	-0.0007218
203	1		3.22224e-06	7.79233e-06	0.000741828	2.95114e-06	0	0	0.000902844	9.37646e-07	1.7532e-07	1.20384e-06	3.04404e-06	5.2377e-06	0.000176599		-0.000145378	0.000649827	-0.000150622	-0.00015382	-0.00015382	0.000824261	-0.000152804	-0.00015363	-0.000152515	-0.000150522	-0.000148145	3.74958e-05		-0.000895051	-0.000161015	-0.000899892	-0.000902844	-0.000902844	0.000161015	-0.000901906	-0.000902668	-0.00090164	-0.000899799	-0.000897606	-0.000726245
53	0		5.39297e-06	9.14966e-06	8.51526e-05	3.39887e-06	0	0	0.00101505	1.10266e-06	2.04177e-07	1.41899e-06	3.57679e-06	6.15326e-06	0.000198525		-0.000100848	-1.85115e-05	-0.000107078	-0.00011076	-0.00011076	0.000988874	-0.000109566	-0.000110539	-0.000109223	-0.000106885	-0.000104094	0.000104308		-0.0010059	-0.000929894	-0.00101165	-0.00101505	-0.00101505	0.000816522	-0.00101394	-0.00101484	-0.00101363	-0.00101147	-0.00100889	-0.000816522
232	0		0.998535	0.937281	0.74053	0.762125	0.2	0.2	0.99889	0.943266	0.919088	0.906703	0.99992	0.996253	0.999051		0.131918	-0.0812296	-0.057835	-0.666804	-0.666804	0.19866	0.138401	0.112208	0.0987913	0.199777	0.195804	0.198836		-0.0626393	-0.25939	-0.237795	-0.79992	-0.79992	-0.0010307	-0.0566543	-0.0808327	-0.0932174	0.0008688	-0.0036669	-0.0008688
194	0		6.07351e-06	1.03478e-05	9.49504e-05	3.79391e-06	0	0	0.00109579	1.23304e-06	2.25942e-07	1.5914e-06	3.99134e-06	6.86952e-06	0.000214664		-0.000108751	-1.70977e-05	-0.000115851	-0.000119961	-0.000119961	0.00106714	-0.000118625	-0.000119716	-0.000118237	-0.000115637	-0.000112519	0.000112592		-0.00108544	-0.00100084	-0.00109199	-0.00109579	-0.00109579	0.000881123	-0.00109455	-0.00109556	-0.0010942	-0.0010918	-0.00108892	-0.000881123
229	3		0.00171921	0.000203667	0.00185702	6.45689e-05	0	0	0.000478121	4.7792e-06	7.95448e-07	1.88242e-05	8.00314e-05	0.000733864	0.000855947		-0.000280762	0.00151037	-0.000431452	-0.000501402	-0.000501402	1.65623e-05	-0.000496224	-0.00050054	-0.000481009	-0.000414701	0.000293618	0.000425874		-0.00165335	0.000137811	-0.00179245	-0.00185702	-0.00185702	-0.0013789	-0.00185224	-0.00185622	-0.00183819	-0.00177699	-0.00112315	-0.00100107
150	0		0.99983	0.999874	0.995812	0.999964	1	0.5	0.847764	0.939401	0.999991	0.99998	0.999962	0.998529	0.998993		0.0598553	0.0554551	0.0599522	0.0599915	-0.481675	-0.10493	-0.00565783	0.0599818	0.0599698	0.0599508	0.0583984	0.0589006		-0.0001257	-0.0041875	-3.63e-05	9e-06	-0.5	-0.152236	-0.0605994	-9e-06	-2e-05	-3.76e-05	-0.0014706	-0.001007
170	0		0.999914	0.999912	0.995712	0.999972	1	0.5	0.82705	0.999991	0.999999	0.999988	0.999971	0.998493	0.998969		0.0565736	0.0520242	0.0566389	0.0566691	-0.484998	-0.130694	0.0566592	0.0566675	0.0566556	0.0566378	0.0550369	0.0555521		-8.82e-05	-0.0042876	-2.79e-05	1.5e-06	-0.5	-0.17295	-9.2e-06	-1.5e-06	-1.25e-05	-2.89e-05	-0.0015067	-0.0010311
129	0		0.999844	0.999896	0.855214	0.999951	1	1	0.994935	0.99999	0.999998	0.999986	0.99997	0.999947	0.998964		0.012496	-0.144243	0.0125558	0.0126087	0.0126087	0.00712168	0.0125979	0.0126069	0.0125939	0.0125758	0.0125515	0.0114863		-0.000104	-0.144786	-4.88e-05	0	0	-0.0050649	-9.9e-06	-1.6e-06	-1.36e-05	-3.03e-05	-5.28e-05	-0.001036
184	1		0.999975	0.999942	0.995518	0.999982	1	0.333	0.754532	0.999995	0.999999	0.999993	0.999982	0.998444	0.998947		0.0765778	0.0717851	0.0766218	0.076641	-0.645942	-0.189282	0.0766351	0.0766399	0.0766336	0.0766211	0.0749548	0.0755004		-5.83e-05	-0.0044823	-1.77e-05	1e-06	-0.667	-0.245468	-5.4e-06	-1e-06	-6.8e-06	-1.83e-05	-0.0015565	-0.0010528
193	0		0.999911	0.999932	0.999367	0.999974	1	1	0.29444	0.999992	0.999999	0.999989	0.999972	0.999953	0.998882		0.0588917	0.05828	0.058938	0.0589658	0.0589658	-0.705391	0.0589566	0.0589643	0.0589537	0.0589354	0.0589152	0.0577547		-6.84e-05	-0.000633	-2.56e-05	0	0	-0.70556	-8.5e-06	-1.4e-06	-1.12e-05	-2.8e-05	-4.67e-05	-0.0011179
119	0		0.999742	0.999869	0.995162	0.999956	0.5	0.5	0.837918	0.999985	0.999987	0.999976	0.999955	0.998323	0.99885		0.0973808	0.0922816	0.0974752	-0.444143	-0.444143	-0.0780657	0.0975068	0.0975093	0.0974971	0.0974746	0.0957061	0.096277		-0.0001186	-0.0048256	-3.15e-05	-0.499987	-0.499987	-0.162069	-2.3e-06	2.3e-06	-1.13e-05	-3.2e-05	-0.0016645	-0.0011375
149	1		0.0934321	0.217266	0.272329	0.259453	0.5	0.5	0.442287	0.0837303	0.00631291	0.0417032	0.953011	0.909829	0.951699		-0.20055	-0.140898	-0.154847	0.105746	0.105746	0.0432235	-0.345213	-0.429082	-0.390743	0.596508	0.549727	0.595086		-0.735745	-0.680682	-0.693558	-0.453011	-0.453011	-0.510724	-0.869281	-0.946698	-0.911308	0.0013122	-0.0431821	-0.0013122
69	0		0.997966	0.999839	0.308101	0.999813	0	0.5	0.792753	0.999982	0.999997	0.999975	0.999946	0.997779	0.998477		0.200273	-0.54911	0.200245	-0.882886	-0.341219	-0.0240703	0.200428	0.200445	0.20042	0.20039	0.198041	0.198798		-0.0001581	-0.691896	-0.0001842	-0.999997	-0.499997	-0.207244	-1.49e-05	1.49e-05	-2.24e-05	-5.08e-05	-0.0022184	-0.0015199
23	1		2.00435e-05	2.52567e-05	0.000230357	0.000235174	0	0	0.00200364	3.12387e-06	1.43208e-06	4.24079e-06	9.78639e-06	1.69637e-05	0.000401801		-0.000218624	3.56835e-06	8.78666e-06	-0.000245985	-0.000245985	0.00192463	-0.000242601	-0.000244434	-0.000241391	-0.000235383	-0.000227608	0.000189299		-0.00197839	-0.00177328	-0.00176847	-0.00200364	-0.00200364	0.00160184	-0.00200052	-0.00200221	-0.0019994	-0.00199386	-0.00198668	-0.00160184
216	0		0.999889	0.999738	0.999021	0.99996	1	0	0.062362	0.999987	0.999998	0.999982	0.999956	0.999904	0.998356		0.161453	0.160677	0.161694	0.161737	-0.921596	-0.854037	0.161723	0.161735	0.161718	0.16169	0.161633	0.159956		-0.0002623	-0.0009789	-3.98e-05	2.2e-06	-1	-0.937638	-1.34e-05	-2.2e-06	-1.78e-05	-4.36e-05	-9.58e-05	-0.0016441
108	0		0.997965	0.999864	0.0489786	0.999746	0	1	0.991884	0.999982	0.999997	0.999893	0.999946	0.999907	0.998333		0.163478	-0.866648	0.16335	-0.919708	0.163625	0.154833	0.163606	0.163622	0.16351	0.163567	0.163524	0.16182		-0.0001357	-0.951021	-0.0002539	-1	2.8e-06	-0.0081159	-1.77e-05	-2.8e-06	-0.0001067	-5.36e-05	-9.35e-05	-0.0016668
8	0		0.999857	0.999878	0.998859	0.999953	0	1	0.991692	0.999985	0.999997	0.999979	0.999953	0.999918	0.99832		0.0841686	0.0830643	0.0842497	-0.999033	0.0843006	0.0753007	0.0842842	0.0842979	0.0842782	0.0842495	0.0842117	0.0824811		-0.0001219	-0.0011412	-4.7e-05	-1	2.5e-06	-0.0083076	-1.52e-05	-2.5e-06	-2.07e-05	-4.72e-05	-8.21e-05	-0.0016796
179	1		9.93157e-06	2.48944e-05	0.000231414	9.2624e-06	0	0	0.00227524	3.02708e-06	5.27847e-07	3.93559e-06	9.7398e-06	1.6796e-05	0.00044992		-0.000225922	-2.19248e-06	-0.000242856	-0.000252891	-0.000252891	0.00221195	-0.000249611	-0.000252319	-0.000248627	-0.000242339	-0.000234695	0.000234522		-0.00225035	-0.00204383	-0.00226598	-0.00227524	-0.00227524	0.00182532	-0.00227221	-0.00227471	-0.00227131	-0.0022655	-0.00225844	-0.00182532
175	1		1.02368e-05	2.53155e-05	0.000235292	9.41969e-06	0	0	0.00230544	3.07949e-06	5.36393e-07	4.00605e-06	9.90453e-06	1.70822e-05	0.000456038		-0.000228938	-1.46306e-06	-0.000246158	-0.000256363	-0.000256363	0.0022412	-0.000253027	-0.000255782	-0.000252023	-0.000245633	-0.000237857	0.000237679		-0.00228013	-0.00207015	-0.00229602	-0.00230544	-0.00230544	0.0018494	-0.00230236	-0.00230491	-0.00230144	-0.00229554	-0.00228836	-0.0018494
204	1		1.20846e-05	2.54167e-05	0.00023629	9.45816e-06	0	0	0.00231603	3.0911e-06	5.38911e-07	4.01983e-06	9.94452e-06	1.71496e-05	0.000457989		-0.000230133	-1.6865e-06	-0.000247421	-0.000257667	-0.000257667	0.00225136	-0.000254319	-0.000257084	-0.000253313	-0.000246894	-0.000239089	0.000238487		-0.00229061	-0.00207974	-0.00230657	-0.00231603	-0.00231603	0.00185804	-0.00231293	-0.00231549	-0.00231201	-0.00230608	-0.00229888	-0.00185804
169	0		0.99981	0.999784	0.991787	0.99993	1	0.5	0.756753	0.999976	0.999995	0.999966	0.999928	0.997121	0.998025		0.0628435	0.05418	0.0630011	0.063077	-0.47859	-0.200441	0.0630513	0.0630716	0.0630402	0.0629991	0.0599582	0.0609376		-0.0002155	-0.0082126	-7e-05	5e-06	-0.5	-0.243247	-2.37e-05	-5e-06	-3.39e-05	-7.19e-05	-0.0028789	-0.0019748
183	1		1.14003e-05	2.81517e-05	0.000261538	1.04796e-05	0	0	0.00251769	3.42978e-06	5.94429e-07	4.47155e-06	1.10151e-05	1.90066e-05	0.000498528		-0.000250028	2.80677e-06	-0.000269173	-0.000280526	-0.000280526	0.00244698	-0.00027681	-0.000279882	-0.000275682	-0.000268593	-0.000259935	0.000259546		-0.00248954	-0.00225616	-0.00250721	-0.00251769	-0.00251769	0.00201917	-0.00251426	-0.0025171	-0.00251322	-0.00250668	-0.00249869	-0.00201917
63	0		0.999831	0.0508227	0.989311	0.999932	1	0	0.965195	0.999957	0.999995	0.999971	0.999932	0.995697	0.997538		-0.861457	0.155238	0.166745	0.166818	-0.916515	0.129112	0.166771	0.166813	0.166787	0.166744	0.162157	0.164151		-0.949177	-0.0106893	-6.77e-05	4.8e-06	-1	-0.0348054	-4.33e-05	-4.8e-06	-2.87e-05	-6.83e-05	-0.0043029	-0.0024617
13	0		0.99556	0.10931	0.0585193	0.999614	0	0.5	0.734489	0.999935	0.999994	0.999943	0.999884	0.99617	0.997384		-0.664148	-0.719171	0.300348	-0.782567	-0.2409	0.0131298	0.300696	0.30076	0.300705	0.30064	0.296617	0.297932		-0.890684	-0.941475	-0.0003803	-0.999994	-0.499994	-0.265505	-5.95e-05	5.12e-05	-5.12e-05	-0.0001108	-0.0038244	-0.0026104
39	0		0.995904	0.101861	0.967771	0.0801313	1	0.5	0.756684	0.999925	0.999958	0.999928	0.999864	0.996156	0.997376		-0.755947	0.182122	-0.779488	0.217037	-0.32463	-0.046555	0.216955	0.216991	0.216959	0.216889	0.212873	0.214194		-0.898139	-0.0322291	-0.919869	4.19e-05	-0.5	-0.243316	-7.52e-05	-4.19e-05	-7.22e-05	-0.0001361	-0.0038437	-0.0026244
173	0		0.591093	0.999644	0.208882	0.998347	1	1	0.669595	0.999959	0.999991	0.99994	0.999883	0.996176	0.997374		0.127873	-0.728785	0.126469	0.12826	0.12826	-0.229679	0.128215	0.12825	0.128195	0.128133	0.124117	0.125415		-0.0003565	-0.791118	-0.0016532	0	0	-0.330405	-4.11e-05	-8.9e-06	-5.98e-05	-0.0001166	-0.0038241	-0.002626
168	0		0.591093	0.999644	0.208882	0.998347	1	0.5	0.669595	0.999959	0.999991	0.99994	0.999883	0.996176	0.997374		0.16954	-0.687118	0.168135	0.169926	-0.37174	-0.188012	0.169882	0.169917	0.169862	0.1698	0.165784	0.167081		-0.0003565	-0.791118	-0.0016532	8.9e-06	-0.5	-0.330405	-4.11e-05	-8.9e-06	-5.98e-05	-0.0001166	-0.0038241	-0.002626
127	0		0.999708	0.999716	0.997463	0.999891	1	1	0.987968	0.999961	0.99995	0.999943	0.999887	0.999801	0.99736		0.00122181	-0.00121938	0.00141117	0.00152926	0.00152926	-0.0115056	0.00148722	0.00147542	0.0014674	0.00140684	0.00131378	-0.00133052		-0.0002838	-0.0025372	-0.000109	0	0	-0.0120322	-3.88e-05	-4.97e-05	-5.71e-05	-0.000113	-0.0001989	-0.0026398
54	0		0.99483	0.0743906	0.0603331	0.999661	0.5	0	0.987979	0.999913	0.999994	0.999941	0.999883	0.999745	0.997351		-0.720579	-0.735807	0.281798	-0.259502	-0.801168	0.269142	0.282071	0.282159	0.282101	0.282038	0.281888	0.279296		-0.925604	-0.939661	-0.0003333	-0.499994	-0.999994	-0.0120153	-8.08e-05	5.34e-05	-5.34e-05	-0.0001111	-0.0002496	-0.0026428
41	0		0.999401	0.999392	0.997046	0.998255	0.5	0	0.987451	0.999953	0.999658	0.999923	0.999868	0.999726	0.997195		0.126186	0.123644	0.124954	-0.414822	-0.956489	0.11325	0.126794	0.126474	0.126761	0.126701	0.126548	0.123805		-0.0005614	-0.0029074	-0.0016979	-0.499953	-0.999953	-0.0125021	3.04e-05	-0.0002953	-3.04e-05	-8.56e-05	-0.0002271	-0.0027586
152	0		0.999459	0.918715	0.940828	0.999873	1	1	0.0641401	0.999958	0.999994	0.999943	0.999881	0.994543	0.997239		0.00239365	0.0263488	0.0903148	0.0904523	0.0904523	-0.923396	0.0904066	0.0904461	0.0903901	0.0903232	0.0845403	0.0874616		-0.0812849	-0.0591725	-0.0001269	0	0	-0.93586	-4.22e-05	-5.7e-06	-5.74e-05	-0.0001192	-0.0054572	-0.0027606
120	0		0.999556	0.111795	0.997184	0.999878	1	0.5	0.733037	0.997132	0.999993	0.999934	0.999866	0.99586	0.997179		-0.823173	0.135998	0.138916	0.139049	-0.402618	-0.150161	0.135942	0.139041	0.138977	0.138904	0.134564	0.135993		-0.888205	-0.0028165	-0.0001222	6.8e-06	-0.5	-0.266963	-0.0028676	-6.8e-06	-6.63e-05	-0.0001341	-0.00414	-0.0028205
122	0		0.997446	0.996971	0.992216	0.00387484	1	0.5	0.732219	0.999955	0.999993	0.999933	0.999868	0.99589	0.997174		0.145424	0.140272	-0.930431	0.148705	-0.392962	-0.141391	0.148656	0.148698	0.148633	0.148562	0.144252	0.145644		-0.0030286	-0.0077845	-0.996125	6.5e-06	-0.5	-0.267781	-4.53e-05	-6.5e-06	-6.69e-05	-0.000132	-0.0041101	-0.0028259
60	1		0.79995	0.999683	0.993815	0.999656	1	1	0.0585314	0.999956	0.999993	0.993373	0.999871	0.998449	0.997039		0.0962974	0.0899397	0.0962677	0.0966403	0.0966403	-0.923284	0.0965925	0.0966327	0.0894606	0.096501	0.0949597	0.0934322		-0.0003165	-0.0061852	-0.0003439	0	0	-0.941469	-4.41e-05	-7e-06	-0.0066274	-0.0001286	-0.0015513	-0.0029613
86	0		0.976568	0.99965	0.715102	0.00309317	0	1	0.192171	0.999952	0.999993	0.999928	0.999858	0.999753	0.996884		0.259375	-0.0488859	-0.820228	-0.823579	0.259754	-0.615394	0.259702	0.259746	0.259676	0.2596	0.259487	0.256378		-0.00035	-0.284898	-0.996907	-1	7e-06	-0.807829	-4.83e-05	-7e-06	-7.15e-05	-0.0001423	-0.0002466	-0.003116
99	0		0.999557	0.999649	0.989903	0.999885	1	0.5	0.761514	0.999958	0.999963	0.99993	0.988482	0.776488	0.996668		0.0819529	0.0713949	0.0822092	0.0823336	-0.459333	-0.176026	0.0822875	0.0822933	0.082258	0.0698562	-0.159804	0.0787243		-0.0003514	-0.0100972	-0.0001148	3.72e-05	-0.5	-0.238486	-4.25e-05	-3.72e-05	-6.98e-05	-0.0115176	-0.223512	-0.0033316
233	3		0.000564927	7.63743e-06	0.00162024	0.00334973	0	0	0.000214513	2.16944e-05	0.000265223	3.55125e-05	0.000119347	0.00259409	8.56572e-06		-0.000725182	0.0010218	0.00289542	-0.000733456	-0.000733456	-0.000501067	-0.000709954	-0.000446131	-0.000694984	-0.000604163	0.0020768	-0.000724177		-0.00334209	-0.00172949	0.000755644	-0.00334973	-0.00334973	-0.00313522	-0.00332804	-0.00308451	-0.00331422	-0.00323038	-0.000755644	-0.00334117
233	8		0.000563802	7.46044e-06	0.00162022	0.0033497	0	0	0.000214499	2.1679e-05	0.000265353	3.55013e-05	0.000118959	0.000125847	8.21692e-06		-0.000519521	0.00122764	0.00310123	-0.000527603	-0.000527603	-0.000295229	-0.000504117	-0.000240137	-0.000489143	-0.000398731	-0.000391269	-0.000518701		-0.00334224	-0.00172948	0.00172948	-0.0033497	-0.0033497	-0.0031352	-0.00332802	-0.00308434	-0.00331419	-0.00323074	-0.00322385	-0.00334148
233	9		0.000603104	2.52979e-05	0.00162072	0.00335094	0	0	0.000214723	2.22474e-05	0.000274192	3.63838e-05	0.000119048	0.000210896	8.29469e-06		-0.000513082	0.00121529	0.0030897	-0.000540488	-0.000540488	-0.000307871	-0.000516386	-0.000243447	-0.000501072	-0.000411519	-0.000312017	-0.000531502		-0.00332565	-0.00173022	0.00173022	-0.00335094	-0.00335094	-0.00313622	-0.0033287	-0.00307675	-0.00331456	-0.0032319	-0.00314005	-0.00334265
156	0		0.999023	0.140962	0.996103	0.999828	0.5	0.5	0.716966	0.999902	0.999991	0.999905	0.999815	0.99489	0.996506		-0.750949	0.175454	0.179489	-0.361991	-0.361991	-0.126944	0.179569	0.179666	0.179573	0.179475	0.17414	0.175891		-0.859029	-0.0038877	-0.0001632	-0.499991	-0.499991	-0.283025	-8.91e-05	8.57e-05	-8.57e-05	-0.000176	-0.0051006	-0.0034845
62	0		0.995407	0.999573	0.99005	0.00434405	1	1	0.192325	0.999941	0.999992	0.999911	0.999431	0.999697	0.996449		0.151444	0.141127	-0.926721	0.151907	0.151907	-0.723074	0.151842	0.151897	0.15181	0.15129	0.151579	0.14806		-0.000427	-0.0099501	-0.995656	0	0	-0.807675	-5.94e-05	-8.5e-06	-8.89e-05	-0.0005692	-0.0003026	-0.0035505
100	0		0.999144	0.999569	0.988548	0.998263	1	0.5	0.753071	0.999945	0.999949	0.999909	0.987765	0.776228	0.996289		0.0829762	0.071037	0.0815614	0.0834433	-0.458223	-0.184064	0.083384	0.0833883	0.0833445	0.0701891	-0.158977	0.0794233		-0.0004311	-0.0114519	-0.0017371	5.07e-05	-0.5	-0.246929	-5.47e-05	-5.07e-05	-9.12e-05	-0.0122346	-0.223772	-0.0037107
87	0		0.998242	0.999456	0.978356	0.868907	0.5	1	0.934756	0.988461	0.999941	0.999884	0.999787	0.999624	0.996086		0.0607862	0.0379272	-0.0806429	-0.480292	0.061375	-0.00930602	0.0488742	0.061311	0.0612497	0.0611446	0.0609673	0.0571354		-0.0005435	-0.0216441	-0.131093	-0.5	5.91e-05	-0.065244	-0.0115392	-5.91e-05	-0.0001156	-0.0002127	-0.0003763	-0.0039135
35	0		0.997965	0.998997	0.982535	0.997273	0	0.5	0.70611	0.999912	0.999958	0.999849	0.999755	0.994086	0.99592		0.151217	0.133383	0.149349	-0.93103	-0.389363	-0.166077	0.152208	0.152258	0.15214	0.152038	0.145896	0.147884		-0.0009616	-0.0174238	-0.0026859	-0.999958	-0.499958	-0.293848	-4.68e-05	4.68e-05	-0.0001096	-0.0002033	-0.0058728	-0.004038
72	0		0.959215	0.0912455	0.0360105	0.279769	0.5	0	0.0640094	0.999853	0.999989	0.999889	0.999786	0.99955	0.995948		-0.561589	-0.621427	-0.357356	-0.118772	-0.660439	-0.591095	0.422736	0.422883	0.422774	0.422663	0.422407	0.418505		-0.908744	-0.963979	-0.720221	-0.499989	-0.999989	-0.93598	-0.0001362	0.0001007	-0.0001007	-0.0002035	-0.0004396	-0.0040411
12	0		0.99422	0.999445	0.988024	0.00465305	1	1	0.0661992	0.999686	0.999988	0.999884	0.999778	0.999614	0.995815		0.162123	0.149751	-0.915568	0.162724	0.162724	-0.848893	0.162384	0.162712	0.162599	0.162484	0.162306	0.158191		-0.0005548	-0.0119756	-0.995347	0	0	-0.933801	-0.000314	-1.15e-05	-0.0001155	-0.0002216	-0.0003859	-0.0041849
110	0		0.995419	0.981724	0.0741081	0.999369	0	1	0.981276	0.999914	0.999987	0.991225	0.99976	0.999575	0.995637		0.145368	-0.837882	0.164483	-0.918166	0.165167	0.144883	0.165074	0.165153	0.155661	0.164908	0.164707	0.16044		-0.0182764	-0.925892	-0.0006311	-1	1.29e-05	-0.0187237	-8.62e-05	-1.29e-05	-0.0087746	-0.0002396	-0.0004247	-0.0043631
97	0		0.980958	0.985365	0.76341	0.00396585	0.5	1	0.0660247	0.999914	0.999988	0.999872	0.999755	0.999573	0.995492		0.209619	-0.0308322	-0.853564	-0.316193	0.225473	-0.786333	0.225381	0.225461	0.225335	0.225208	0.225011	0.220589		-0.0146348	-0.23659	-0.996034	-0.5	1.19e-05	-0.933975	-8.58e-05	-1.19e-05	-0.0001282	-0.0002449	-0.0004269	-0.0045084
121	0		0.976844	0.135664	0.410414	0.0455867	0.5	0.5	0.691766	0.999849	0.999927	0.999834	0.99972	0.993287	0.995416		-0.623723	-0.326077	-0.721307	-0.229026	-0.229026	-0.0212794	0.312478	0.312562	0.312461	0.312337	0.305368	0.307675		-0.864263	-0.589513	-0.95434	-0.499927	-0.499927	-0.308161	-7.78e-05	7.78e-05	-9.31e-05	-0.0002073	-0.0066403	-0.0045113
78	0		0.992995	0.999386	0.304802	0.999432	0	1	0.0664028	0.999911	0.999953	0.0148912	0.999747	0.993663	0.995432		0.302117	-0.450349	0.302167	-0.780551	0.302782	-0.708615	0.302686	0.302731	-0.764419	0.302508	0.295917	0.297833		-0.000614	-0.695198	-0.0005679	-1	4.7e-05	-0.933597	-8.89e-05	-4.7e-05	-0.985109	-0.0002532	-0.0063368	-0.0045679
198	0		0.999359	0.999272	0.935268	0.999834	1	0	0.0645773	0.999947	0.999993	0.999923	0.999683	0.108211	0.995426		0.240753	0.171416	0.241363	0.241542	-0.841791	-0.771832	0.241485	0.241534	0.241459	0.241198	-0.724563	0.236587		-0.0007283	-0.0647319	-0.0001659	7.4e-06	-1	-0.935423	-5.33e-05	-7.4e-06	-7.66e-05	-0.0003175	-0.891789	-0.0045741
128	0		0.859344	0.999337	0.658915	0.998997	1	1	0.978305	0.999905	0.999987	0.999855	0.999568	0.999531	0.995292		0.041862	-0.326928	0.0414944	0.0425804	0.0425804	0.019077	0.0424775	0.0425659	0.0424229	0.0421119	0.0420722	0.0374805		-0.0006631	-0.341085	-0.0010025	0	0	-0.0216954	-9.5e-05	-1.34e-05	-0.0001454	-0.0004325	-0.0004691	-0.0047076
83	1		0.473472	0.999021	0.177216	0.997206	0.5	1	0.971292	0.999885	0.98475	0.999801	0.999695	0.999458	0.994994		0.15754	-0.732749	0.155574	-0.383066	0.158601	0.1275	0.158476	0.14208	0.158385	0.158271	0.158014	0.153178		-0.0009789	-0.822784	-0.002794	-0.5	0.0001154	-0.0287082	-0.0001154	-0.0152495	-0.0001987	-0.0003045	-0.0005417	-0.0050057
165	0		0.99909	0.999028	0.926836	0.999754	1	0	0.0662605	0.999921	0.999989	0.999883	0.999655	0.528007	0.994937		0.206167	0.127959	0.206953	0.20722	-0.876113	-0.804331	0.207134	0.207208	0.207093	0.206847	-0.304106	0.201735		-0.0009724	-0.0731643	-0.000246	1.09e-05	-1	-0.93374	-7.92e-05	-1.09e-05	-0.0001168	-0.0003446	-0.471993	-0.0050627
15	0		0.971977	0.999646	0.874755	0.00316956	1	1	0.976421	0.999958	0.999993	0.999941	0.865033	0.992005	0.994808		0.109808	-0.0254906	-0.969708	0.110191	0.110191	0.0846471	0.110145	0.110184	0.110128	-0.0360232	0.10153	0.104566		-0.0003538	-0.125245	-0.99683	0	0	-0.0235791	-4.24e-05	-6.6e-06	-5.87e-05	-0.134967	-0.0079953	-0.0051923
106	0		0.999067	0.999196	0.979629	0.999741	1	0.333	0.631231	0.999892	0.00774097	0.999494	0.999711	0.992422	0.994664		0.171146	0.149949	0.171738	0.172018	-0.550566	-0.227482	0.171901	-0.90293	0.17147	0.171705	0.163808	0.166237		-0.0008045	-0.0203715	-0.0002585	0.000108	-0.667	-0.368769	-0.000108	-0.992259	-0.0005056	-0.0002889	-0.0075778	-0.0053364
31	0		0.947806	0.111521	0.0288688	0.0217611	0	0	0.976365	0.999741	0.999746	0.999735	0.999607	0.999185	0.994387		-0.552413	-0.641952	-0.649652	-0.673227	-0.673227	0.384502	0.409826	0.409832	0.409819	0.409681	0.409224	0.404026		-0.888226	-0.970878	-0.977985	-0.999746	-0.999746	-0.0233816	-5.5e-06	5.5e-06	-1.16e-05	-0.0001394	-0.0005613	-0.005359
37	0		0.919021	0.171813	0.0275173	0.0209948	0	1	0.0646886	0.999835	0.999893	0.999811	0.999665	0.999409	0.994549		-0.496969	-0.653289	-0.660355	-0.6831	0.400234	-0.61302	0.400055	0.400118	0.400029	0.399871	0.399593	0.394328		-0.828187	-0.972483	-0.979005	-1	0.000107	-0.935311	-0.0001653	-0.000107	-0.0001894	-0.0003347	-0.000591	-0.0054511
67	0		0.91259	0.169637	0.097103	0.0242197	0	1	0.0768209	0.999817	0.999873	0.99977	0.999629	0.992311	0.994483		-0.505081	-0.58366	-0.662617	-0.688855	0.394479	-0.605632	0.39428	0.394341	0.39423	0.394077	0.386149	0.388502		-0.830363	-0.902897	-0.97578	-1	0.0001269	-0.923179	-0.0001833	-0.0001269	-0.0002296	-0.0003707	-0.0076886	-0.0055175
40	0		0.998067	0.999038	0.978375	0.996531	0.333	0.333	0.63591	0.99986	0.999777	0.99977	0.999631	0.992015	0.994339		0.144015	0.12163	0.141299	-0.577526	-0.577526	-0.249373	0.144905	0.144816	0.144808	0.144658	0.136407	0.138924		-0.0008212	-0.0214848	-0.0033283	-0.666859	-0.666859	-0.363949	8.24e-05	-8.24e-05	-8.98e-05	-0.0002283	-0.0078443	-0.0055207
10	0		0.997987	0.220504	0.994132	0.91361	0.333	1	0.0841104	0.999869	0.999986	0.999863	0.999724	0.999538	0.994424		-0.639183	0.198914	0.111682	-0.517312	0.205271	-0.786943	0.20513	0.205256	0.205123	0.204972	0.204771	0.19923		-0.779496	-0.0058683	-0.0863899	-0.667	1.43e-05	-0.91589	-0.0001306	-1.43e-05	-0.0001367	-0.0002762	-0.0004619	-0.0055764
73	0		0.992338	0.149705	0.94321	0.00511929	1	0.5	0.675531	0.999806	0.999981	0.9998	0.999349	0.991792	0.994387		-0.692071	0.167559	-0.848706	0.229082	-0.312585	-0.122426	0.228872	0.229062	0.228866	0.228377	0.22019	0.223001		-0.850295	-0.0567902	-0.994881	1.85e-05	-0.5	-0.324469	-0.0001936	-1.85e-05	-0.0001995	-0.0006508	-0.0082077	-0.0056133
102	1		0.0295107	0.0946179	0.00656764	0.000320675	0	0	0.0382173	0.999563	0.999953	0.999799	0.999277	0.982573	0.994311		-0.409556	-0.504944	-0.511712	-0.512059	-0.512059	-0.470657	0.570801	0.571223	0.571056	0.570491	0.552395	0.565111		-0.905335	-0.993385	-0.999632	-0.999953	-0.999953	-0.961735	-0.0003898	0.000154	-0.000154	-0.0006754	-0.0173801	-0.0056417
187	0		0.999215	0.991398	0.920345	0.999689	1	1	0.978828	0.999896	0.999986	0.999849	0.999591	0.533903	0.994271		0.0392672	-0.0377075	0.0482487	0.0485858	0.0485858	0.0256493	0.0484728	0.0485706	0.0484219	0.0481428	-0.456353	0.0423794		-0.0086018	-0.0796553	-0.0003112	0	0	-0.0211721	-0.0001043	-1.4e-05	-0.0001513	-0.0004089	-0.466097	-0.005729
189	0		0.999215	0.991398	0.920345	0.999689	1	1	0.978828	0.999896	0.999986	0.999849	0.999591	0.533903	0.994271		0.0392672	-0.0377075	0.0482487	0.0485858	0.0485858	0.0256493	0.0484728	0.0485706	0.0484219	0.0481428	-0.456353	0.0423794		-0.0086018	-0.0796553	-0.0003112	0	0	-0.0211721	-0.0001043	-1.4e-05	-0.0001513	-0.0004089	-0.466097	-0.005729
191	0		0.999215	0.991398	0.920345	0.999689	1	1	0.978828	0.999896	0.999986	0.999849	0.999591	0.533903	0.994271		0.0392672	-0.0377075	0.0482487	0.0485858	0.0485858	0.0256493	0.0484728	0.0485706	0.0484219	0.0481428	-0.456353	0.0423794		-0.0086018	-0.0796553	-0.0003112	0	0	-0.0211721	-0.0001043	-1.4e-05	-0.0001513	-0.0004089	-0.466097	-0.005729
192	0		0.999215	0.991398	0.920345	0.999689	1	1	0.978828	0.999896	0.999986	0.999849	0.999591	0.533903	0.994271		0.0392672	-0.0377075	0.0482487	0.0485858	0.0485858	0.0256493	0.0484728	0.0485706	0.0484219	0.0481428	-0.456353	0.0423794		-0.0086018	-0.0796553	-0.0003112	0	0	-0.0211721	-0.0001043	-1.4e-05	-0.0001513	-0.0004089	-0.466097	-0.005729
197	0		0.999215	0.991398	0.920345	0.999689	1	1	0.978828	0.999896	0.999986	0.999849	0.999591	0.533903	0.994271		0.0392672	-0.0377075	0.0482487	0.0485858	0.0485858	0.0256493	0.0484728	0.0485706	0.0484219	0.0481428	-0.456353	0.0423794		-0.0086018	-0.0796553	-0.0003112	0	0	-0.0211721	-0.0001043	-1.4e-05	-0.0001513	-0.0004089	-0.466097	-0.005729
199	0		0.999215	0.991398	0.920345	0.999689	1	1	0.978828	0.999896	0.999986	0.999849	0.999591	0.533903	0.994271		0.0392672	-0.0377075	0.0482487	0.0485858	0.0485858	0.0256493	0.0484728	0.0485706	0.0484219	0.0481428	-0.456353	0.0423794		-0.0086018	-0.0796553	-0.0003112	0	0	-0.0211721	-0.0001043	-1.4e-05	-0.0001513	-0.0004089	-0.466097	-0.005729
200	0		0.999215	0.991398	0.920345	0.999689	1	1	0.978828	0.999896	0.999986	0.999849	0.999591	0.533903	0.994271		0.0392672	-0.0377075	0.0482487	0.0485858	0.0485858	0.0256493	0.0484728	0.0485706	0.0484219	0.0481428	-0.456353	0.0423794		-0.0086018	-0.0796553	-0.0003112	0	0	-0.0211721	-0.0001043	-1.4e-05	-0.0001513	-0.0004089	-0.466097	-0.005729
205	0		0.999215	0.991398	0.920345	0.999689	1	1	0.978828	0.999896	0.999986	0.999849	0.999591	0.533903	0.994271		0.0392672	-0.0377075	0.0482487	0.0485858	0.0485858	0.0256493	0.0484728	0.0485706	0.0484219	0.0481428	-0.456353	0.0423794		-0.0086018	-0.0796553	-0.0003112	0	0	-0.0211721	-0.0001043	-1.4e-05	-0.0001513	-0.0004089	-0.466097	-0.005729
211	0		0.999215	0.991398	0.920345	0.999689	1	1	0.978828	0.999896	0.999986	0.999849	0.999591	0.533903	0.994271		0.0392672	-0.0377075	0.0482487	0.0485858	0.0485858	0.0256493	0.0484728	0.0485706	0.0484219	0.0481428	-0.456353	0.0423794		-0.0086018	-0.0796553	-0.0003112	0	0	-0.0211721	-0.0001043	-1.4e-05	-0.0001513	-0.0004089	-0.466097	-0.005729
180	0		0.999215	0.991398	0.920345	0.999689	1	0	0.978828	0.999896	0.999986	0.999849	0.999591	0.533903	0.994271		0.122601	0.0456259	0.131582	0.131919	-0.951414	0.108983	0.131806	0.131904	0.131755	0.131476	-0.373019	0.125713		-0.0086018	-0.0796553	-0.0003112	1.4e-05	-1	-0.0211721	-0.0001043	-1.4e-05	-0.0001513	-0.0004089	-0.466097	-0.005729
56	0		0.955892	0.886771	0.119519	0.101111	0	1	0.661227	0.999864	0.999982	0.999807	0.99965	0.999381	0.994271		0.150879	-0.68031	-0.700252	-0.80979	0.273544	-0.0934603	0.273396	0.273525	0.273335	0.273165	0.272873	0.267337		-0.113229	-0.880481	-0.898889	-1	1.77e-05	-0.338773	-0.0001361	-1.77e-05	-0.000193	-0.00035	-0.0006191	-0.0057291
166	0		0.860089	0.998485	0.0786539	0.998538	1	0	0.0665993	0.999867	0.999982	0.999799	0.999627	0.999257	0.993745		0.248805	-0.747678	0.248862	0.250447	-0.832887	-0.760737	0.250303	0.250427	0.250229	0.250042	0.249642	0.24367		-0.0015152	-0.921346	-0.0014623	1.84e-05	-1	-0.933401	-0.000133	-1.84e-05	-0.000201	-0.0003733	-0.0007426	-0.0062551
70	0		0.979905	0.99772	0.156016	0.00175323	0	0.25	0.441329	0.998792	0.999974	0.00853494	0.987997	0.75617	0.993479		0.449891	-0.461955	-0.629073	-0.630972	-0.360139	-0.152867	0.451053	0.452333	-0.621726	0.439358	0.188211	0.445296		-0.0022543	-0.843959	-0.998221	-0.999974	-0.749974	-0.558646	-0.0011822	0.0011822	-0.99144	-0.0119772	-0.243805	-0.0064957
80	0		0.990248	0.998346	0.980474	0.00575621	1	0	0.0697031	0.999852	0.996237	0.999768	0.999264	0.999183	0.993444		0.245519	0.226157	-0.829787	0.24731	-0.836023	-0.760511	0.24715	0.243234	0.247059	0.246513	0.246425	0.240208		-0.0016536	-0.0195261	-0.994244	0.0001484	-1	-0.930297	-0.0001484	-0.0037629	-0.0002321	-0.0007359	-0.0008171	-0.0065556
63	2		7.51301e-05	0.0016781	0.00534409	3.38203e-05	0	0	0.00796675	1.1576e-05	3.10217e-06	1.43066e-05	3.35934e-05	0.00184086	0.00122349		0.000299208	0.0042707	-0.0014821	-0.00151874	-0.00151874	0.00711191	-0.0015062	-0.00151538	-0.00150324	-0.00148234	0.000475529	-0.000193287		-0.00628865	-0.00262266	-0.00793293	-0.00796675	-0.00796675	0.00262266	-0.00795518	-0.00796365	-0.00795245	-0.00793316	-0.00612589	-0.00674326
18	0		0.998794	0.999497	0.986254	0.999833	1	0.5	0.719531	0.999938	0.999948	0.999908	0.977997	0.109603	0.992525		0.142469	0.128123	0.142833	0.143014	-0.398652	-0.160827	0.142947	0.142958	0.142915	0.119178	-0.821582	0.134916		-0.0005034	-0.0137457	-0.0001674	5.16e-05	-0.5	-0.280469	-6.21e-05	-5.16e-05	-9.21e-05	-0.0220026	-0.890397	-0.0074754
32	1		0.994326	0.394596	0.969434	0.999432	1	0.5	0.652104	0.999686	0.999933	0.999604	0.999355	0.98902	0.992446		-0.530015	0.0927259	0.125224	0.125839	-0.415828	-0.251049	0.125499	0.125766	0.125409	0.125139	0.113944	0.117655		-0.605404	-0.0305656	-0.0005676	6.7e-05	-0.5	-0.347896	-0.0003136	-6.7e-05	-0.0003963	-0.0006455	-0.0109797	-0.0075543
68	0		0.985474	0.998155	0.300836	0.988992	0	1	0.0840771	0.999783	0.999779	0.999615	0.999417	0.989336	0.992328		0.219852	-0.535577	0.209925	-0.861483	0.221851	-0.770399	0.221616	0.221611	0.221433	0.221219	0.210298	0.213539		-0.0018448	-0.699164	-0.0110081	-1	0.0002169	-0.915923	-0.0002169	-0.0002212	-0.0003854	-0.0005828	-0.0106636	-0.0076723
133	0		0.998719	0.99873	0.991452	0.955003	0	0	0.96341	0.999892	0.995351	0.999835	0.999602	0.536493	0.992058		0.212745	0.204861	0.165375	-0.869212	-0.869212	0.174482	0.214005	0.209085	0.213942	0.21369	-0.288011	0.205517		-0.0011626	-0.00844	-0.0448892	-0.999892	-0.999892	-0.0364826	5.75e-05	-0.0045415	-5.75e-05	-0.0002906	-0.463399	-0.0078347
139	0		0.997522	0.998663	0.98853	0.999468	0	1	0.968282	0.999797	0.995306	0.999663	0.999452	0.999024	0.992041		0.0870723	0.0760948	0.0879449	-0.994812	0.0885209	0.0541602	0.0883013	0.0834358	0.0881559	0.0879273	0.0874641	0.0798983		-0.0013372	-0.0114703	-0.0005317	-1	0.0002027	-0.0317176	-0.0002027	-0.004694	-0.000337	-0.000548	-0.0009755	-0.0079594
82	0		0.952092	0.138321	0.914984	0.00588108	0.5	0	0.0708705	0.99961	0.999954	0.999679	0.999331	0.963067	0.991469		-0.561423	0.279961	-0.7049	-0.169605	-0.711272	-0.634495	0.371639	0.372012	0.371714	0.371337	0.332052	0.362819		-0.861632	-0.0849695	-0.994073	-0.499954	-0.999954	-0.929083	-0.0003441	0.0002749	-0.0002749	-0.0006222	-0.0368861	-0.008485
118	1		0.962175	0.998288	0.98694	0.999337	1	0.5	0.636134	0.999764	0.999849	0.99963	0.999269	0.775269	0.991412		0.09414	0.0818461	0.095276	0.0959943	-0.445672	-0.298194	0.0957388	0.0958307	0.0955939	0.0952026	-0.147465	0.0866906		-0.0017116	-0.0130598	-0.000663	0.000151	-0.5	-0.363866	-0.0002358	-0.000151	-0.0003696	-0.0007308	-0.224731	-0.008588
28	0		0.992362	0.133543	0.935374	0.0727517	1	0	0.965989	0.995608	0.999801	0.999776	0.832622	0.986193	0.990695		-0.680722	0.187929	-0.746578	0.25794	-0.825393	0.221096	0.253183	0.257724	0.257698	0.0766138	0.242983	0.24786		-0.866457	-0.0646257	-0.927248	0.0001994	-1	-0.0340105	-0.0043917	-0.0001994	-0.0002242	-0.167378	-0.0138068	-0.0093048
127	1		0.000291603	0.000283799	0.00253722	0.000108969	0	0	0.0120322	3.87839e-05	4.97333e-05	5.71265e-05	0.000112961	0.000198922	0.00263979		-0.00122181	0.00121939	-0.00141121	-0.00152926	-0.00152926	0.0115057	-0.00148725	-0.00147539	-0.00146738	-0.00140689	-0.00131376	0.00133051		-0.0117485	-0.00949503	-0.0119233	-0.0120322	-0.0120322	0.00939246	-0.0119935	-0.0119825	-0.0119751	-0.0119193	-0.0118333	-0.00939246
209	0		0.997876	0.987068	0.895586	0.999435	1	0	0.0721887	0.999808	0.999975	0.999719	0.999222	0.548111	0.990562		0.195195	0.0960884	0.208592	0.209204	-0.874129	-0.795925	0.208996	0.209177	0.2089	0.208361	-0.280342	0.19898		-0.0129317	-0.104414	-0.0005647	2.52e-05	-1	-0.927811	-0.0001923	-2.52e-05	-0.0002808	-0.0007778	-0.451889	-0.0094378
36	0		0.99429	0.997249	0.987907	0.999419	1	1	0.0723076	0.0342337	0.99897	0.999551	0.998909	0.573137	0.989799		0.193206	0.183085	0.195556	0.196186	0.196186	-0.808814	-0.850061	0.195069	0.195699	0.195004	-0.266249	0.185135		-0.0027507	-0.0120928	-0.0005811	0	0	-0.927692	-0.965766	-0.0010304	-0.0004491	-0.001091	-0.426863	-0.0102009
76	1		0.947199	0.998268	0.983847	0.99918	1	1	0.962593	0.999723	0.999843	0.999562	0.999004	0.471245	0.989217		0.0523172	0.036694	0.0533049	0.0541933	0.0541933	0.0136691	0.0538932	0.0540227	0.0537192	0.0531141	-0.518625	0.0425118		-0.0017317	-0.0161532	-0.00082	0	0	-0.0374069	-0.000277	-0.0001574	-0.0004376	-0.0009961	-0.528755	-0.0107829
229	0		0.915065	0.996451	0.991681	0.999693	0	0	0.00089797	0.999981	0.999997	0.999925	0.99727	0.989524	0.988596		0.256232	0.251064	0.259744	-0.823257	-0.823257	-0.822284	0.260056	0.260073	0.259995	0.25712	0.248728	0.247723		-0.0035458	-0.0083158	-0.0003036	-0.999997	-0.999997	-0.999099	-1.6e-05	1.6e-05	-7.22e-05	-0.0027264	-0.0104728	-0.0114003
96	0		0.991761	0.865854	0.958029	0.999147	1	0.5	0.954867	0.999522	0.999763	0.999369	0.998673	0.572574	0.988233		-0.0476404	0.0522155	0.0967603	0.0976839	-0.443983	0.04879	0.0971658	0.0974271	0.0970002	0.0962465	-0.365361	0.0849365		-0.134146	-0.0419708	-0.0008525	0.000237	-0.5	-0.0451328	-0.0004782	-0.000237	-0.0006311	-0.0013268	-0.427426	-0.0117668
113	0		0.991761	0.865854	0.958029	0.999147	1	0.5	0.954867	0.999522	0.999763	0.999369	0.998673	0.572574	0.988233		-0.0476404	0.0522155	0.0967603	0.0976839	-0.443983	0.04879	0.0971658	0.0974271	0.0970002	0.0962465	-0.365361	0.0849365		-0.134146	-0.0419708	-0.0008525	0.000237	-0.5	-0.0451328	-0.0004782	-0.000237	-0.0006311	-0.0013268	-0.427426	-0.0117668
94	0		0.90335	0.786956	0.0544155	0.00354739	0	1	0.955083	0.999385	0.999804	0.0302193	0.998889	0.997948	0.988137		0.126058	-0.667528	-0.722635	-0.726478	0.356855	0.308196	0.356189	0.356643	-0.69374	0.355651	0.354633	0.344004		-0.213044	-0.945585	-0.996453	-1	0.0001959	-0.0449167	-0.000615	-0.0001959	-0.969781	-0.0011114	-0.0020518	-0.0118628
58	0		0.992808	0.996153	0.869465	0.998848	0	0	0.955619	0.999504	0.998363	0.999188	0.998734	0.95099	0.987571		0.183562	0.0463173	0.186481	-0.895604	-0.895604	0.13965	0.187192	0.185957	0.18685	0.186358	0.134636	0.174265		-0.0033506	-0.130038	-0.0006561	-0.999504	-0.999504	-0.0438852	0.0003156	-0.0011406	-0.0003156	-0.00077	-0.0485133	-0.0119332
111	0		0.947736	0.282752	0.150213	0.00415511	0.5	0.5	0.597347	0.999247	0.999902	0.99403	0.998606	0.982281	0.98785		-0.439028	-0.582612	-0.740842	-0.203676	-0.203676	-0.0982175	0.337174	0.337884	0.331523	0.33648	0.318795	0.324827		-0.71715	-0.849689	-0.995746	-0.499902	-0.499902	-0.402555	-0.0006551	0.0006551	-0.0058715	-0.0012957	-0.0176207	-0.012052
33	0		0.985643	0.856778	0.949911	0.991268	0	0.5	0.608176	0.999083	0.999346	0.985351	0.998157	0.981099	0.986889		0.0247011	0.125596	0.170399	-0.903475	-0.361808	-0.244618	0.178865	0.179149	0.163989	0.177862	0.159382	0.165654		-0.142568	-0.0494343	-0.0080776	-0.999346	-0.499346	-0.39117	-0.0002623	0.0002623	-0.0139946	-0.0011883	-0.0182466	-0.0124569
104	0		0.828494	0.972293	0.0550071	0.0036034	0.5	1	0.952786	0.999425	0.998901	0.540188	0.998743	0.997722	0.987475		0.233765	-0.759962	-0.815649	-0.277886	0.26378	0.212632	0.263157	0.262589	-0.234349	0.262418	0.261312	0.250212		-0.0277068	-0.944993	-0.996397	-0.5	0.0005755	-0.0472139	-0.0005755	-0.0010994	-0.459812	-0.0012572	-0.0022785	-0.0125246
131	1		0.561411	0.995435	0.0872121	0.995534	1	0	0.948328	0.999333	0.926136	0.550399	0.998735	0.974709	0.987176		0.243021	-0.740888	0.243128	0.247966	-0.835367	0.191988	0.247243	0.167946	-0.239102	0.246596	0.220567	0.234074		-0.004565	-0.912788	-0.0044659	0.0006673	-1	-0.0516721	-0.0006673	-0.0738643	-0.449601	-0.0012648	-0.0252912	-0.0128236
34	0		0.922597	0.946142	0.152935	0.0378742	0.5	0.5	0.602016	0.998691	0.997293	0.0349287	0.997712	0.979009	0.985729		0.303743	-0.555565	-0.680214	-0.179577	-0.179577	-0.0690598	0.360671	0.359157	-0.683405	0.359611	0.33935	0.34663		-0.0525489	-0.845756	-0.960817	-0.498691	-0.498691	-0.396675	0.0009787	-0.0013975	-0.963762	-0.0009787	-0.0196814	-0.0129615
141	0		0.701088	0.24559	0.316998	0.00440168	1	1	0.949494	0.998517	0.999671	0.0325878	0.998555	0.997087	0.986633		-0.503162	-0.425805	-0.76445	0.314115	0.314115	0.2594	0.312508	0.313758	-0.733915	0.31255	0.310959	0.299634		-0.754409	-0.683002	-0.995598	0	0	-0.0505056	-0.0014835	-0.0003289	-0.967412	-0.0014446	-0.0029128	-0.0133672
157	0		0.994443	0.997472	0.985288	0.999216	1	0.5	0.628748	0.999583	0.980593	0.998961	0.944071	0.766642	0.986323		0.0988167	0.085617	0.100706	0.101555	-0.440112	-0.300635	0.101103	0.0805309	0.10043	0.0409652	-0.15125	0.0867387		-0.0025276	-0.014712	-0.0007839	0.0004173	-0.5	-0.371252	-0.0004173	-0.0194068	-0.0010386	-0.055929	-0.233358	-0.0136766
6	0		0.992804	0.997128	0.869936	0.998845	1	1	0.911095	0.989078	0.999613	0.999163	0.99839	0.587519	0.986128		0.0527468	-0.085044	0.0546066	0.0558584	0.0558584	-0.040455	0.0440266	0.0554389	0.0549518	0.054114	-0.390996	0.0408302		-0.0028723	-0.130064	-0.0011555	0	0	-0.0889047	-0.0109217	-0.0003872	-0.0008369	-0.0016102	-0.412481	-0.0138722
123	1		0.854506	0.289986	0.0576266	0.00384804	0	0.5	0.572678	0.959153	0.999867	0.997066	0.998047	0.977804	0.985474		-0.368853	-0.620576	-0.678836	-0.683005	-0.141338	-0.0626038	0.356078	0.400184	0.39715	0.398213	0.376284	0.384592		-0.709881	-0.94224	-0.996019	-0.999867	-0.499867	-0.427189	-0.0407133	0.00182	-0.0028007	-0.00182	-0.0220621	-0.0143927
11	0		0.86589	0.223894	0.335316	0.00449684	0	1	0.954654	0.472959	0.999006	0.0246052	0.998064	0.994508	0.985502		-0.412356	-0.291649	-0.650036	-0.654908	0.428426	0.379301	-0.142536	0.427348	-0.628252	0.426329	0.422475	0.41272		-0.776106	-0.664684	-0.995503	-1	0.0009942	-0.0453459	-0.527041	-0.0009942	-0.975395	-0.0019356	-0.0054924	-0.0144977
133	2		0.000478065	0.000495283	0.00410498	0.00215138	0	0	0.0182605	5.32555e-05	4.28389e-05	8.17214e-05	0.000168584	0.00473353	0.00373234		-0.00232198	0.00158852	-0.000527882	-0.00285854	-0.00285854	0.0169237	-0.00280085	-0.00281213	-0.00277001	-0.00267591	0.00226944	0.00118483		-0.0177652	-0.0141555	-0.0161092	-0.0182605	-0.0182605	0.013527	-0.0182073	-0.0182177	-0.0181788	-0.0180919	-0.013527	-0.0145282
55	1		0.985326	0.975344	0.457467	0.00500858	0.333	0	0.057683	0.999771	0.999884	0.0158656	0.781368	0.998537	0.98474		0.423789	-0.137243	-0.627407	-0.272083	-0.632833	-0.570343	0.450252	0.450375	-0.615645	0.21365	0.448916	0.433969		-0.0245402	-0.542417	-0.994875	-0.666884	-0.999884	-0.942201	-0.0001132	0.0001132	-0.984018	-0.218515	-0.0013466	-0.0151441
95	0		0.987523	0.97029	0.973669	0.998491	0	1	0.0814067	0.999013	0.999799	0.59586	0.997504	0.590189	0.982795		0.203103	0.206763	0.233653	-0.848045	0.235289	-0.759854	0.234219	0.235071	-0.20253	0.232584	-0.208674	0.216649		-0.0297101	-0.0263313	-0.0015093	-1	0.0002008	-0.918593	-0.0009874	-0.0002008	-0.40414	-0.0024961	-0.409811	-0.0172054
115	0		0.944322	0.954091	0.126569	0.997025	0	1	0.94836	0.60838	0.997439	0.0394106	0.996578	0.986202	0.982102		0.235226	-0.661256	0.281738	-0.798373	0.28496	0.229017	-0.139295	0.282185	-0.755678	0.281252	0.270012	0.265571		-0.0459086	-0.873431	-0.0029747	-1	0.0025615	-0.0516399	-0.39162	-0.0025615	-0.960589	-0.0034225	-0.0137984	-0.0178979
25	1		0.294088	0.601729	0.0855459	0.00264225	0	1	0.0760423	0.0379477	0.997058	0.941752	0.996731	0.992189	0.982067		0.0678908	-0.491308	-0.58112	-0.583983	0.499351	-0.501604	-0.542873	0.496163	0.436249	0.495809	0.490889	0.479924		-0.398271	-0.914454	-0.997358	-1	0.0029425	-0.923958	-0.962052	-0.0029425	-0.0582476	-0.0032692	-0.0078106	-0.0179326
74	0		0.99119	0.994563	0.939979	0.99816	1	0.333	0.528491	0.999015	0.990502	0.964342	0.98879	0.975452	0.982045		0.103649	0.0445165	0.107546	0.109539	-0.613044	-0.401262	0.108472	0.0992493	0.0709097	0.0973947	0.0829459	0.0900884		-0.005437	-0.0600211	-0.0018396	0.0009853	-0.667	-0.471509	-0.0009853	-0.0094985	-0.0356581	-0.0112104	-0.0245478	-0.0179547
153	0		0.9559	0.45641	0.735794	0.00731575	0.5	0	0.0789644	0.998676	0.999872	0.975138	0.997181	0.560077	0.981386		-0.192782	0.109884	-0.679301	-0.145559	-0.687226	-0.601681	0.394673	0.395968	0.369173	0.393054	-0.080476	0.375942		-0.543462	-0.264077	-0.992556	-0.499872	-0.999872	-0.920907	-0.0011959	0.0011959	-0.0247339	-0.0026902	-0.439795	-0.0184858
117	1		0.86254	0.958311	0.820998	0.981535	0	0.5	0.566431	0.998463	0.999568	0.9972	0.996676	0.972286	0.980463		0.151964	0.00320889	0.177124	-0.886206	-0.344539	-0.272572	0.195463	0.19666	0.194094	0.193527	0.167104	0.175962		-0.0412571	-0.17857	-0.0180332	-0.999568	-0.499568	-0.433137	-0.0011049	0.0011049	-0.0023682	-0.002892	-0.0272823	-0.0191052
81	0		0.972614	0.960219	0.138468	0.996782	0	1	0.942934	0.62076	0.976241	0.997212	0.996854	0.994098	0.980739		0.158827	-0.731403	0.198437	-0.88141	0.201923	0.140101	-0.20892	0.176185	0.198902	0.198515	0.19553	0.181057		-0.0397808	-0.861532	-0.0032177	-1	0.0027885	-0.0570663	-0.37924	-0.0237586	-0.0027885	-0.0031459	-0.0059017	-0.0192611
21	0		0.98107	0.99427	0.940862	0.989509	1	1	0.950862	0.998837	0.999136	0.998091	0.852862	0.914341	0.978907		0.0272306	-0.0306285	0.0220724	0.0334378	0.0334378	-0.0197948	0.0321778	0.0325018	0.0313698	-0.125961	-0.05936	0.0105866		-0.0057297	-0.0591381	-0.0104911	0	0	-0.0491378	-0.0011631	-0.000864	-0.0019089	-0.147138	-0.0856595	-0.0210934
47	0		0.909682	0.987448	0.634315	0.986117	0	0.333	0.960413	0.986012	0.0724601	0.0216009	0.0826959	0.932906	0.964303		0.413822	0.031262	0.41238	-0.655913	-0.295163	0.384535	0.412267	-0.577414	-0.632512	-0.566326	0.354735	0.388749		0.0013313	-0.353133	-0.0013313	-0.987448	-0.654448	-0.027035	-0.0014354	-0.914988	-0.965847	-0.904752	-0.0545422	-0.0231447
135	0		0.571876	0.963864	0.745529	0.967955	0.5	0	0.0841553	0.997442	0.999511	0.960302	0.994385	0.573257	0.973653		0.266526	0.0299953	0.270957	-0.235994	-0.777661	-0.686492	0.302901	0.305143	0.262666	0.29959	-0.156632	0.27713		-0.0356465	-0.253982	-0.0315562	-0.499511	-0.999511	-0.915356	-0.0020693	0.0020693	-0.0392094	-0.0051258	-0.426254	-0.0258578
91	0		0.977728	0.975983	0.984477	0.999264	0	1	0.956579	0.463583	0.00145926	0.00941499	0.949731	0.13634	0.974098		0.354927	0.364129	0.380148	-0.702388	0.380945	0.333906	-0.200173	-0.700807	-0.692189	0.326487	-0.554687	0.352885		-0.0240171	-0.0155227	-0.0007356	-1	0.0007356	-0.0434211	-0.536417	-0.998541	-0.990585	-0.0502689	-0.86366	-0.0259021
125	1		0.000724117	0.00039203	0.00198695	8.53568e-05	0	0	0.952631	4.67708e-05	1.61022e-05	5.04007e-05	0.996645	0.758849	0.970282		-0.306384	-0.304657	-0.306717	-0.306809	-0.306809	0.725208	-0.306758	-0.306792	-0.306754	0.77289	0.515277	0.744329		-0.996253	-0.994658	-0.99656	-0.996645	-0.996645	-0.0440147	-0.996599	-0.996629	-0.996595	0.0263637	-0.237796	-0.0263637
238	0		0.818302	0.981205	0.838361	0.966533	1	0	0.0183757	0.997964	0.998334	0.992778	0.978889	0.918592	0.973008		0.189444	0.0346963	0.173549	0.209805	-0.873529	-0.853622	0.207599	0.208	0.201981	0.186935	0.121613	0.180563		-0.0187948	-0.161639	-0.0334667	0.0016659	-1	-0.981624	-0.0020359	-0.0016659	-0.0072217	-0.0211108	-0.0814077	-0.0269925
154	1		0.299574	0.498613	0.263448	0.0185657	0	0.5	0.496231	0.0632001	0.802599	0.0671081	0.403666	0.516147	0.775189		0.148135	-0.106626	-0.371916	-0.392028	0.149638	0.145555	-0.323562	0.477454	-0.319328	0.0452768	0.16713	0.44776		-0.303987	-0.539151	-0.784033	-0.802599	-0.302599	-0.306368	-0.739399	0.0274101	-0.735491	-0.398933	-0.286452	-0.0274101
3	1		0.00061375	0.000400712	0.00209367	8.91009e-05	0	0	0.951796	4.78268e-05	4.79916e-06	4.66369e-05	0.996434	0.755677	0.968169		-0.305847	-0.304013	-0.306184	-0.306281	-0.306281	0.724831	-0.306229	-0.306276	-0.306231	0.773189	0.512369	0.742569		-0.996033	-0.994341	-0.996345	-0.996434	-0.996434	-0.0446387	-0.996386	-0.996429	-0.996388	0.0282653	-0.240757	-0.0282653
126	0		0.86485	0.203587	0.938467	0.00656402	0	0	0.933189	0.321635	0.998329	0.0662975	0.993427	0.960647	0.9677		-0.384005	0.412115	-0.597447	-0.604558	-0.604558	0.406397	-0.25612	0.476966	-0.532735	0.471655	0.436143	0.443784		-0.794743	-0.0598623	-0.991765	-0.998329	-0.998329	-0.0651405	-0.676694	0.0049026	-0.932032	-0.0049026	-0.0376824	-0.0306294
17	1		0.692702	0.311836	0.119286	0.00485157	0	0	0.0720123	0.971944	0.987883	0.607257	0.995326	0.990103	0.96122		-0.221713	-0.430308	-0.554279	-0.559535	-0.559535	-0.481522	0.493404	0.510671	0.098327	0.518735	0.513077	0.481786		-0.683491	-0.87604	-0.990475	-0.995326	-0.995326	-0.923314	-0.023382	-0.0074435	-0.388069	0.0052232	-0.0052232	-0.0341067
147	1		0.84309	0.825435	0.798438	0.97512	1	0	0.0972741	0.995672	0.994637	0.993363	0.990807	0.576157	0.964086		0.0563813	0.0271339	0.21854	0.245493	-0.83784	-0.73246	0.240805	0.239683	0.238304	0.235534	-0.213669	0.206587		-0.174565	-0.201562	-0.0248796	0.0043275	-1	-0.902726	-0.0043275	-0.0053631	-0.0066366	-0.0091933	-0.423843	-0.0359139
1	1		0.0210452	0.0177797	0.0205944	0.00116297	0	1	0.863229	0.0336494	0.00108387	0.00149528	0.9861	0.970091	0.962977		-0.387339	-0.38429	-0.405341	-0.406601	0.676733	0.528564	-0.370147	-0.405426	-0.404981	0.661675	0.644331	0.636624		-0.98222	-0.979406	-0.998837	-1	0.0138998	-0.136771	-0.966351	-0.998916	-0.998505	-0.0138998	-0.0299091	-0.0370235
236	3		0.367458	0.462112	0.235888	0.0258529	1	0	0.0125747	0.00956033	0.0800504	0.983003	0.941361	0.94209	0.961204		-0.00114165	-0.246217	-0.473756	0.58157	-0.501763	-0.48814	-0.491406	-0.415042	0.563157	0.518045	0.518835	0.539541		-0.537888	-0.764112	-0.974147	0.0169967	-1	-0.987425	-0.99044	-0.91995	-0.0169967	-0.0586391	-0.0579096	-0.0387962
46	0		0.805564	0.763709	0.0926898	0.00699789	0	1	0.928178	0.993214	0.998837	0.562093	0.959483	0.453168	0.960747		0.116961	-0.609976	-0.702809	-0.71039	0.372943	0.295136	0.365592	0.371683	-0.101456	0.32905	-0.219458	0.33042		-0.236291	-0.90731	-0.993002	-1	0.0011629	-0.0718221	-0.0067861	-0.0011629	-0.437907	-0.0405169	-0.546832	-0.0392526
24	1		0.292039	0.355405	0.0771332	0.00593037	1	1	0.91871	0.948217	0.977997	0.990926	0.665452	0.972809	0.954899		-0.378271	-0.679732	-0.756868	0.32004	0.32004	0.231976	0.263942	0.296204	0.31021	-0.0423868	0.290583	0.271181		-0.644595	-0.922867	-0.99407	0	0	-0.08129	-0.0517832	-0.0220025	-0.0090742	-0.334548	-0.0271911	-0.0451012
137	1		0.685493	0.931422	0.896474	0.991814	1	0	0.908485	0.994358	0.997762	0.991203	0.940996	0.886347	0.954577		0.0774632	0.039603	0.142887	0.151756	-0.931577	0.0526147	0.145643	0.149331	0.142226	0.0878349	0.0286312	0.102547		-0.0685778	-0.103526	-0.0081865	0.0022379	-1	-0.0915149	-0.0056424	-0.0022379	-0.008797	-0.0590039	-0.113653	-0.0454235
103	0		0.907743	0.45203	0.885266	0.321307	0.5	1	0.905646	0.921897	0.992466	0.934308	0.968075	0.975213	0.952403		-0.40333	0.0660086	-0.544947	-0.351363	0.190304	0.088087	0.105692	0.182142	0.119137	0.155719	0.163451	0.13874		-0.54797	-0.114734	-0.678693	-0.5	0.0075339	-0.094354	-0.078103	-0.0075339	-0.065692	-0.0319248	-0.0247872	-0.0475971
124	1		0.00594484	0.190951	0.0113939	0.000539219	0	0	0.0897376	0.0013835	0.000229162	0.000464753	0.987985	0.720853	0.936354		-0.0386224	-0.233143	-0.244902	-0.245486	-0.245486	-0.148271	-0.243988	-0.245238	-0.244983	0.82483	0.535437	0.768898		-0.797033	-0.976591	-0.987445	-0.987985	-0.987985	-0.898247	-0.986601	-0.987756	-0.98752	0.0516303	-0.267132	-0.0516303
19	0		0.880019	0.843889	0.895029	0.0107406	1	0	0.0156596	0.0978267	0.745852	0.539696	0.974101	0.976852	0.947415		0.253623	0.309024	-0.648954	0.422743	-0.66059	-0.643625	-0.554611	0.147416	-0.0759194	0.394686	0.397667	0.365776		-0.156111	-0.104971	-0.989259	0.0231476	-1	-0.98434	-0.902173	-0.254148	-0.460304	-0.0258993	-0.0231476	-0.0525851
65	0		0.742785	0.207209	0.0663186	0.00464746	0	1	0.939437	0.806878	0.995108	0.0472529	0.98538	0.488396	0.946293		-0.377999	-0.53063	-0.597441	-0.602476	0.480858	0.415248	0.271642	0.475558	-0.551285	0.46502	-0.0733801	0.422676		-0.79279	-0.933681	-0.995353	-1	0.004892	-0.0605626	-0.193122	-0.004892	-0.952747	-0.0146199	-0.511604	-0.0537066
158	1		0.533401	0.579144	0.100061	0.0370214	1	0.5	0.522231	0.392454	0.995944	0.633995	0.981024	0.884007	0.945466		-0.0479892	-0.566996	-0.635289	0.407938	-0.133729	-0.109645	-0.250237	0.403543	0.011432	0.38738	0.282278	0.348859		-0.420856	-0.899939	-0.962979	0.0040562	-0.5	-0.477769	-0.607546	-0.0040562	-0.366005	-0.0189764	-0.115993	-0.0545339
116	1		0.0549089	0.0723477	0.0390653	0.0027448	0	1	0.925874	0.00539033	0.00403677	0.0046192	0.970697	0.898503	0.944355		-0.331835	-0.367891	-0.407238	-0.410212	0.673122	0.592818	-0.404372	-0.405839	-0.405208	0.641377	0.563166	0.612839		-0.927652	-0.960935	-0.997255	-1	0.0293026	-0.0741264	-0.99461	-0.995963	-0.995381	-0.0293026	-0.101497	-0.055645
52	0		0.2297	0.192241	0.698936	0.0115177	0	0.5	0.48858	0.0260792	0.0164702	0.112088	0.951031	0.871721	0.894249		-0.20779	0.34113	-0.403574	-0.416051	0.125616	0.113244	-0.387799	-0.398208	-0.294622	0.614232	0.528313	0.552719		-0.75879	-0.252094	-0.939513	-0.951031	-0.451031	-0.462451	-0.924952	-0.934561	-0.838942	0.0567817	-0.0793103	-0.0567817
7	0		0.515832	0.339328	0.000363666	1.36984e-05	0	1	0.903284	0.117715	0.560272	0.179246	0.979844	0.961372	0.943115		-0.174093	-0.541305	-0.541684	-0.541699	0.541635	0.436859	-0.414175	0.0652628	-0.347516	0.519799	0.499787	0.480009		-0.660672	-0.999636	-0.999986	-1	0.0201561	-0.0967159	-0.882285	-0.439728	-0.820754	-0.0201561	-0.0386281	-0.0568848
79	1		0.844867	0.274924	0.163253	0.992509	0	1	0.917059	0.885825	0.98313	0.929829	0.960815	0.267909	0.941876		-0.465666	-0.586642	0.311718	-0.7635	0.319834	0.229981	0.196144	0.301558	0.243816	0.277383	-0.473265	0.256866		-0.725076	-0.836747	-0.007491	-1	0.007491	-0.0829406	-0.114175	-0.0168696	-0.0701706	-0.0391852	-0.732091	-0.0581243
130	0		0.530422	0.00524539	0.0221221	0.00280783	0	0	0.95637	0.00775448	0.00231807	0.983677	0.738015	0.95717	0.924628		-0.421862	-0.403579	-0.424502	-0.427544	-0.427544	0.608523	-0.419144	-0.425033	0.638106	0.371972	0.60939	0.574136		-0.978432	-0.961555	-0.98087	-0.983677	-0.983677	-0.0273076	-0.975923	-0.981359	0.0265074	-0.245663	-0.0265074	-0.0590492
148	2		0.0112595	0.000899947	0.00376749	2.19436e-05	0	0	0.0110028	5.51582e-05	0.261547	0.00011448	0.865717	0.407941	0.802276		-0.196075	-0.192969	-0.197026	-0.19705	-0.19705	-0.185131	-0.196991	0.0862923	-0.196926	0.74081	0.244886	0.672082		-0.864817	-0.86195	-0.865695	-0.865717	-0.865717	-0.854715	-0.865662	-0.60417	-0.865603	0.063441	-0.457776	-0.063441
77	0		0.922802	0.397508	0.776088	0.0254862	0.333	1	0.137454	0.994911	0.928117	0.993972	0.402297	0.933249	0.933572		-0.300904	0.109224	-0.703928	-0.370788	0.351795	-0.58263	0.346282	0.273922	0.345265	-0.295717	0.279482	0.279831		-0.602492	-0.223912	-0.974514	-0.667	0.005089	-0.862546	-0.005089	-0.0718833	-0.0060279	-0.597703	-0.0667505	-0.0664283
14	2		0.625567	0.925386	0.836818	0.994429	1	0.333	0.400448	0.0327052	0.00369281	0.797963	0.89825	0.862963	0.933434		0.282113	0.186165	0.35691	0.362945	-0.359638	-0.28657	-0.684957	-0.716387	0.144072	0.252716	0.214488	0.290833		-0.0746144	-0.163182	-0.0055706	0.0055706	-0.667	-0.599552	-0.967295	-0.996307	-0.202037	-0.10175	-0.137037	-0.0665655
229	1		0.0772502	0.00277112	0.00268871	0.000110056	0	0	0.000492873	4.84129e-06	8.03456e-07	1.89007e-05	0.00248742	0.000978077	0.00881693		-0.00496629	-0.00505556	-0.0078491	-0.00796833	-0.00796833	-0.00743438	-0.00796308	-0.00796746	-0.00794785	-0.00527362	-0.00690875	0.00158334		-0.0744791	-0.0745615	-0.0771402	-0.0772502	-0.0772502	-0.0767573	-0.0772454	-0.0772494	-0.0772313	-0.0747628	-0.0762721	-0.0684333
61	0		0.822883	0.763804	0.339165	0.82602	1	0	0.783198	0.953428	0.899893	0.929608	0.844266	0.95293	0.931061		-0.00973343	-0.469759	0.0576673	0.246145	-0.837188	0.0112767	0.195693	0.137696	0.169887	0.0774336	0.195153	0.171462		-0.236196	-0.660835	-0.17398	0.0465717	-1	-0.216802	-0.0465717	-0.100107	-0.0703923	-0.155734	-0.04707	-0.0689387
38	0		0.61028	0.127663	0.130343	0.000128347	0.333	0	0.132439	0.00333325	0.880344	0.979318	0.909937	0.793632	0.910295		-0.345924	-0.343021	-0.484087	-0.123476	-0.484226	-0.340751	-0.480615	0.46948	0.576702	0.501539	0.375541	0.501927		-0.851655	-0.848975	-0.97919	-0.646318	-0.979318	-0.846879	-0.975985	-0.098974	0.0690233	-0.069381	-0.185687	-0.0690233
126	2		0.00262127	0.00929709	0.00227264	0.071643	0	0	0.00440874	0.0190219	3.13252e-07	0.00274732	1.33266e-05	0.000305625	0.000646523		0.000657035	-0.00695278	0.0681984	-0.00941481	-0.00941481	-0.00463868	0.0111923	-0.00941447	-0.00643855	-0.00940038	-0.00908372	-0.00871441		-0.0623459	-0.0693704	0.0526211	-0.071643	-0.071643	-0.0672343	-0.0526211	-0.0716427	-0.0688957	-0.0716297	-0.0713374	-0.0709965
134	1		0.810591	0.826739	0.688609	0.0147878	0.5	1	0.119921	0.985167	0.0170275	0.974557	0.601151	0.951738	0.928508		0.194067	0.0444267	-0.685546	-0.1599	0.381767	-0.571652	0.365698	-0.68312	0.354204	-0.0503189	0.329483	0.304317		-0.173261	-0.311391	-0.985212	-0.5	0.0148326	-0.880079	-0.0148326	-0.982973	-0.0254429	-0.398849	-0.0482618	-0.0714925
51	1		0.244757	0.095398	0.0897774	0.782324	0	0	0.089405	0.128013	0.0026746	0.204137	0.0415047	0.223472	0.709106		-0.1142	-0.120289	0.62997	-0.217547	-0.217547	-0.120692	-0.0788663	-0.21465	0.00360122	-0.172584	0.0245474	0.550651		-0.686926	-0.692547	0.0732181	-0.782324	-0.782324	-0.692919	-0.654311	-0.779649	-0.578187	-0.740819	-0.558852	-0.0732181
22	1		0.00194967	0.00120033	0.00697733	0.00331643	0	0	0.0275822	0.000191511	7.38586e-05	0.00719666	0.525033	0.927252	0.851363		-0.194711	-0.188453	-0.192418	-0.196011	-0.196011	-0.166131	-0.195804	-0.195931	-0.188215	0.372774	0.808512	0.726298		-0.926052	-0.920275	-0.923936	-0.927252	-0.927252	-0.89967	-0.927061	-0.927178	-0.920056	-0.40222	0.0758896	-0.0758896
143	1		0.261563	0.360289	0.200922	0.0169082	0	0	0.803838	0.49287	0.0967962	0.0347169	0.278579	0.119924	0.724632		0.107726	-0.064921	-0.264269	-0.282587	-0.282587	0.588238	0.251356	-0.177724	-0.244977	0.0192071	-0.152669	0.502431		-0.443549	-0.602916	-0.786929	-0.803838	-0.803838	0.0792059	-0.310967	-0.707041	-0.769121	-0.525259	-0.683913	-0.0792059
9	1		0.00352527	0.000674941	0.0101201	0.463118	0	0	0.830282	9.56953e-05	1.31021e-05	0.000141569	0.352032	0.00293764	0.748653		-0.200235	-0.190003	0.300745	-0.200966	-0.200966	0.698506	-0.200862	-0.200952	-0.200813	0.180402	-0.197784	0.610075		-0.829607	-0.820161	-0.367164	-0.830282	-0.830282	0.0816288	-0.830186	-0.830268	-0.83014	-0.47825	-0.827344	-0.0816288
105	1		0.050288	0.0372136	0.0531469	0.00380136	0	1	0.072596	0.00911713	0.0116796	0.464579	0.886695	0.862875	0.913881		-0.323508	-0.306247	-0.359705	-0.363823	0.719511	-0.285177	-0.353946	-0.35117	0.139471	0.596764	0.570959	0.626215		-0.962786	-0.946853	-0.996199	-1	0.0861194	-0.927404	-0.990883	-0.98832	-0.535421	-0.113305	-0.137125	-0.0861194
144	0		0.999841	0.999799	0.998531	0.999938	1	1	0.98894	0.999974	0.999997	0.999969	0.321001	0.0663926	0.911942		0.142588	0.141215	0.142739	0.142806	0.142806	0.130825	0.142779	0.142803	0.142773	-0.592776	-0.868602	0.0474099		-0.0002012	-0.0014692	-6.19e-05	0	0	-0.0110602	-2.56e-05	-3.3e-06	-3.1e-05	-0.678999	-0.933607	-0.0880583
93	0		0.886322	0.923704	0.921072	0.995876	0	0	0.854832	0.699369	0.00264847	0.413292	0.841655	0.161069	0.906536		0.366815	0.363963	0.445001	-0.633865	-0.633865	0.292203	0.123785	-0.630995	-0.186132	0.277928	-0.459374	0.348217		-0.0721724	-0.0748045	0.0721724	-0.995876	-0.995876	-0.141045	-0.296507	-0.993228	-0.582584	-0.154221	-0.834808	-0.0893399
15	2		0.0191225	0.000176827	0.0927484	0.000540534	0	0	0.0118017	2.1197e-05	3.28038e-06	2.93536e-05	0.00254332	0.00700181	0.00228256		-0.0111644	0.0891215	-0.0107704	-0.011356	-0.011356	0.00142919	-0.011333	-0.0113524	-0.0113242	-0.00860069	-0.00377066	-0.00888319		-0.0925716	0.0736258	-0.0922078	-0.0927484	-0.0927484	-0.0809467	-0.0927272	-0.0927451	-0.092719	-0.0902051	-0.0857466	-0.0904658
61	2		0.0551186	0.0310307	0.126668	0.0204765	0	0	0.0919743	0.00589903	0.0023561	0.010761	0.0718529	0.0135803	0.0329799		-0.00494151	0.0986659	-0.0163753	-0.0385581	-0.0385581	0.0610807	-0.0321675	-0.0360057	-0.0269004	0.0392825	-0.0238461	-0.00282995		-0.0956376	0.034694	-0.106192	-0.126668	-0.126668	-0.034694	-0.120769	-0.124312	-0.115907	-0.0548154	-0.113088	-0.0936884
162	0		0.983185	0.1632	0.491158	0.990599	0	0.5	0.659118	0.996513	0.996356	0.997817	0.998776	0.986966	0.902552		-0.62872	-0.273432	0.267629	-0.80552	-0.263853	-0.0914751	0.274036	0.273865	0.275448	0.276488	0.263693	0.172245		-0.835577	-0.507619	-0.0081778	-0.998776	-0.498776	-0.339658	-0.002263	-0.0024207	-0.0009598	0.0009598	-0.0118109	-0.0962243
182	1		1.0031e-05	2.09118e-05	0.00131595	6.47491e-06	0	0	0.0965626	2.08265e-06	3.63301e-07	2.72781e-06	6.77016e-06	0.000464644	0.000317503		-0.00820318	-0.00680022	-0.00821882	-0.00822584	-0.00822584	0.0963836	-0.00822358	-0.00822544	-0.00822288	-0.0082185	-0.00772247	-0.00788187		-0.0965417	-0.0952466	-0.0965561	-0.0965626	-0.0965626	0.0952466	-0.0965605	-0.0965622	-0.0965598	-0.0965558	-0.0960979	-0.0962451
185	1		1.0031e-05	2.09118e-05	0.00131595	6.47491e-06	0	0	0.0965626	2.08265e-06	3.63301e-07	2.72781e-06	6.77016e-06	0.000464644	0.000317503		-0.00820318	-0.00680022	-0.00821882	-0.00822584	-0.00822584	0.0963836	-0.00822358	-0.00822544	-0.00822288	-0.0082185	-0.00772247	-0.00788187		-0.0965417	-0.0952466	-0.0965561	-0.0965626	-0.0965626	0.0952466	-0.0965605	-0.0965622	-0.0965598	-0.0965558	-0.0960979	-0.0962451
142	0		0.617633	0.841004	0.750722	0.982813	1	0	0.149774	0.972824	0.168703	0.957237	0.942744	0.562615	0.896166		0.174234	0.0764294	0.327861	0.34648	-0.736853	-0.574598	0.31704	-0.554091	0.300153	0.284453	-0.127353	0.233994		-0.158996	-0.249278	-0.0171873	0.0171873	-1	-0.850226	-0.0271758	-0.831297	-0.0427635	-0.0572558	-0.437385	-0.103834
64	0		0.689858	0.535136	0.222656	0.206033	0	0	0.852841	0.37912	0.993372	0.456875	0.889027	0.806378	0.881341		0.00367792	-0.334843	-0.352851	-0.576053	-0.576053	0.347858	-0.16534	0.5001	-0.0811051	0.38706	0.297523	0.378733		-0.458236	-0.770717	-0.787339	-0.993372	-0.993372	-0.140532	-0.614252	0.104345	-0.536497	-0.104345	-0.186994	-0.112031
42	1		0.00677304	0.00220476	0.0146926	0.000764049	0.5	0	0.921897	0.000410488	0.000432802	0.000663241	0.730661	0.0494692	0.807379		-0.250557	-0.237029	-0.252118	0.288721	-0.252946	0.745776	-0.252501	-0.252477	-0.252227	0.538603	-0.199354	0.621715		-0.919692	-0.907204	-0.921133	-0.421897	-0.921897	0.114518	-0.921486	-0.921464	-0.921233	-0.191236	-0.872428	-0.114518
213	0		0.970573	0.893321	0.767593	0.782234	0.5	0.5	0.657725	0.89803	0.880687	0.87145	0.884157	0.943056	0.855568		0.100732	-0.0354739	-0.0196125	-0.325366	-0.325366	-0.154498	0.105833	0.0870446	0.0770378	0.0908039	0.154611	0.059832		-0.0772519	-0.202981	-0.188339	-0.470573	-0.470573	-0.312849	-0.0725432	-0.0898865	-0.0991235	-0.0864164	-0.0275172	-0.115006
59	0		0.0070936	0.00119687	0.000632767	0.06174	0	0	0.94338	0.000429633	0.000131272	6.11817e-06	0.972343	0.0177094	0.85103		-0.236678	-0.237289	-0.171089	-0.237974	-0.237974	0.78402	-0.237509	-0.237832	-0.237968	0.815397	-0.218789	0.683975		-0.971146	-0.97171	-0.910603	-0.972343	-0.972343	-0.028963	-0.971913	-0.972211	-0.972336	0.028963	-0.954633	-0.121312
85	1		0.466763	0.803271	0.211046	0.0126965	0	0	0.158921	0.0853436	0.98289	0.877766	0.94708	0.754849	0.857647		0.357021	-0.284556	-0.499435	-0.51319	-0.51319	-0.341025	-0.420734	0.551608	0.437724	0.512814	0.304564	0.415928		-0.179619	-0.771844	-0.970194	-0.98289	-0.98289	-0.823969	-0.897547	0.0358103	-0.105124	-0.0358103	-0.228041	-0.125243
21	1		0.01893	0.00572974	0.0591381	0.0104911	0	0	0.0491378	0.00116314	0.000863998	0.00190892	0.147138	0.0856595	0.0210934		-0.0272306	0.0306284	-0.0220724	-0.0334378	-0.0334378	0.0197948	-0.0321777	-0.0325018	-0.0313698	0.125961	0.05936	-0.0105866		-0.141408	-0.0879997	-0.136647	-0.147138	-0.147138	-0.098	-0.145975	-0.146274	-0.145229	0.0614783	-0.0614783	-0.126044
75	2		0.138945	0.408319	0.377679	8.06948e-05	1	0	0.0171873	0.979175	0.997903	0.989368	0.296099	0.526717	0.866132		-0.107455	-0.140648	-0.549713	0.533533	-0.5498	-0.531181	0.510972	0.531261	0.522015	-0.229026	0.0208094	0.388509		-0.591681	-0.622321	-0.999919	0.0020971	-1	-0.982813	-0.0208253	-0.0020971	-0.0106321	-0.703901	-0.473283	-0.133868
29	1		0.646914	0.585466	0.773633	0.93808	1	1	0.839914	0.805771	0.0485189	0.938255	0.610481	0.876861	0.864502		-0.193111	0.0107358	0.188887	0.255967	0.255967	0.0825402	0.0455527	-0.774804	0.189077	-0.166012	0.122566	0.109177		-0.414534	-0.226367	-0.0619199	0	0	-0.160086	-0.194229	-0.951481	-0.0617448	-0.389519	-0.123139	-0.135498
48	0		0.956493	0.989904	0.734509	0.0641426	0	0.5	0.939447	0.30574	0.801469	0.961193	0.996829	0.992644	0.854921		0.314288	0.0376109	-0.68862	-0.758108	-0.216441	0.259627	-0.426889	0.110151	0.283185	0.32179	0.317257	0.168057		-0.0069246	-0.262319	-0.932686	-0.996829	-0.496829	-0.0573814	-0.691089	-0.195359	-0.0356353	0.0041845	-0.0041845	-0.141907
228	1		3.71885e-05	5.30353e-05	0.0267211	1.92587e-05	0	0	0.144337	5.42359e-06	9.12812e-07	7.17766e-06	1.74966e-05	0.00105552	0.000721756		-0.0143572	0.0145332	-0.0143938	-0.0144146	-0.0144146	0.14195	-0.0144088	-0.0144137	-0.0144069	-0.0143957	-0.0132712	-0.0136327		-0.144284	-0.117616	-0.144318	-0.144337	-0.144337	0.117616	-0.144331	-0.144336	-0.14433	-0.144319	-0.143281	-0.143615
129	1		0.000156268	0.000103956	0.144786	4.88211e-05	0	0	0.00506494	9.8645e-06	1.57113e-06	1.36388e-05	3.02989e-05	5.27561e-05	0.00103604		-0.012496	0.144243	-0.0125558	-0.0126087	-0.0126087	-0.00712164	-0.012598	-0.012607	-0.0125939	-0.0125758	-0.0125515	-0.0114863		-0.144682	0.139721	-0.144737	-0.144786	-0.144786	-0.139721	-0.144776	-0.144784	-0.144772	-0.144755	-0.144733	-0.14375
237	1		0.448747	0.397415	0.662037	0.0813553	1	0	0.0477012	0.465359	0.0445873	0.64085	0.895033	0.353104	0.850186		-0.0599983	0.226676	-0.402396	0.592802	-0.490531	-0.438855	0.0136077	-0.442228	0.203723	0.479088	-0.108002	0.430503		-0.602585	-0.337963	-0.918645	0.104967	-1	-0.952299	-0.534641	-0.955413	-0.35915	-0.104967	-0.646896	-0.149814
30	0		0.515374	0.241301	0.205597	0.0477785	0.5	0.5	0.499783	0.965865	0.933189	0.972906	0.0906852	0.45374	0.815546		-0.300405	-0.339083	-0.510054	-0.0201471	-0.0201471	-0.020382	0.48454	0.449141	0.492168	-0.463571	-0.0702624	0.321695		-0.731605	-0.767309	-0.925128	-0.472906	-0.472906	-0.473123	-0.0070415	-0.0397167	0.0070415	-0.882221	-0.519166	-0.15736
138	0		0.600082	0.337533	0.72346	0.936525	0.5	0.5	0.501869	0.0508879	0.0703119	0.424354	0.536283	0.510476	0.778358		-0.173518	0.24457	0.47539	0.00248838	0.00248838	0.00451259	-0.48405	-0.463007	-0.0794612	0.0417949	0.0138369	0.304043		-0.598992	-0.213064	0.158166	-0.436525	-0.436525	-0.434656	-0.885637	-0.866213	-0.51217	-0.400242	-0.426049	-0.158166
155	1		0.274184	0.728862	0.194255	0.92652	0	0.5	0.485525	0.206968	0.0713928	0.147336	0.474682	0.305888	0.766558		0.366087	-0.213071	0.580215	-0.423514	0.118152	0.102471	-0.199299	-0.346172	-0.2639	0.0907251	-0.0921354	0.406924		-0.197657	-0.732265	0.159962	-0.92652	-0.42652	-0.440995	-0.719552	-0.855127	-0.779184	-0.451837	-0.620632	-0.159962
45	0		0.0229592	0.00208136	0.001577	7.14593e-06	0	0	0.886808	5.53594e-05	0.0411578	0.00096597	0.219761	0.0258725	0.722166		-0.158029	-0.158576	-0.160277	-0.160284	-0.160284	0.800425	-0.160224	-0.115697	-0.159238	0.0777897	-0.132256	0.622062		-0.884727	-0.885231	-0.886801	-0.886808	-0.886808	0.164643	-0.886753	-0.845651	-0.885842	-0.667048	-0.860936	-0.164643
161	0		0.978043	0.992546	0.787065	0.989579	1	0.5	0.630148	0.994104	0.990566	0.994156	0.893491	0.726822	0.832318		0.132855	-0.0897495	0.129641	0.14093	-0.400737	-0.259743	0.134543	0.13071	0.1346	0.0255457	-0.155012	-0.0407256		-0.007454	-0.212935	-0.0104206	0.0058435	-0.5	-0.369852	-0.0058955	-0.0094342	-0.0058435	-0.106509	-0.273178	-0.167682
50	0		0.875861	0.945207	0.0730385	0.0355353	0	0.5	0.944007	0.985169	0.9926	0.532849	0.990618	0.243587	0.819774		0.362454	-0.582395	-0.623024	-0.66152	-0.119854	0.361154	0.405746	0.413796	-0.0842677	0.411648	-0.397634	0.226568		-0.0473927	-0.919561	-0.957065	-0.9926	-0.4926	-0.0485928	-0.0074311	0.0019824	-0.459751	-0.0019824	-0.749013	-0.172826
5	1		0.00966684	0.0040569	0.0216833	0.00115105	1	0	0.92669	0.000783974	0.000114002	0.0225051	0.573767	0.505516	0.825645		-0.319903	-0.300808	-0.323051	0.759035	-0.324298	0.679616	-0.323449	-0.324175	-0.299918	0.297283	0.223344	0.570151		-0.995943	-0.978317	-0.998849	0.0733102	-1	-0.0733102	-0.999216	-0.999886	-0.977495	-0.426233	-0.494484	-0.174355
4	0		0.997254	0.997052	0.989379	0.999476	1	0	0.641216	0.992029	0.999726	0.986653	0.849701	0.696355	0.820045		0.166066	0.157753	0.168692	0.169259	-0.914074	-0.219423	0.160624	0.168963	0.1548	0.00643603	-0.159689	-0.0256923		-0.0029477	-0.0106209	-0.0005238	0.000274	-1	-0.358784	-0.0079707	-0.000274	-0.0133471	-0.150299	-0.303645	-0.179955
114	1		0.0839187	0.557134	0.102144	0.0206314	0	1	0.908774	0.0113169	0.00432616	0.00852685	0.342708	0.695593	0.804698		0.225248	-0.267658	-0.355964	-0.378314	0.705019	0.606191	-0.366054	-0.373628	-0.369077	-0.0070473	0.375245	0.493441		-0.442866	-0.897856	-0.979369	-1	0.0912256	-0.0912256	-0.988683	-0.995674	-0.991473	-0.657292	-0.304407	-0.195302
232	4		0.000335243	0.0157015	0.064851	0.0594512	0.2	0.2	0.000277601	0.0142056	0.0202472	0.0233429	2.03341e-05	0.00312453	0.000238551		-0.0331397	0.0201056	0.0142558	0.166517	0.166517	-0.0498489	-0.0347602	-0.0282152	-0.0248615	-0.0501276	-0.0467647	-0.0498912		-0.184299	-0.135149	-0.140549	0	0	-0.199722	-0.185794	-0.179753	-0.176657	-0.19998	-0.196875	-0.199761
232	3		0.000457437	0.0156803	0.0649167	0.059521	0.2	0.2	0.000277632	0.0141845	0.0202331	0.0233291	1.97803e-05	0.000207467	0.000236667		-0.032935	0.0204045	0.0145591	0.166745	0.166745	-0.0496212	-0.0345554	-0.0280028	-0.0246488	-0.0499006	-0.0496972	-0.0496656		-0.18432	-0.135083	-0.140479	0	0	-0.199722	-0.185815	-0.179767	-0.176671	-0.19998	-0.199793	-0.199763
232	2		0.000339627	0.0156689	0.0648531	0.0594534	0.2	0.2	0.000277583	0.0141723	0.0202165	0.023313	1.9774e-05	0.000207288	0.00023665		-0.0329219	0.020361	0.0145114	0.16677	0.16677	-0.0495958	-0.0345432	-0.0279953	-0.0246408	-0.0498751	-0.049672	-0.0496401		-0.184331	-0.135147	-0.140547	0	0	-0.199722	-0.185828	-0.179783	-0.176687	-0.19998	-0.199793	-0.199763
232	1		0.000332541	0.0156683	0.0648495	0.0594496	0.2	0.2	0.000277579	0.0141716	0.0202156	0.0233121	1.97735e-05	0.000207276	0.000236649		-0.0329211	0.0203586	0.0145087	0.166772	0.166772	-0.0495943	-0.0345425	-0.0279948	-0.0246403	-0.0498736	-0.0496705	-0.0496387		-0.184332	-0.135151	-0.14055	0	0	-0.199722	-0.185828	-0.179784	-0.176688	-0.19998	-0.199793	-0.199763
112	1		0.0406551	0.80007	0.0743915	0.00304732	1	0.5	0.444253	0.00804855	0.00452206	0.0052388	0.389656	0.51077	0.796535		0.48531	-0.300841	-0.378131	0.701901	0.160234	0.0998414	-0.372713	-0.376533	-0.375757	0.0406952	0.171902	0.48148		-0.19993	-0.925609	-0.996953	0.19993	-0.5	-0.555747	-0.991951	-0.995478	-0.994761	-0.610344	-0.48923	-0.203465
164	0		0.679136	0.911064	0.308714	0.0475028	0	0.5	0.534048	0.247389	0.607855	0.3719	0.969407	0.844129	0.739881		0.423567	-0.228979	-0.511957	-0.563419	-0.0217522	0.0151336	-0.295414	0.0950907	-0.160528	0.486772	0.351055	0.238119		-0.0583426	-0.660693	-0.921904	-0.969407	-0.469407	-0.435358	-0.722017	-0.361552	-0.597507	0.0583426	-0.125277	-0.229526
202	1		0.690889	0.497928	0.358579	0.556936	0.5	1	0.936092	0.738319	0.725807	0.718727	0.769589	0.92648	0.742934		-0.224101	-0.375063	-0.160176	-0.221857	0.31981	0.250577	0.0363227	0.0227682	0.0150977	0.0701977	0.240163	0.0413216		-0.502072	-0.641421	-0.443064	-0.5	0.0639079	-0.0639079	-0.261681	-0.274193	-0.281273	-0.230411	-0.0735205	-0.257066
101	0		0.228058	0.160509	0.231733	0.0157574	0	1	0.488087	0.0270985	0.277494	0.0361195	0.312225	0.413443	0.740917		-0.153735	-0.0765762	-0.31055	-0.32762	0.755713	0.201141	-0.298263	-0.0270015	-0.288491	0.0106231	0.120277	0.47504		-0.839491	-0.768267	-0.984243	-1	0.259083	-0.511913	-0.972901	-0.722506	-0.96388	-0.687775	-0.586557	-0.259083
132	0		0.541159	0.00455596	0.0834935	0.000135336	0	1	0.898287	0.00140243	0.00216913	0.0217203	0.123419	0.187861	0.737303		-0.29519	-0.209674	-0.299979	-0.300126	0.783208	0.673019	-0.298606	-0.297776	-0.276595	-0.166421	-0.0966089	0.498619		-0.995444	-0.916507	-0.999865	-1	0.101713	-0.101713	-0.998598	-0.997831	-0.97828	-0.876581	-0.812138	-0.262697
159	0		0.139877	0.0141375	0.277893	0.0027947	0	0.333	0.320877	0.0022502	0.030217	0.0225414	0.0107321	0.238308	0.057049		-0.105491	0.180245	-0.117779	-0.120806	0.239944	0.22681	-0.118369	-0.0880713	-0.0963865	-0.10918	0.137361	-0.0590033		-0.318863	-0.0551067	-0.330205	-0.333	0.0121235	-0.0121235	-0.33075	-0.302783	-0.310459	-0.322268	-0.0946916	-0.275951
236	4		0.10214	0.0261816	0.0937396	0.290673	0	0	0.0121055	0.000932131	0.000287973	0.00200183	0.00482041	0.0056617	0.00806118		-0.0171871	0.0560008	0.269346	-0.0455505	-0.0455505	-0.0324362	-0.0445407	-0.0452385	-0.0433818	-0.0403284	-0.039417	-0.0368175		-0.264492	-0.196934	0.188533	-0.290673	-0.290673	-0.278568	-0.289741	-0.290386	-0.288672	-0.285853	-0.285012	-0.282612
20	2		0.121417	0.0408761	0.535276	0.0314819	1	0	0.0841075	0.0267585	0.0832085	0.0885033	0.432477	0.166567	0.711721		-0.232584	0.303016	-0.242761	0.806467	-0.276866	-0.18575	-0.247878	-0.186724	-0.180988	0.191651	-0.0964184	0.494165		-0.959124	-0.464724	-0.968518	0.288279	-1	-0.915893	-0.973241	-0.916792	-0.911497	-0.567523	-0.833433	-0.288279
160	2		0.0191915	0.00487771	0.0327727	0.0016328	0	0.333	0.289548	0.00242585	0.000173891	0.030596	0.0087399	0.0475986	0.0392944		-0.0622034	-0.0319838	-0.0657187	-0.0674876	0.293262	0.246189	-0.0648596	-0.0672992	-0.0343419	-0.0580193	-0.0159224	-0.0249186		-0.328122	-0.300227	-0.331367	-0.333	0.0434525	-0.0434525	-0.330574	-0.332826	-0.302404	-0.32426	-0.285401	-0.293706
26	1		0.023617	0.0119723	0.0662357	0.0023136	0	1	0.916983	0.00175467	0.00733906	0.00283205	0.126166	0.0521981	0.699575		-0.229612	-0.170827	-0.240076	-0.242582	0.840751	0.750816	-0.240681	-0.234632	-0.239514	-0.105902	-0.186034	0.515291		-0.988028	-0.933764	-0.997686	-1	0.0830167	-0.0830167	-0.998245	-0.992661	-0.997168	-0.873834	-0.947802	-0.300425
2	1		0.418512	0.620802	0.323963	0.0188319	0	0.5	0.379494	0.840195	0.059371	0.0539494	0.662151	0.54363	0.535884		0.25947	-0.0621048	-0.392664	-0.413065	0.128601	-0.00194636	0.497146	-0.348747	-0.35462	0.304265	0.175867	0.167475		-0.219393	-0.516231	-0.821363	-0.840195	-0.340195	-0.460701	0.178044	-0.780824	-0.786245	-0.178044	-0.296565	-0.304311
45	3		0.0139413	0.0136978	0.306524	0.155491	0	0	0.000549333	0.00278027	7.98031e-07	0.00224466	1.61634e-05	0.000610859	0.000240192		-0.0265021	0.290727	0.127107	-0.0413413	-0.0413413	-0.0407462	-0.0383294	-0.0413405	-0.0389096	-0.0413238	-0.0406796	-0.0410811		-0.292826	0.151034	-0.151034	-0.306524	-0.306524	-0.305975	-0.303744	-0.306523	-0.30428	-0.306508	-0.305913	-0.306284
14	0		0.196111	0.0125553	0.0824142	0.00276552	0	0.333	0.300614	0.00370332	0.000678638	0.0090019	0.00628094	0.0311309	0.0218824		-0.0697433	0.00593722	-0.0803489	-0.0833449	0.277405	0.24232	-0.0793329	-0.0826097	-0.0735928	-0.0765405	-0.0496197	-0.059639		-0.320445	-0.250586	-0.330234	-0.333	0.0323859	-0.0323859	-0.329297	-0.332321	-0.323998	-0.326719	-0.301869	-0.311118
145	1		0.00326331	0.015647	0.0135179	0.00064517	1	0	0.0361471	0.00816444	4.11548e-05	0.000425639	0.0858609	0.011723	0.687874		-0.138325	-0.140631	-0.154577	0.928058	-0.155276	-0.116116	-0.146431	-0.155231	-0.154815	-0.0622598	-0.142576	0.589921		-0.984353	-0.986482	-0.999355	0.312126	-1	-0.963853	-0.991836	-0.999959	-0.999574	-0.914139	-0.988277	-0.312126
236	2		0.183146	0.176528	0.23129	0.324077	0	0	0.145257	0.00109936	0.000354882	0.00214722	0.0313062	0.00737037	0.00881068		0.0986233	0.157948	0.258468	-0.0926156	-0.0926156	0.0647462	-0.0914247	-0.0922312	-0.0902895	-0.0587006	-0.0846311	-0.0830707		-0.147549	-0.0927874	0.0927874	-0.324077	-0.324077	-0.17882	-0.322978	-0.323722	-0.32193	-0.292771	-0.316707	-0.315267
74	1		0.00874309	0.00541652	0.056746	0.00183604	0	0.333	0.30699	0.000984747	0.00949728	0.0356112	0.0111883	0.0240665	0.0176856		-0.0617792	-0.0061722	-0.065658	-0.0676471	0.293103	0.264925	-0.0665803	-0.0573583	-0.0290682	-0.0555265	-0.041575	-0.0484877		-0.327583	-0.276254	-0.331164	-0.333	0.0260105	-0.0260105	-0.332015	-0.323503	-0.297389	-0.321812	-0.308933	-0.315314
151	1		0.10174	0.776807	0.846923	0.962471	1	0.5	0.416503	0.00261268	0.00264899	0.0313471	0.00553281	0.0361954	0.681253		0.394538	0.470497	0.595674	0.636331	0.0946639	0.00420853	-0.444172	-0.444133	-0.413043	-0.441009	-0.407791	0.291021		-0.223193	-0.153077	-0.0375292	0.0375292	-0.5	-0.583497	-0.997387	-0.997351	-0.968653	-0.994467	-0.963805	-0.318747
107	1		0.00555688	0.837115	0.0160643	0.000773172	1	1	0.0409864	0.0215827	6.35804e-05	0.000573092	0.0027864	0.0375779	0.681196		0.603185	-0.286287	-0.302852	0.779644	0.779644	-0.259288	-0.280308	-0.303621	-0.303069	-0.300671	-0.26298	0.434273		-0.162885	-0.983936	-0.999227	0	0	-0.959014	-0.978417	-0.999936	-0.999427	-0.997214	-0.962422	-0.318804
40	1		0.00192057	0.000960231	0.0212384	0.00345302	0.333	0.333	0.268837	0.000140428	0.000222787	0.000230175	0.000368585	0.00793385	0.00563331		-0.0803713	-0.0584032	-0.0776708	0.279338	0.279338	0.209828	-0.0812594	-0.0811702	-0.0811622	-0.0810122	-0.0728165	-0.0753088		-0.33204	-0.311762	-0.329547	0	0	-0.0641631	-0.33286	-0.332777	-0.33277	-0.332631	-0.325066	-0.327367
77	2		0.00154015	0.0363167	0.0169057	0.00601072	0.333	0	0.101998	4.45422e-06	1.39057e-05	7.20783e-06	0.121219	0.000581473	0.00196579		-0.0122872	-0.0333157	-0.0451186	0.30912	-0.0516302	0.0588674	-0.0516254	-0.0516152	-0.0516224	0.0796903	-0.0510003	-0.0495006		-0.296683	-0.316094	-0.326989	0.211781	-0.333	-0.231002	-0.332996	-0.332986	-0.332993	-0.211781	-0.332419	-0.331034
161	1		0.0219574	0.00745398	0.212935	0.0104206	0	0.5	0.369852	0.00589546	0.00943418	0.00584351	0.106509	0.273178	0.167682		-0.132855	0.0897495	-0.129641	-0.14093	0.400737	0.259743	-0.134543	-0.13071	-0.1346	-0.0255457	0.155013	0.0407256		-0.492546	-0.287065	-0.489579	-0.5	0.130148	-0.130148	-0.494105	-0.490566	-0.494156	-0.393491	-0.226822	-0.332318
184	0		1.25811e-05	2.91499e-05	0.00224116	8.85539e-06	0	0.333	0.122734	2.69385e-06	5.02976e-07	3.41521e-06	9.1615e-06	0.000778235	0.000526378		-0.0382473	-0.0358509	-0.0382693	-0.0382788	0.322471	0.094683	-0.0382759	-0.0382783	-0.0382751	-0.0382689	-0.0374358	-0.0377086		-0.332971	-0.330759	-0.332991	-0.333	0.210266	-0.210266	-0.332997	-0.332999	-0.332997	-0.332991	-0.332222	-0.332474
184	2		1.22219e-05	2.91499e-05	0.00224114	8.85508e-06	0	0.333	0.122734	2.69385e-06	5.02976e-07	3.41521e-06	9.1615e-06	0.000778235	0.000526378		-0.0382472	-0.0358509	-0.0382692	-0.0382788	0.322471	0.0946829	-0.0382759	-0.0382783	-0.0382751	-0.0382689	-0.0374357	-0.0377086		-0.332971	-0.330759	-0.332991	-0.333	0.210266	-0.210266	-0.332997	-0.332999	-0.332997	-0.332991	-0.332222	-0.332474
74	2		6.72654e-05	2.04379e-05	0.00327511	3.53106e-06	0	0.333	0.16452	5.16445e-07	1.1818e-06	4.68616e-05	2.21538e-05	0.000481235	0.000269099		-0.0417868	-0.0382609	-0.0418051	-0.0418089	0.318941	0.136421	-0.0418084	-0.0418076	-0.0417582	-0.0417849	-0.0412876	-0.0415174		-0.33298	-0.329725	-0.332996	-0.333	0.16848	-0.16848	-0.332999	-0.332999	-0.332953	-0.332978	-0.332519	-0.332731
40	2		1.22271e-05	1.44839e-06	0.000386829	1.58282e-05	0.333	0.333	0.0952527	3.68603e-08	8.78166e-08	1.16915e-07	2.37533e-07	5.09738e-05	2.7883e-05		-0.0634775	-0.06306	-0.0634619	0.297271	0.297271	0.0397114	-0.063479	-0.0634789	-0.0634789	-0.0634788	-0.0634238	-0.0634488		-0.332999	-0.332613	-0.332984	0	0	-0.237747	-0.333	-0.333	-0.333	-0.333	-0.332949	-0.332972
106	2		2.71977e-06	6.74158e-07	0.000239179	1.09935e-07	0	0.333	0.0961434	1.64944e-08	0.00013863	1.13552e-07	9.78497e-08	3.20697e-05	1.71867e-05		-0.0357971	-0.0355387	-0.0357977	-0.0357979	0.324952	0.0683575	-0.0357978	-0.0356477	-0.0357977	-0.0357977	-0.0357631	-0.0357792		-0.332999	-0.332761	-0.333	-0.333	0.236857	-0.236857	-0.333	-0.332861	-0.333	-0.333	-0.332968	-0.332983
10	2		2.54836e-06	0.000334572	1.69015e-05	0.00260829	0.333	0	0.014755	8.68923e-09	4.34501e-10	1.61956e-08	4.38604e-08	1.33142e-07	1.40404e-05		-0.0288652	-0.0292093	-0.026402	0.331522	-0.0292276	-0.013243	-0.0292276	-0.0292276	-0.0292276	-0.0292276	-0.0292275	-0.0292124		-0.332665	-0.332983	-0.330392	0.318245	-0.333	-0.318245	-0.333	-0.333	-0.333	-0.333	-0.333	-0.332986
128	1		0.140656	0.000663061	0.341085	0.00100248	0	0	0.0216954	9.50118e-05	1.34046e-05	0.000145393	0.000432496	0.000469145	0.00470762		-0.0418621	0.326928	-0.0414944	-0.0425804	-0.0425804	-0.019077	-0.0424775	-0.0425659	-0.0424229	-0.0421119	-0.0420722	-0.0374805		-0.340422	0.200429	-0.340082	-0.341085	-0.341085	-0.319389	-0.34099	-0.341071	-0.340939	-0.340652	-0.340616	-0.336377
213	1		0.0294267	0.106679	0.232407	0.217766	0.5	0.5	0.342275	0.10197	0.119313	0.12855	0.115843	0.0569439	0.144432		-0.100732	0.0354739	0.0196125	0.325366	0.325366	0.154498	-0.105833	-0.0870446	-0.0770378	-0.0908039	-0.154611	-0.059832		-0.393321	-0.267593	-0.282234	0	0	-0.157725	-0.39803	-0.380687	-0.37145	-0.384157	-0.443056	-0.355568
202	0		0.309111	0.502072	0.641421	0.443064	0.5	0	0.0639079	0.261681	0.274193	0.281273	0.230411	0.0735205	0.257066		0.224101	0.375063	0.160176	0.221857	-0.31981	-0.250577	-0.0363227	-0.0227681	-0.0150977	-0.0701977	-0.240163	-0.0413216		-0.139349	0.139349	-0.198357	-0.141421	-0.641421	-0.577514	-0.379741	-0.367229	-0.360148	-0.41101	-0.567901	-0.384355
84	2		0.00433536	0.00210998	0.0152805	1.04879e-05	0	0	0.00587707	0.000459165	0.0241928	0.42993	0.00886604	0.011627	0.0320898		-0.0422791	-0.028011	-0.0445535	-0.0445649	-0.0445649	-0.0381981	-0.0440675	-0.018356	0.421193	-0.03496	-0.0319689	-0.009801		-0.427821	-0.41465	-0.42992	-0.42993	-0.42993	-0.424053	-0.429471	-0.405738	0.397841	-0.421064	-0.418303	-0.397841
6	1		0.00719589	0.00287229	0.130064	0.00115545	0	0	0.0889047	0.0109217	0.000387172	0.000836949	0.00161015	0.412481	0.0138722		-0.0527468	0.085044	-0.0546067	-0.0558584	-0.0558584	0.040455	-0.0440266	-0.055439	-0.0549517	-0.0541141	0.390996	-0.0408302		-0.409608	-0.282417	-0.411325	-0.412481	-0.412481	-0.323576	-0.401559	-0.412093	-0.411644	-0.41087	0.282417	-0.398608
163	1		0.461273	0.751927	0.430217	0.931162	0	0.5	0.497371	0.831822	0.26048	0.30546	0.606184	0.482935	0.531607		0.265384	-0.083135	0.459556	-0.549203	-0.00753652	-0.0103842	0.351937	-0.267016	-0.218289	0.107496	-0.0260233	0.0267043		-0.179235	-0.500945	0.0993403	-0.931162	-0.431162	-0.433791	-0.0993403	-0.670682	-0.625703	-0.324979	-0.448227	-0.399555
230	0		0.0871144	5.10421e-06	0.000278088	0.000623217	0	0	0.418379	4.25696e-07	7.25768e-08	1.37159e-06	0.000141874	9.26427e-05	4.59929e-05		-0.042218	-0.0419223	-0.0415484	-0.0422235	-0.0422235	0.411021	-0.0422231	-0.0422234	-0.042222	-0.0420698	-0.0421232	-0.0421737		-0.418374	-0.418101	-0.417756	-0.418379	-0.418379	0.331265	-0.418379	-0.418379	-0.418378	-0.418237	-0.418286	-0.418333
57	2		0.000919961	0.000831832	0.00321957	0.00178591	0	0	0.0187794	0.000695111	0.000144029	0.00388721	0.00479278	0.589345	0.150596		-0.0636819	-0.0610951	-0.0626483	-0.064583	-0.064583	-0.0442386	-0.06383	-0.064427	-0.0603719	-0.0593908	0.573874	0.0985622		-0.588513	-0.586125	-0.587559	-0.589345	-0.589345	-0.570565	-0.58865	-0.589201	-0.585457	-0.584552	0.438749	-0.438749
49	2		0.000919961	0.000831832	0.00321957	0.00178591	0	0.333	0.0187794	0.000695111	0.000144029	0.00388721	0.00479278	0.589345	0.150596		-0.0914319	-0.0888451	-0.0903983	-0.092333	0.268417	-0.0719886	-0.09158	-0.092177	-0.0881219	-0.0871408	0.546124	0.0708122		-0.588513	-0.586125	-0.587559	-0.589345	-0.256345	-0.570565	-0.58865	-0.589201	-0.585457	-0.584552	0.256345	-0.438749
187	1		0.000784619	0.00860182	0.0796553	0.000311152	0	0	0.0211721	0.000104334	1.39521e-05	0.000151308	0.000408874	0.466097	0.00572897		-0.0392671	0.0377075	-0.0482487	-0.0485858	-0.0485858	-0.0256493	-0.0484728	-0.0485707	-0.0484219	-0.0481428	0.456353	-0.0423794		-0.457495	-0.386442	-0.465786	-0.466097	-0.466097	-0.444925	-0.465993	-0.466083	-0.465946	-0.465688	0.386442	-0.460368
189	1		0.000784619	0.00860182	0.0796553	0.000311152	0	0	0.0211721	0.000104334	1.39521e-05	0.000151308	0.000408874	0.466097	0.00572897		-0.0392671	0.0377075	-0.0482487	-0.0485858	-0.0485858	-0.0256493	-0.0484728	-0.0485707	-0.0484219	-0.0481428	0.456353	-0.0423794		-0.457495	-0.386442	-0.465786	-0.466097	-0.466097	-0.444925	-0.465993	-0.466083	-0.465946	-0.465688	0.386442	-0.460368
191	1		0.000784619	0.00860182	0.0796553	0.000311152	0	0	0.0211721	0.000104334	1.39521e-05	0.000151308	0.000408874	0.466097	0.00572897		-0.0392671	0.0377075	-0.0482487	-0.0485858	-0.0485858	-0.0256493	-0.0484728	-0.0485707	-0.0484219	-0.0481428	0.456353	-0.0423794		-0.457495	-0.386442	-0.465786	-0.466097	-0.466097	-0.444925	-0.465993	-0.466083	-0.465946	-0.465688	0.386442	-0.460368
192	1		0.000784619	0.00860182	0.0796553	0.000311152	0	0	0.0211721	0.000104334	1.39521e-05	0.000151308	0.000408874	0.466097	0.00572897		-0.0392671	0.0377075	-0.0482487	-0.0485858	-0.0485858	-0.0256493	-0.0484728	-0.0485707	-0.0484219	-0.0481428	0.456353	-0.0423794		-0.457495	-0.386442	-0.465786	-0.466097	-0.466097	-0.444925	-0.465993	-0.466083	-0.465946	-0.465688	0.386442	-0.460368
197	1		0.000784619	0.00860182	0.0796553	0.000311152	0	0	0.0211721	0.000104334	1.39521e-05	0.000151308	0.000408874	0.466097	0.00572897		-0.0392671	0.0377075	-0.0482487	-0.0485858	-0.0485858	-0.0256493	-0.0484728	-0.0485707	-0.0484219	-0.0481428	0.456353	-0.0423794		-0.457495	-0.386442	-0.465786	-0.466097	-0.466097	-0.444925	-0.465993	-0.466083	-0.465946	-0.465688	0.386442	-0.460368
199	1		0.000784619	0.00860182	0.0796553	0.000311152	0	0	0.0211721	0.000104334	1.39521e-05	0.000151308	0.000408874	0.466097	0.00572897		-0.0392671	0.0377075	-0.0482487	-0.0485858	-0.0485858	-0.0256493	-0.0484728	-0.0485707	-0.0484219	-0.0481428	0.456353	-0.0423794		-0.457495	-0.386442	-0.465786	-0.466097	-0.466097	-0.444925	-0.465993	-0.466083	-0.465946	-0.465688	0.386442	-0.460368
200	1		0.000784619	0.00860182	0.0796553	0.000311152	0	0	0.0211721	0.000104334	1.39521e-05	0.000151308	0.000408874	0.466097	0.00572897		-0.0392671	0.0377075	-0.0482487	-0.0485858	-0.0485858	-0.0256493	-0.0484728	-0.0485707	-0.0484219	-0.0481428	0.456353	-0.0423794		-0.457495	-0.386442	-0.465786	-0.466097	-0.466097	-0.444925	-0.465993	-0.466083	-0.465946	-0.465688	0.386442	-0.460368
205	1		0.000784619	0.00860182	0.0796553	0.000311152	0	0	0.0211721	0.000104334	1.39521e-05	0.000151308	0.000408874	0.466097	0.00572897		-0.0392671	0.0377075	-0.0482487	-0.0485858	-0.0485858	-0.0256493	-0.0484728	-0.0485707	-0.0484219	-0.0481428	0.456353	-0.0423794		-0.457495	-0.386442	-0.465786	-0.466097	-0.466097	-0.444925	-0.465993	-0.466083	-0.465946	-0.465688	0.386442	-0.460368
211	1		0.000784619	0.00860182	0.0796553	0.000311152	0	0	0.0211721	0.000104334	1.39521e-05	0.000151308	0.000408874	0.466097	0.00572897		-0.0392671	0.0377075	-0.0482487	-0.0485858	-0.0485858	-0.0256493	-0.0484728	-0.0485707	-0.0484219	-0.0481428	0.456353	-0.0423794		-0.457495	-0.386442	-0.465786	-0.466097	-0.466097	-0.444925	-0.465993	-0.466083	-0.465946	-0.465688	0.386442	-0.460368
157	1		0.0055575	0.00252763	0.014712	0.000783879	0	0.5	0.371252	0.000417309	0.0194068	0.00103863	0.055929	0.233358	0.0136766		-0.0988167	-0.085617	-0.100706	-0.101555	0.440112	0.300635	-0.101103	-0.080531	-0.10043	-0.0409652	0.15125	-0.0867387		-0.497472	-0.485288	-0.499216	-0.5	0.128748	-0.128748	-0.499583	-0.480593	-0.498961	-0.444071	-0.266642	-0.486323
96	1		0.00823888	0.134146	0.0419708	0.000852461	0	0.5	0.0451328	0.000478221	0.000237027	0.000631142	0.00132685	0.427426	0.0117668		0.0476404	-0.0522155	-0.0967604	-0.0976839	0.443983	-0.04879	-0.0971658	-0.0974271	-0.0970002	-0.0962465	0.365361	-0.0849365		-0.365854	-0.458029	-0.499148	-0.5	0.0725737	-0.454867	-0.499522	-0.499763	-0.499369	-0.498673	-0.0725737	-0.488233
113	1		0.00823888	0.134146	0.0419708	0.000852461	0	0.5	0.0451328	0.000478221	0.000237027	0.000631142	0.00132685	0.427426	0.0117668		0.0476404	-0.0522155	-0.0967604	-0.0976839	0.443983	-0.04879	-0.0971658	-0.0974271	-0.0970002	-0.0962465	0.365361	-0.0849365		-0.365854	-0.458029	-0.499148	-0.5	0.0725737	-0.454867	-0.499522	-0.499763	-0.499369	-0.498673	-0.0725737	-0.488233
118	0		0.0378247	0.00171163	0.0130598	0.000662962	0	0.5	0.363866	0.000235766	0.000151006	0.000369563	0.000730799	0.224731	0.00858805		-0.09414	-0.0818461	-0.0952761	-0.0959943	0.445672	0.298194	-0.0957389	-0.0958307	-0.0955939	-0.0952026	0.147465	-0.0866905		-0.498288	-0.48694	-0.499337	-0.5	0.136134	-0.136134	-0.499764	-0.499849	-0.49963	-0.499269	-0.275269	-0.491412
87	1		0.00175837	0.000543486	0.0216442	0.131093	0.5	0	0.065244	0.0115392	5.91069e-05	0.000115638	0.000212656	0.000376312	0.0039135		-0.0607862	-0.0379272	0.0806429	0.480292	-0.061375	0.00930602	-0.0488742	-0.061311	-0.0612497	-0.0611446	-0.0609673	-0.0571354		-0.499457	-0.478356	-0.368907	0.368907	-0.5	-0.434756	-0.488461	-0.499941	-0.499884	-0.499787	-0.499624	-0.496087
100	1		0.000855547	0.000431077	0.0114519	0.00173711	0	0.5	0.246929	5.46726e-05	5.06751e-05	9.12463e-05	0.0122346	0.223772	0.0037107		-0.0829763	-0.071037	-0.0815614	-0.0834433	0.458223	0.184064	-0.083384	-0.0833884	-0.0833444	-0.0701891	0.158977	-0.0794233		-0.499569	-0.488548	-0.498263	-0.5	0.253071	-0.253071	-0.499945	-0.499949	-0.499909	-0.487765	-0.276228	-0.496289
99	1		0.000443168	0.000351379	0.0100972	0.000114789	0	0.5	0.238486	4.24733e-05	3.72446e-05	6.98437e-05	0.0115176	0.223512	0.00333162		-0.0819529	-0.071395	-0.0822092	-0.0823336	0.459333	0.176026	-0.0822876	-0.0822932	-0.0822579	-0.0698562	0.159804	-0.0787243		-0.499649	-0.489903	-0.499885	-0.5	0.261514	-0.261514	-0.499958	-0.499963	-0.49993	-0.488482	-0.276488	-0.496668
233	6		0.00117526	1.09987e-05	0.00162823	0.00336976	0	0	0.000215376	2.74079e-05	0.496958	0.000997345	0.000119092	0.000134601	8.33048e-06		-0.0420418	-0.0402898	-0.0384031	-0.0420537	-0.0420537	-0.0418204	-0.042024	0.496317	-0.0409732	-0.0419247	-0.0419079	-0.0420447		-0.496947	-0.49533	-0.493588	-0.496958	-0.496958	-0.496743	-0.49693	0.493588	-0.495961	-0.496839	-0.496823	-0.49695
169	1		0.000190161	0.00021554	0.00821262	6.99528e-05	0	0.5	0.243247	2.37006e-05	5.04838e-06	3.39421e-05	7.18951e-05	0.00287886	0.00197479		-0.0628435	-0.05418	-0.0630012	-0.063077	0.47859	0.200441	-0.0630513	-0.0630715	-0.0630402	-0.0629991	-0.0599582	-0.0609376		-0.499784	-0.491787	-0.49993	-0.5	0.256753	-0.256753	-0.499976	-0.499995	-0.499966	-0.499928	-0.497121	-0.498025
119	1		0.000257455	0.000131428	0.00483841	4.42605e-05	0.5	0.5	0.162082	1.50581e-05	1.27585e-05	2.4108e-05	4.47955e-05	0.00167733	0.00115029		-0.0973808	-0.0922815	-0.0974752	0.444144	0.444144	0.0780657	-0.0975068	-0.0975093	-0.097497	-0.0974746	-0.095706	-0.096277		-0.499869	-0.495162	-0.499956	0	0	-0.337918	-0.499985	-0.499987	-0.499976	-0.499955	-0.498323	-0.49885
170	1		8.57636e-05	8.8201e-05	0.00428756	2.79315e-05	0	0.5	0.17295	9.17733e-06	1.48377e-06	1.25365e-05	2.89179e-05	0.00150667	0.00103105		-0.0565736	-0.0520243	-0.0566389	-0.0566691	0.484998	0.130694	-0.0566592	-0.0566675	-0.0566555	-0.0566378	-0.0550369	-0.0555522		-0.499912	-0.495712	-0.499972	-0.5	0.32705	-0.32705	-0.499991	-0.499999	-0.499987	-0.499971	-0.498493	-0.498969
150	1		0.000169451	0.000125691	0.0041875	3.63266e-05	0	0.5	0.152236	0.0605994	9.01836e-06	2.00362e-05	3.7637e-05	0.00147056	0.00100698		-0.0598554	-0.0554551	-0.0599522	-0.0599915	0.481675	0.10493	0.00565786	-0.0599817	-0.0599698	-0.0599507	-0.0583984	-0.0589006		-0.499874	-0.495812	-0.499964	-0.5	0.347764	-0.347764	-0.439401	-0.499991	-0.49998	-0.499962	-0.498529	-0.498993
220	1		3.71885e-05	5.30353e-05	0.0267211	1.92587e-05	0	0.5	0.144337	5.42359e-06	9.12812e-07	7.17766e-06	1.74966e-05	0.00105552	0.000721756		-0.0560239	-0.0271334	-0.0560605	-0.0560813	0.485585	0.100284	-0.0560754	-0.0560803	-0.0560735	-0.0560624	-0.0549378	-0.0552994		-0.499947	-0.473279	-0.499981	-0.5	0.355663	-0.355663	-0.499995	-0.499999	-0.499993	-0.499983	-0.498944	-0.499278
92	1		5.71977e-05	6.39961e-05	0.0029088	2.05548e-05	0	0.5	0.132108	6.84517e-06	0.00107932	9.79234e-06	2.09918e-05	3.76902e-05	0.000699517		-0.0530151	-0.0499332	-0.0530621	-0.0530844	0.488582	0.0900326	-0.053077	-0.0519151	-0.0530738	-0.0530617	-0.0530436	-0.0523266		-0.499936	-0.497091	-0.499979	-0.5	0.367892	-0.367892	-0.499993	-0.498921	-0.49999	-0.499979	-0.499962	-0.4993
89	0		8.06035e-05	3.99258e-05	0.00221467	1.25465e-05	0	0.5	0.120664	4.05881e-06	6.75855e-07	5.40662e-06	1.29999e-05	0.000779995	0.000533723		-0.0519858	-0.0496298	-0.0520154	-0.052029	0.489638	0.0786898	-0.0520246	-0.0520283	-0.0520232	-0.0520149	-0.051184	-0.0514508		-0.49996	-0.497785	-0.499987	-0.5	0.379336	-0.379336	-0.499996	-0.499999	-0.499995	-0.499987	-0.49922	-0.499466
206	1		1.14003e-05	2.81517e-05	0.000261538	1.04796e-05	0	0.5	0.00251769	3.42978e-06	5.94429e-07	4.47155e-06	1.10151e-05	1.90066e-05	0.000498528		-0.0419167	-0.0416639	-0.0419358	-0.0419472	0.499719	-0.0392197	-0.0419435	-0.0419465	-0.0419423	-0.0419353	-0.0419266	-0.0414071		-0.499972	-0.499738	-0.49999	-0.5	0.497482	-0.497482	-0.499997	-0.499999	-0.499996	-0.499989	-0.499981	-0.499501
27	0		3.66104e-05	3.1704e-05	0.00178802	9.93055e-06	0	0.5	0.108572	3.22383e-06	2.7166e-06	4.33642e-06	1.03265e-05	0.000629875	0.000430517		-0.0509256	-0.0490229	-0.0509492	-0.0509599	0.490707	0.0666594	-0.0509564	-0.050957	-0.0509552	-0.0509487	-0.0502775	-0.0504935		-0.499968	-0.498212	-0.49999	-0.5	0.391428	-0.391428	-0.499997	-0.499997	-0.499996	-0.49999	-0.49937	-0.499569
177	1		1.0031e-05	2.09118e-05	0.00131595	6.47491e-06	0	0.5	0.0965626	2.08265e-06	3.63301e-07	2.72781e-06	6.77016e-06	0.000464644	0.000317503		-0.0498698	-0.0484669	-0.0498855	-0.0498925	0.491774	0.0547169	-0.0498902	-0.0498921	-0.0498895	-0.0498852	-0.0493891	-0.0495485		-0.499979	-0.498684	-0.499994	-0.5	0.403437	-0.403437	-0.499998	-0.5	-0.499997	-0.499993	-0.499535	-0.499682
178	1		8.39749e-06	1.78523e-05	0.0011637	5.51698e-06	0	0.5	0.0923221	1.7709e-06	3.12403e-07	2.30966e-06	5.77356e-06	0.000411144	0.000280929		-0.049499	-0.0482576	-0.0495123	-0.0495183	0.492148	0.0504973	-0.0495164	-0.049518	-0.0495158	-0.0495121	-0.0490729	-0.049214		-0.499982	-0.498836	-0.499994	-0.5	0.407678	-0.407678	-0.499998	-0.5	-0.499998	-0.499994	-0.499589	-0.499719
196	1		8.3354e-06	1.73008e-05	0.00113776	5.34315e-06	0	0.5	0.0916245	1.7137e-06	3.03237e-07	2.23178e-06	5.59302e-06	0.000402018	0.000274691		-0.0494379	-0.0482241	-0.0494509	-0.0494567	0.49221	0.0498032	-0.0494548	-0.0494563	-0.0494542	-0.0494506	-0.0490211	-0.0491591		-0.499983	-0.498862	-0.499995	-0.5	0.408375	-0.408375	-0.499998	-0.5	-0.499998	-0.499994	-0.499598	-0.499725
190	1		8.11523e-06	1.67303e-05	0.00110928	5.16517e-06	0	0.5	0.0908287	1.65565e-06	2.93782e-07	2.15403e-06	5.40736e-06	0.000392013	0.000267842		-0.0493683	-0.0481847	-0.0493808	-0.0493864	0.49228	0.0490113	-0.0493847	-0.0493861	-0.0493841	-0.0493806	-0.0489618	-0.0490963		-0.499983	-0.498891	-0.499995	-0.5	0.409171	-0.409171	-0.499998	-0.5	-0.499998	-0.499995	-0.499608	-0.499732
208	0		8.11523e-06	1.67303e-05	0.00110928	5.16517e-06	0	0.5	0.0908287	1.65565e-06	2.93782e-07	2.15403e-06	5.40736e-06	0.000392013	0.000267842		-0.0493683	-0.0481847	-0.0493808	-0.0493864	0.49228	0.0490113	-0.0493847	-0.0493861	-0.0493841	-0.0493806	-0.0489618	-0.0490963		-0.499983	-0.498891	-0.499995	-0.5	0.409171	-0.409171	-0.499998	-0.5	-0.499998	-0.499995	-0.499608	-0.499732
217	1		8.11523e-06	1.67303e-05	0.00110928	5.16517e-06	0	0.5	0.0908287	1.65565e-06	2.93782e-07	2.15403e-06	5.40736e-06	0.000392013	0.000267842		-0.0493683	-0.0481847	-0.0493808	-0.0493864	0.49228	0.0490113	-0.0493847	-0.0493861	-0.0493841	-0.0493806	-0.0489618	-0.0490963		-0.499983	-0.498891	-0.499995	-0.5	0.409171	-0.409171	-0.499998	-0.5	-0.499998	-0.499995	-0.499608	-0.499732
218	1		8.11523e-06	1.67303e-05	0.00110928	5.16517e-06	0	0.5	0.0908287	1.65565e-06	2.93782e-07	2.15403e-06	5.40736e-06	0.000392013	0.000267842		-0.0493683	-0.0481847	-0.0493808	-0.0493864	0.49228	0.0490113	-0.0493847	-0.0493861	-0.0493841	-0.0493806	-0.0489618	-0.0490963		-0.499983	-0.498891	-0.499995	-0.5	0.409171	-0.409171	-0.499998	-0.5	-0.499998	-0.499995	-0.499608	-0.499732
221	1		8.11523e-06	1.67303e-05	0.00110928	5.16517e-06	0	0.5	0.0908287	1.65565e-06	2.93782e-07	2.15403e-06	5.40736e-06	0.000392013	0.000267842		-0.0493683	-0.0481847	-0.0493808	-0.0493864	0.49228	0.0490113	-0.0493847	-0.0493861	-0.0493841	-0.0493806	-0.0489618	-0.0490963		-0.499983	-0.498891	-0.499995	-0.5	0.409171	-0.409171	-0.499998	-0.5	-0.499998	-0.499995	-0.499608	-0.499732
222	1		8.11523e-06	1.67303e-05	0.00110928	5.16517e-06	0	0.5	0.0908287	1.65565e-06	2.93782e-07	2.15403e-06	5.40736e-06	0.000392013	0.000267842		-0.0493683	-0.0481847	-0.0493808	-0.0493864	0.49228	0.0490113	-0.0493847	-0.0493861	-0.0493841	-0.0493806	-0.0489618	-0.0490963		-0.499983	-0.498891	-0.499995	-0.5	0.409171	-0.409171	-0.499998	-0.5	-0.499998	-0.499995	-0.499608	-0.499732
226	1		8.11523e-06	1.67303e-05	0.00110928	5.16517e-06	0	0.5	0.0908287	1.65565e-06	2.93782e-07	2.15403e-06	5.40736e-06	0.000392013	0.000267842		-0.0493683	-0.0481847	-0.0493808	-0.0493864	0.49228	0.0490113	-0.0493847	-0.0493861	-0.0493841	-0.0493806	-0.0489618	-0.0490963		-0.499983	-0.498891	-0.499995	-0.5	0.409171	-0.409171	-0.499998	-0.5	-0.499998	-0.499995	-0.499608	-0.499732
212	1		7.42313e-06	1.57117e-05	0.00105675	4.84787e-06	0	0.5	0.0893306	1.55293e-06	2.76812e-07	2.0177e-06	5.07649e-06	0.000373558	0.000255242		-0.0492374	-0.0481096	-0.0492492	-0.0492544	0.492412	0.0475204	-0.0492527	-0.0492541	-0.0492522	-0.0492489	-0.0488497	-0.0489779		-0.499984	-0.498943	-0.499995	-0.5	0.410669	-0.410669	-0.499998	-0.5	-0.499998	-0.499995	-0.499626	-0.499745
223	1		7.28683e-06	1.51759e-05	0.00104397	4.74477e-06	0	0.5	0.0890308	1.51834e-06	2.71518e-07	1.96912e-06	4.97042e-06	0.000369065	0.000252152		-0.0492112	-0.0480967	-0.0492225	-0.0492277	0.492439	0.0472224	-0.049226	-0.0492274	-0.0492255	-0.0492223	-0.0488278	-0.0489545		-0.499985	-0.498956	-0.499995	-0.5	0.410969	-0.410969	-0.499998	-0.5	-0.499998	-0.499995	-0.499631	-0.499748
188	1		7.09836e-06	1.46843e-05	0.00101842	4.58933e-06	0	0.5	0.0883063	1.46784e-06	2.63226e-07	1.90192e-06	4.80808e-06	0.00036009	0.000246008		-0.0491479	-0.0480605	-0.0491588	-0.0491638	0.492503	0.0465014	-0.0491622	-0.0491635	-0.0491617	-0.0491586	-0.0487737	-0.0488973		-0.499985	-0.498982	-0.499995	-0.5	0.411694	-0.411694	-0.499999	-0.5	-0.499998	-0.499995	-0.49964	-0.499754
214	1		6.85039e-06	1.4788e-05	0.00101116	4.55838e-06	0	0.5	0.0880657	1.45847e-06	2.61415e-07	1.89086e-06	4.77521e-06	0.000357538	0.000244289		-0.0491268	-0.0480473	-0.0491378	-0.0491428	0.492524	0.0462617	-0.0491412	-0.0491425	-0.0491407	-0.0491376	-0.0487554	-0.0488781		-0.499985	-0.498989	-0.499995	-0.5	0.411934	-0.411934	-0.499999	-0.5	-0.499998	-0.499995	-0.499642	-0.499756
225	1		4.86907e-06	1.38109e-05	0.000958796	4.25339e-06	0	0.5	0.00141903	1.361e-06	2.45128e-07	1.76318e-06	4.39231e-06	0.000338103	0.000228157		-0.0418996	-0.0408759	-0.04191	-0.0419146	0.499752	-0.0403773	-0.0419131	-0.0419143	-0.0419127	-0.0419098	-0.0415483	-0.0416674		-0.499986	-0.499041	-0.499996	-0.5	0.498581	-0.498581	-0.499999	-0.5	-0.499998	-0.499996	-0.499662	-0.499772
195	1		4.52056e-06	1.29986e-05	0.000917764	3.99995e-06	0	0.5	0.00111081	1.27853e-06	2.31609e-07	1.6531e-06	4.1312e-06	0.000323714	0.000218406		-0.0418692	-0.040889	-0.041879	-0.0418833	0.499783	-0.0406799	-0.0418819	-0.041883	-0.0418815	-0.0418788	-0.0415326	-0.0416467		-0.499987	-0.499082	-0.499996	-0.5	0.498889	-0.498889	-0.499999	-0.5	-0.499998	-0.499996	-0.499676	-0.499782
76	0		0.0528011	0.00173166	0.0161532	0.000820045	0	0	0.0374069	0.000277	0.000157358	0.000437563	0.000996129	0.528755	0.0107829		-0.0523173	-0.0366939	-0.0533049	-0.0541932	-0.0541932	-0.0136691	-0.0538932	-0.0540228	-0.0537192	-0.0531141	0.518625	-0.0425118		-0.527024	-0.512602	-0.527935	-0.528755	-0.528755	-0.491348	-0.528478	-0.528598	-0.528318	-0.527759	0.475954	-0.517972
57	0		0.997634	0.996244	0.993548	0.99642	0	0	0.960157	0.998408	0.999698	0.992161	0.0185347	0.154292	0.477255		0.363902	0.360981	0.364092	-0.715363	-0.715363	0.324807	0.366245	0.367644	0.359479	-0.695283	-0.548213	-0.198336		-0.0034543	-0.0061505	-0.0032784	-0.999698	-0.999698	-0.0395413	-0.0012907	0.0012907	-0.0075369	-0.981163	-0.845406	-0.522443
49	0		0.997634	0.996244	0.993548	0.99642	1	0.333	0.960157	0.998408	0.999698	0.992161	0.0185347	0.154292	0.477255		0.252818	0.249897	0.253009	0.256887	-0.465696	0.213724	0.255162	0.25656	0.248395	-0.806367	-0.659296	-0.309419		-0.0037561	-0.0064523	-0.0035802	0.0003018	-0.667	-0.0398431	-0.0015925	-0.0003018	-0.0078387	-0.981465	-0.845708	-0.522745
163	0		0.538727	0.248073	0.569783	0.0688378	1	0.5	0.502629	0.168178	0.73952	0.69454	0.393816	0.517065	0.468393		-0.265384	0.083135	-0.459556	0.549203	0.00753652	0.0103842	-0.351937	0.267016	0.218289	-0.107496	0.0260233	-0.0267043		-0.751927	-0.430217	-0.931162	0.26048	-0.5	-0.497371	-0.831822	-0.26048	-0.30546	-0.606184	-0.482935	-0.531607
2	0		0.581488	0.379198	0.676037	0.981168	1	0.5	0.620506	0.159805	0.940629	0.946051	0.337849	0.45637	0.464116		-0.25947	0.0621048	0.392664	0.413065	-0.128601	0.00194636	-0.497146	0.348747	0.35462	-0.304265	-0.175867	-0.167475		-0.620802	-0.323963	-0.0188319	0.0188319	-0.5	-0.379494	-0.840195	-0.059371	-0.0539494	-0.662151	-0.54363	-0.535884
16	1		0.370248	0.558746	0.281815	0.344188	0	0.333	0.274322	0.310663	0.0268941	0.629853	0.400024	0.754558	0.214677		0.230392	-0.0696157	-0.00204515	-0.374916	-0.0141657	-0.0777335	-0.0383641	-0.34578	0.307425	0.0584438	0.442523	-0.142349		-0.195813	-0.472743	-0.41037	-0.754558	-0.421558	-0.480236	-0.443895	-0.727664	-0.124705	-0.354534	0.124705	-0.539882
148	1		0.360235	0.0843027	0.0888932	0.00719807	0	0	0.110531	0.028013	0.726013	0.0323236	0.130989	0.484028	0.181162		-0.0948128	-0.0898398	-0.178343	-0.186141	-0.186141	-0.0663986	-0.155793	0.600374	-0.151124	-0.0442362	0.338223	0.010118		-0.64171	-0.63712	-0.718815	-0.726013	-0.726013	-0.615482	-0.698	0.241985	-0.69369	-0.595024	-0.241985	-0.544851
7	1		0.437633	0.558623	0.0118496	0.00487246	0	0	0.0906682	0.581181	0.438482	0.629421	0.0201185	0.0385201	0.0558265		0.366241	-0.226096	-0.233654	-0.238933	-0.238933	-0.140709	0.39068	0.236089	0.44294	-0.217138	-0.197203	-0.178454		-0.0707988	-0.617572	-0.624549	-0.629421	-0.629421	-0.538753	-0.04824	-0.190939	0.04824	-0.609303	-0.590901	-0.573595
32	0		0.0056739	0.605404	0.0305656	0.000567626	0	0.5	0.347896	0.000313636	6.69705e-05	0.000396322	0.000645536	0.0109797	0.00755428		0.530015	-0.0927259	-0.125224	-0.125839	0.415828	0.251049	-0.125499	-0.125766	-0.125409	-0.125139	-0.113944	-0.117655		0.105404	-0.574838	-0.604836	-0.605404	-0.105404	-0.257508	-0.60509	-0.605337	-0.605007	-0.604758	-0.594424	-0.597849
49	1		0.00144605	0.00292424	0.0032327	0.00179429	0	0.333	0.0210637	0.000897427	0.000157766	0.00395144	0.976673	0.256363	0.372149		-0.161303	-0.160969	-0.162527	-0.164471	0.196279	-0.141652	-0.163499	-0.1643	-0.16019	0.893591	0.113256	0.23869		-0.973748	-0.97344	-0.974878	-0.976673	-0.643673	-0.955609	-0.975775	-0.976515	-0.972721	0.604523	-0.720309	-0.604523
57	1		0.00144605	0.00292424	0.0032327	0.00179429	1	1	0.0210637	0.000897427	0.000157766	0.00395144	0.976673	0.256363	0.372149		-0.30022	-0.299886	-0.301444	0.779946	0.779946	-0.280569	-0.302415	-0.303217	-0.299107	0.754674	-0.0256609	0.0997738		-0.997076	-0.996767	-0.998206	0	0	-0.978936	-0.999103	-0.999842	-0.996049	-0.0233275	-0.743637	-0.627851
103	1		0.0922568	0.54797	0.114734	0.678693	0.5	0	0.094354	0.078103	0.0075339	0.065692	0.0319248	0.0247872	0.0475971		0.40333	-0.0660086	0.544947	0.351363	-0.190304	-0.088087	-0.105692	-0.182142	-0.119137	-0.155719	-0.163451	-0.13874		-0.130722	-0.563959	0.130722	-0.178693	-0.678693	-0.584339	-0.60059	-0.671159	-0.613001	-0.646768	-0.653905	-0.631095
20	1		0.269815	0.722921	0.140187	0.0320777	0	0	0.0848655	0.473697	0.323339	0.823745	0.504208	0.635211	0.184893		0.433584	-0.197711	-0.314829	-0.34958	-0.34958	-0.257642	0.163592	0.000704027	0.54281	0.196646	0.338565	-0.14928		-0.100824	-0.683558	-0.791667	-0.823745	-0.823745	-0.738879	-0.350048	-0.500406	0.100824	-0.319536	-0.188534	-0.638852
43	0		0.972103	0.951555	0.0973674	0.920839	0	1	0.956773	0.999248	0.999245	0.977203	0.997767	0.996833	0.347984		0.179442	-0.745928	0.146165	-0.85141	0.231924	0.185094	0.231109	0.231106	0.207227	0.229504	0.228492	-0.474427		-0.0484451	-0.902633	-0.0791615	-1	0.0007523	-0.043227	-0.0007523	-0.0007552	-0.0227972	-0.0022334	-0.0031673	-0.652016
151	0		0.89826	0.223193	0.153078	0.0375292	0	0.5	0.583497	0.997387	0.997351	0.968653	0.994467	0.963805	0.318747		-0.394538	-0.470497	-0.595674	-0.636331	-0.0946639	-0.00420852	0.444172	0.444133	0.413043	0.441009	0.407791	-0.291021		-0.774194	-0.84431	-0.959858	-0.997387	-0.497387	-0.41389	3.63e-05	-3.63e-05	-0.0287344	-0.0029201	-0.0335827	-0.67864
107	0		0.994443	0.162885	0.983936	0.999227	0	0	0.959014	0.978417	0.999936	0.999427	0.997214	0.962422	0.318804		-0.603185	0.286287	0.302852	-0.779644	-0.779644	0.259288	0.280308	0.303621	0.303069	0.300671	0.26298	-0.434273		-0.837051	-0.0160007	-0.0007096	-0.999936	-0.999936	-0.0409228	-0.0215191	0.0005095	-0.0005095	-0.0027228	-0.0375143	-0.681133
145	0		0.996737	0.984353	0.986482	0.999355	0	1	0.963853	0.991836	0.999959	0.999574	0.914139	0.988277	0.312126		0.138325	0.140631	0.154577	-0.928058	0.155276	0.116116	0.146431	0.155231	0.154815	0.0622598	0.142576	-0.589921		-0.015647	-0.0135179	-0.0006452	-1	4.12e-05	-0.0361471	-0.0081644	-4.12e-05	-0.0004256	-0.0858609	-0.011723	-0.687874
26	0		0.976383	0.988028	0.933764	0.997686	1	0	0.0830167	0.998245	0.992661	0.997168	0.873834	0.947802	0.300425		0.229612	0.170827	0.240076	0.242582	-0.840751	-0.750816	0.240681	0.234632	0.239514	0.105902	0.186034	-0.515291		-0.0119723	-0.0662357	-0.0023136	0.0017547	-1	-0.916983	-0.0017547	-0.0073391	-0.002832	-0.126166	-0.0521981	-0.699575
193	1		8.85128e-05	6.83878e-05	0.000632996	2.55879e-05	0	0	0.70556	8.46448e-06	1.41508e-06	1.12458e-05	2.79683e-05	4.67457e-05	0.0011179		-0.0588917	-0.05828	-0.0589381	-0.0589658	-0.0589658	0.705391	-0.0589566	-0.0589643	-0.0589536	-0.0589355	-0.0589151	-0.0577547		-0.705492	-0.704927	-0.705535	-0.70556	-0.70556	0.704442	-0.705552	-0.705559	-0.705549	-0.705532	-0.705513	-0.704442
146	0		0.666382	0.816929	0.7661	0.936448	0.5	1	0.835204	0.977928	0.785961	0.967211	0.747999	0.856587	0.294483		0.0390702	-0.0159938	0.16855	-0.304269	0.237397	0.0588688	0.213486	0.00552142	0.201876	-0.0356041	0.082033	-0.526913		-0.183071	-0.2339	-0.0635516	-0.5	0.022072	-0.164796	-0.022072	-0.214039	-0.0327894	-0.252001	-0.143413	-0.705517
90	1		0.844628	0.957566	0.908691	0.998097	0	0.333	0.397114	0.975703	0.999811	0.0199687	0.994273	0.706837	0.288006		0.335389	0.28244	0.379298	-0.701975	-0.341225	-0.271768	0.355037	0.381154	-0.680342	0.375155	0.0637652	-0.389968		-0.0422445	-0.0911198	-0.0017131	-0.999811	-0.666811	-0.602697	-0.0241077	0.0017131	-0.979842	-0.0055373	-0.292974	-0.711805
132	1		0.442218	0.354704	0.654293	0.0208115	0	0	0.0948726	0.576871	0.895067	0.971652	0.784424	0.770825	0.254241		-0.100736	0.22382	-0.462453	-0.484998	-0.484998	-0.38222	0.139945	0.484658	0.567625	0.364794	0.350062	-0.20957		-0.616948	-0.317359	-0.950841	-0.971652	-0.971652	-0.87678	-0.394781	-0.0765849	0.0765849	-0.187229	-0.200827	-0.717411
109	0		0.884507	0.875866	0.643918	0.990632	0.5	1	0.898836	0.915726	0.720577	0.978118	0.780054	0.768682	0.281114		0.0956855	-0.155591	0.220016	-0.311503	0.230164	0.12057	0.138868	-0.0725436	0.206459	-0.00811117	-0.0204301	-0.548629		-0.124134	-0.356082	-0.0093679	-0.5	0.0093679	-0.101164	-0.0842736	-0.279423	-0.0218817	-0.219946	-0.231318	-0.718886
143	0		0.738437	0.639711	0.799078	0.983092	1	1	0.196162	0.50713	0.903204	0.965283	0.721421	0.880076	0.275368		-0.107726	0.064921	0.264269	0.282587	0.282587	-0.588238	-0.251356	0.177724	0.244977	-0.0192071	0.152669	-0.502431		-0.360289	-0.200922	-0.0169082	0	0	-0.803838	-0.49287	-0.0967962	-0.0347169	-0.278579	-0.119924	-0.724632
130	2		0.00116435	0.727041	0.127794	0.000916833	0	0	0.00137733	0.000484197	6.09819e-05	5.46317e-06	0.000133758	4.13704e-05	0.000534959		0.715998	0.0668138	-0.0706363	-0.0716295	-0.0716295	-0.0701374	-0.071105	-0.0715634	-0.0716236	-0.0714846	-0.0715847	-0.07105		0.599247	-0.599247	-0.726124	-0.727041	-0.727041	-0.725664	-0.726557	-0.72698	-0.727036	-0.726907	-0.727	-0.726506
138	1		0.399918	0.662467	0.27654	0.0634753	0.5	0.5	0.498132	0.949112	0.929688	0.575646	0.463717	0.489524	0.221641		0.173518	-0.24457	-0.47539	-0.00248837	-0.00248837	-0.00451258	0.48405	0.463007	0.0794612	-0.0417948	-0.0138369	-0.304043		-0.286645	-0.672572	-0.885637	-0.449112	-0.449112	-0.450981	0.019424	-0.019424	-0.373466	-0.485395	-0.459588	-0.727471
51	0		0.745693	0.00583387	0.0060419	0.215192	0	1	0.904801	0.00256392	0.997325	0.790978	0.95841	0.774008	0.268187		-0.549433	-0.549207	-0.322628	-0.555753	0.527581	0.424448	-0.552975	0.524682	0.30114	0.482524	0.282756	-0.265217		-0.994166	-0.993958	-0.784808	-1	0.0026753	-0.0951991	-0.997436	-0.0026753	-0.209022	-0.0415905	-0.225992	-0.731813
45	1		0.62513	0.248356	0.0546294	0.00391327	1	0	0.104238	0.0590741	0.955192	0.372058	0.770193	0.874682	0.264385		-0.175268	-0.385139	-0.440082	0.639012	-0.444321	-0.331396	-0.380324	0.59047	-0.0412578	0.390055	0.503251	-0.157904		-0.751644	-0.945371	-0.996087	0.0448081	-1	-0.895762	-0.940926	-0.0448081	-0.627942	-0.229807	-0.125318	-0.735615
164	1		0.320864	0.088936	0.691286	0.952497	1	0.5	0.465952	0.752611	0.392145	0.6281	0.0305934	0.155871	0.260119		-0.423567	0.228979	0.511957	0.563419	0.0217522	-0.0151336	0.295414	-0.0950907	0.160528	-0.486772	-0.351055	-0.238119		-0.911064	-0.308714	-0.0475028	0.0475028	-0.5	-0.534048	-0.247389	-0.607855	-0.3719	-0.969407	-0.844129	-0.739881
101	1		0.771942	0.839491	0.768267	0.984243	1	0	0.511913	0.972901	0.722506	0.963881	0.687775	0.586557	0.259083		0.153735	0.0765762	0.31055	0.32762	-0.755713	-0.201141	0.298263	0.0270015	0.288491	-0.0106231	-0.120277	-0.47504		-0.160509	-0.231733	-0.0157574	0.0157574	-1	-0.488087	-0.0270985	-0.277494	-0.0361195	-0.312225	-0.413443	-0.740917
9	0		0.996475	0.999325	0.98988	0.536883	1	1	0.169718	0.999904	0.999987	0.999858	0.647968	0.997062	0.251347		0.200235	0.190003	-0.300745	0.200966	0.200966	-0.698506	0.200862	0.200952	0.200813	-0.180402	0.197784	-0.610075		-0.0006749	-0.0101201	-0.463117	0	0	-0.830282	-9.57e-05	-1.31e-05	-0.0001416	-0.352032	-0.0029376	-0.748653
155	0		0.725816	0.271138	0.805745	0.0734804	1	0.5	0.514475	0.793032	0.928607	0.852664	0.525318	0.694112	0.233442		-0.366087	0.213071	-0.580215	0.423514	-0.118152	-0.102471	0.199299	0.346172	0.2639	-0.0907251	0.0921354	-0.406924		-0.728862	-0.194255	-0.92652	0.0713928	-0.5	-0.485525	-0.206968	-0.0713928	-0.147336	-0.474682	-0.305888	-0.766558
30	1		0.484626	0.758699	0.794403	0.952222	0.5	0.5	0.500217	0.0341354	0.0668106	0.0270939	0.909315	0.54626	0.184453		0.300405	0.339083	0.510054	0.0201471	0.0201471	0.020382	-0.484539	-0.449141	-0.492168	0.463572	0.0702624	-0.321695		-0.193522	-0.157819	0.0429067	-0.452222	-0.452222	-0.452005	-0.918086	-0.885411	-0.925128	-0.0429067	-0.405961	-0.767768
160	0		0.946226	0.988155	0.933956	0.996692	1	0.333	0.408308	0.980963	0.99928	0.958524	0.727892	0.574018	0.228594		0.230867	0.172151	0.240115	0.2437	-0.478884	-0.3973	0.223076	0.242919	0.198767	-0.051084	-0.217781	-0.591991		-0.0118451	-0.0660445	-0.0033084	0.0007203	-0.667	-0.591692	-0.0190374	-0.0007203	-0.0414764	-0.272108	-0.425982	-0.771406
154	0		0.700426	0.501387	0.736552	0.981434	1	0.5	0.503769	0.9368	0.197401	0.932892	0.596334	0.483853	0.224811		-0.148135	0.106626	0.371916	0.392028	-0.149638	-0.145555	0.323562	-0.477454	0.319328	-0.0452768	-0.167131	-0.44776		-0.498613	-0.263448	-0.0185657	0.0185657	-0.5	-0.496231	-0.0632001	-0.802599	-0.0671081	-0.403666	-0.516147	-0.775189
168	1		0.408907	0.000356475	0.791118	0.00165316	0	0.5	0.330405	4.10883e-05	8.86354e-06	5.98042e-05	0.000116624	0.00382414	0.00262599		-0.16954	0.687118	-0.168135	-0.169926	0.37174	0.188012	-0.169882	-0.169917	-0.169862	-0.1698	-0.165784	-0.167082		-0.790761	0.291118	-0.789465	-0.791118	-0.291118	-0.460713	-0.791077	-0.791109	-0.791058	-0.791001	-0.787294	-0.788492
173	1		0.408907	0.000356475	0.791118	0.00165316	0	0	0.330405	4.10883e-05	8.86354e-06	5.98042e-05	0.000116624	0.00382414	0.00262599		-0.127873	0.728785	-0.126469	-0.12826	-0.12826	0.229679	-0.128215	-0.12825	-0.128195	-0.128133	-0.124117	-0.125415		-0.790761	0.38221	-0.789465	-0.791118	-0.791118	-0.460713	-0.791077	-0.791109	-0.791058	-0.791001	-0.787294	-0.788492
112	0		0.959345	0.19993	0.925608	0.996953	0	0.5	0.555747	0.991951	0.995478	0.994761	0.610344	0.48923	0.203465		-0.48531	0.300841	0.378131	-0.701901	-0.160234	-0.0998414	0.372713	0.376533	0.375757	-0.0406952	-0.171902	-0.48148		-0.797022	-0.0713442	0.0014748	-0.996953	-0.496953	-0.441205	-0.0050013	-0.0014748	-0.0021915	-0.386609	-0.507723	-0.793487
114	0		0.916081	0.442866	0.897856	0.979369	1	0	0.0912256	0.988683	0.995674	0.991473	0.657292	0.304407	0.195302		-0.225248	0.267658	0.355964	0.378314	-0.705019	-0.606191	0.366054	0.373628	0.369077	0.0070473	-0.375245	-0.493441		-0.557134	-0.102144	-0.0206314	0.0043262	-1	-0.908774	-0.0113169	-0.0043262	-0.0085269	-0.342708	-0.695593	-0.804698
42	0		0.993227	0.997795	0.985307	0.999236	0.5	1	0.0781033	0.99959	0.999567	0.999337	0.26934	0.950531	0.192621		0.250557	0.237029	0.252118	-0.288721	0.252946	-0.745776	0.252501	0.252477	0.252227	-0.538603	0.199354	-0.621715		-0.0022048	-0.0146926	-0.000764	-0.5	0.0004105	-0.921897	-0.0004105	-0.0004328	-0.0006632	-0.73066	-0.0494692	-0.807379
29	0		0.353086	0.414534	0.226367	0.0619199	0	0	0.160086	0.194229	0.951481	0.0617448	0.389519	0.123139	0.135498		0.193111	-0.0107358	-0.188887	-0.255967	-0.255967	-0.0825402	-0.0455527	0.774804	-0.189077	0.166012	-0.122566	-0.109177		-0.536947	-0.725114	-0.889561	-0.951481	-0.951481	-0.791395	-0.757252	0.536947	-0.889736	-0.561962	-0.828342	-0.815983
83	0		0.526528	0.000978854	0.822784	0.00279395	0.5	0	0.0287082	0.000115358	0.0152495	0.000198669	0.000304544	0.00054168	0.00500573		-0.15754	0.732749	-0.155574	0.383066	-0.158601	-0.1275	-0.158476	-0.14208	-0.158386	-0.158271	-0.158014	-0.153178		-0.821805	0.296256	-0.81999	-0.322784	-0.822784	-0.794076	-0.822669	-0.807535	-0.822586	-0.82248	-0.822243	-0.817779
50	1		0.124138	0.0547928	0.926961	0.964465	1	0.5	0.0559929	0.0148313	0.00740012	0.467151	0.00938246	0.756413	0.180226		-0.362454	0.582395	0.623024	0.66152	0.119854	-0.361154	-0.405746	-0.413796	0.0842677	-0.411649	0.397634	-0.226568		-0.945207	-0.0730385	-0.0355353	0.0355353	-0.5	-0.944007	-0.985169	-0.9926	-0.532849	-0.990618	-0.243587	-0.819774
4	1		0.00274583	0.00294771	0.0106209	0.000523818	0	1	0.358784	0.00797072	0.000274012	0.0133471	0.150299	0.303645	0.179955		-0.166066	-0.157753	-0.168692	-0.169259	0.914074	0.219423	-0.160624	-0.168963	-0.1548	-0.00643604	0.159689	0.0256923		-0.997052	-0.989379	-0.999476	-1	0.641216	-0.641216	-0.992029	-0.999726	-0.986653	-0.849701	-0.696355	-0.820045
5	0		0.990333	0.995943	0.978317	0.998849	0	1	0.0733102	0.999216	0.999886	0.977495	0.426233	0.494484	0.174355		0.319903	0.300808	0.323051	-0.759035	0.324298	-0.679616	0.323449	0.324175	0.299918	-0.297283	-0.223344	-0.570151		-0.0040569	-0.0216833	-0.0011511	-1	0.000114	-0.92669	-0.000784	-0.000114	-0.0225051	-0.573767	-0.505516	-0.825645
7	2		0.0455174	0.101529	0.182665	0.843811	0	0	0.00574103	0.293553	0.00124546	0.191025	3.76276e-05	0.000107882	0.00104721		-0.0288673	0.0590303	0.775272	-0.138857	-0.138857	-0.132637	0.17916	-0.137507	0.0680866	-0.138816	-0.13874	-0.137722		-0.742283	-0.661147	0.550258	-0.843811	-0.843811	-0.83807	-0.550258	-0.842566	-0.652787	-0.843774	-0.843704	-0.842764
235	1		0.619389	0.961479	0.205799	0.944949	1	0	0.0097289	0.987107	0.999745	0.966033	0.842244	0.342077	0.155541		0.372095	-0.446559	0.354187	0.413826	-0.669508	-0.658968	0.399858	0.413549	0.377028	0.242924	-0.298925	-0.501005		-0.0385207	-0.794201	-0.0550505	0.0002548	-1	-0.990271	-0.0128927	-0.0002548	-0.0339667	-0.157756	-0.657923	-0.844459
51	2		0.00944961	0.439128	0.459811	0.00247985	0	0	0.00550795	0.867621	7.40005e-07	0.00488044	8.56577e-05	0.00251411	0.0223753		0.324567	0.346974	-0.148468	-0.151154	-0.151154	-0.145187	0.788768	-0.151154	-0.145867	-0.151062	-0.148431	-0.126915		-0.428493	-0.407809	-0.865141	-0.867621	-0.867621	-0.862113	0.407809	-0.86762	-0.86274	-0.867535	-0.865106	-0.845245
144	1		0.000159119	0.000201164	0.00146921	6.19044e-05	0	0	0.0110603	2.56127e-05	3.30854e-06	3.09692e-05	0.678999	0.933607	0.0880583		-0.142588	-0.141215	-0.142739	-0.142806	-0.142806	-0.130824	-0.142779	-0.142803	-0.142773	0.592776	0.868602	-0.0474099		-0.933406	-0.932138	-0.933545	-0.933607	-0.933607	-0.922547	-0.933582	-0.933604	-0.933576	-0.254608	0.254608	-0.845549
84	0		0.734587	0.681197	0.532018	0.993819	0	1	0.90217	0.622728	0.206881	0.0104326	0.206453	0.31932	0.153819		0.207678	0.0460675	0.546352	-0.530286	0.553048	0.447065	0.144336	-0.306165	-0.518984	-0.306628	-0.184355	-0.363648		-0.318803	-0.467982	-0.0061807	-1	0.0061807	-0.0978301	-0.377272	-0.793119	-0.989567	-0.793547	-0.68068	-0.846181
237	0		0.551253	0.602585	0.337963	0.918645	0	1	0.952299	0.534641	0.955413	0.35915	0.104967	0.646896	0.149814		0.0599983	-0.226676	0.402396	-0.592802	0.490531	0.438855	-0.0136077	0.442228	-0.203723	-0.479088	0.108002	-0.430503		-0.397415	-0.662037	-0.0813553	-1	0.0445873	-0.0477012	-0.465359	-0.0445873	-0.64085	-0.895033	-0.353104	-0.850186
22	0		0.99805	0.9988	0.993023	0.996684	1	1	0.972418	0.999808	0.999926	0.992803	0.474967	0.0727477	0.148637		0.194711	0.188453	0.192419	0.196011	0.196011	0.166131	0.195804	0.195931	0.188215	-0.372774	-0.808512	-0.726298		-0.0012003	-0.0069773	-0.0033164	0	0	-0.0275822	-0.0001915	-7.39e-05	-0.0071967	-0.525033	-0.927252	-0.851363
28	2		0.00249311	0.855471	0.0225234	0.0108952	0	0	0.0169598	0.000533912	3.45169e-05	0.000110351	0.00406993	0.00582011	0.00398321		0.849853	-0.0525075	-0.0651048	-0.0769079	-0.0769079	-0.0585348	-0.0763295	-0.0768705	-0.0767884	-0.0724988	-0.0706028	-0.0725928		0.832948	-0.832948	-0.844576	-0.855471	-0.855471	-0.838512	-0.854937	-0.855437	-0.855361	-0.851401	-0.849651	-0.851488
19	2		0.0040259	0.00197763	0.00490912	0.108869	0	0	0.852747	0.0366002	0.000885969	0.00217027	0.000162657	0.000104644	0.00121294		-0.0823297	-0.0791539	0.0334697	-0.0844721	-0.0844721	0.839337	-0.0448219	-0.0835123	-0.082121	-0.0842959	-0.0843588	-0.0831581		-0.850769	-0.847838	-0.743877	-0.852747	-0.852747	0.743877	-0.816147	-0.851861	-0.850577	-0.852584	-0.852642	-0.851534
59	1		0.976581	0.965948	0.0802595	0.93741	0	1	0.0548912	0.999143	0.999712	0.0208734	0.0276453	0.980776	0.148087		0.447166	-0.51233	0.41625	-0.599277	0.484056	-0.539812	0.483128	0.483744	-0.576665	-0.569328	0.46323	-0.438849		-0.0340521	-0.91974	-0.0625898	-1	0.0002877	-0.945109	-0.0008567	-0.0002877	-0.979127	-0.972355	-0.0192237	-0.851913
48	1		0.0435074	0.0100961	0.265491	0.935857	1	0.5	0.0605529	0.69426	0.198531	0.0388068	0.00317148	0.00735599	0.145079		-0.314288	-0.0376109	0.68862	0.758108	0.216441	-0.259627	0.426889	-0.110151	-0.283185	-0.32179	-0.317257	-0.168057		-0.989904	-0.734509	-0.0641426	0.0641426	-0.5	-0.939447	-0.30574	-0.801469	-0.961193	-0.996829	-0.992644	-0.854921
156	1		0.000976846	0.859038	0.00389669	0.000172197	0.5	0.5	0.283034	9.81417e-05	9.00856e-06	9.47256e-05	0.00018498	0.00510963	0.00349351		0.750949	-0.175454	-0.179489	0.361991	0.361991	0.126944	-0.179569	-0.179666	-0.179573	-0.179475	-0.17414	-0.175891		0.359038	-0.855142	-0.858866	-0.359038	-0.359038	-0.576005	-0.85894	-0.859029	-0.858944	-0.858853	-0.853929	-0.855545
159	2		0.333685	0.325365	0.121254	0.937554	1	0.333	0.345365	0.293755	0.341208	0.512512	0.412645	0.180601	0.142289		-0.087457	-0.308578	0.575748	0.643397	-0.0791861	-0.0657907	-0.121702	-0.0702939	0.115285	0.00709583	-0.244285	-0.28579		-0.674635	-0.878746	-0.0624455	0.0624455	-0.667	-0.654635	-0.706245	-0.658792	-0.487488	-0.587355	-0.819399	-0.857711
75	1		0.482318	0.578294	0.42237	0.0130418	0	1	0.159327	0.0208012	0.00209657	0.0106155	0.528119	0.464326	0.128351		0.309013	0.140095	-0.303343	-0.317472	0.765862	-0.144867	-0.294937	-0.3152	-0.305972	0.254657	0.185548	-0.178425		-0.421706	-0.57763	-0.986958	-1	0.421706	-0.840673	-0.979199	-0.997903	-0.989385	-0.471881	-0.535674	-0.871649
98	1		0.797221	0.957052	0.239215	0.98888	0	0.333	0.360089	0.991896	0.985498	0.0406876	0.216225	0.316049	0.110913		0.508746	-0.268911	0.543226	-0.528061	-0.167311	-0.137964	0.546494	0.539562	-0.483982	-0.293817	-0.185675	-0.407905		-0.0348439	-0.752681	-0.0030167	-0.991896	-0.658896	-0.631807	0.0030167	-0.0063984	-0.951209	-0.775671	-0.675848	-0.880984
64	1		0.310142	0.464864	0.777344	0.793967	1	1	0.147159	0.62088	0.00662776	0.543125	0.110973	0.193622	0.118659		-0.00367791	0.334843	0.352851	0.576053	0.576053	-0.347858	0.16534	-0.5001	0.0811051	-0.38706	-0.297523	-0.378733		-0.535136	-0.222656	-0.206033	0	0	-0.852841	-0.37912	-0.993372	-0.456875	-0.889027	-0.806378	-0.881341
18	1		0.00120644	0.000503406	0.0137457	0.000167381	0	0.5	0.280469	6.21474e-05	5.16399e-05	9.20805e-05	0.0220026	0.890397	0.00747538		-0.142469	-0.128123	-0.142833	-0.143014	0.398652	0.160827	-0.142947	-0.142958	-0.142915	-0.119178	0.821582	-0.134916		-0.889894	-0.876651	-0.89023	-0.890397	-0.390397	-0.609928	-0.890335	-0.890345	-0.890305	-0.868394	0.390397	-0.882922
120	1		0.00044427	0.888205	0.00281649	0.000122183	0	0.5	0.266963	0.00286759	6.79163e-06	6.63348e-05	0.000134075	0.00413998	0.0028205		0.823173	-0.135998	-0.138916	-0.139049	0.402618	0.150161	-0.135942	-0.139041	-0.138977	-0.138904	-0.134564	-0.135993		0.388205	-0.885388	-0.888082	-0.888205	-0.388205	-0.621242	-0.885337	-0.888198	-0.888138	-0.888071	-0.884065	-0.885384
140	1		0.678876	0.571777	0.235701	0.165369	0	1	0.76081	0.880314	0.586416	0.308508	0.125491	0.121306	0.111145		0.157283	-0.2068	-0.282993	-0.462143	0.621191	0.362068	0.491531	0.173142	-0.127925	-0.326194	-0.330728	-0.341736		-0.428223	-0.764299	-0.834631	-1	0.119686	-0.23919	-0.119686	-0.413584	-0.691492	-0.874509	-0.878694	-0.888855
52	1		0.7703	0.807759	0.301063	0.988482	1	0.5	0.51142	0.973921	0.98353	0.887912	0.0489692	0.128279	0.105751		0.20779	-0.34113	0.403574	0.416051	-0.125616	-0.113244	0.387799	0.398208	0.294622	-0.614232	-0.528313	-0.552719		-0.192241	-0.698937	-0.0115177	0.0115177	-0.5	-0.48858	-0.0260792	-0.0164702	-0.112088	-0.951031	-0.871721	-0.894249
10	1		0.00201019	0.779162	0.00585142	0.0837816	0.333	0	0.901135	0.000130562	1.42657e-05	0.00013667	0.000276174	0.000461748	0.00556238		0.668132	-0.169621	-0.0851967	0.18479	-0.17596	0.800269	-0.175819	-0.175945	-0.175812	-0.175661	-0.17546	-0.169934		-0.121973	-0.895283	-0.817353	-0.568135	-0.901135	0.121973	-0.901004	-0.90112	-0.900998	-0.900858	-0.900673	-0.895572
142	1		0.382367	0.158996	0.249278	0.0171873	0	1	0.850226	0.0271758	0.831297	0.0427635	0.0572558	0.437385	0.103834		-0.174234	-0.0764294	-0.327861	-0.34648	0.736853	0.574598	-0.31704	0.554091	-0.300153	-0.284453	0.127353	-0.233994		-0.841004	-0.750722	-0.982813	-1	0.149774	-0.149774	-0.972824	-0.168703	-0.957236	-0.942744	-0.562615	-0.896166
20	0		0.608767	0.236203	0.324537	0.93644	0	1	0.831027	0.499544	0.593453	0.0877522	0.0633143	0.198222	0.103386		-0.201	-0.105305	0.55759	-0.456887	0.626446	0.443392	0.0842859	0.18602	-0.361822	-0.388297	-0.242147	-0.344885		-0.763797	-0.675463	-0.0635596	-1	0.0635596	-0.168973	-0.500456	-0.406547	-0.912248	-0.936686	-0.801778	-0.896614
162	1		0.0168146	0.8368	0.508842	0.00940144	1	0.5	0.340882	0.00348658	0.00364426	0.00218342	0.00122356	0.0130345	0.0974479		0.62872	0.273432	-0.267628	0.80552	0.263853	0.0914751	-0.274036	-0.273865	-0.275448	-0.276488	-0.263693	-0.172245		-0.1632	-0.491158	-0.990599	0.1632	-0.5	-0.659118	-0.996513	-0.996356	-0.997817	-0.998776	-0.986966	-0.902552
77	1		0.0756577	0.566175	0.207007	0.968503	0.333	0	0.760548	0.00508455	0.0718694	0.00602068	0.476484	0.0661691	0.0644625		0.313275	-0.0758248	0.74913	0.0606682	-0.300082	0.523846	-0.294574	-0.222223	-0.293559	0.21611	-0.228399	-0.230247		-0.402328	-0.761497	0.207955	-0.635503	-0.968503	-0.207955	-0.963419	-0.896634	-0.962482	-0.492019	-0.902334	-0.904041
158	0		0.466599	0.420856	0.899939	0.962979	0	0.5	0.477768	0.607546	0.00405622	0.366005	0.0189764	0.115993	0.0545339		0.0479892	0.566996	0.635289	-0.407938	0.133729	0.109645	0.250237	-0.403543	-0.011432	-0.38738	-0.282278	-0.348859		-0.542123	-0.0630394	0.0630394	-0.962979	-0.462979	-0.48521	-0.355433	-0.958922	-0.596973	-0.944002	-0.846985	-0.908445
44	0		0.991217	0.996967	0.961425	0.999205	1	1	0.141925	0.999434	0.999509	0.999279	0.123559	0.337359	0.0908803		0.276651	0.238147	0.279075	0.279937	0.279937	-0.649645	0.279324	0.279405	0.279155	-0.669541	-0.437924	-0.704943		-0.0030334	-0.0385753	-0.0007951	0	0	-0.858075	-0.0005656	-0.0004907	-0.0007214	-0.876441	-0.662641	-0.90912
38	1		0.341054	0.68854	0.378686	0.0166287	0.333	1	0.760613	0.131619	0.119337	0.0206317	0.0895544	0.19582	0.0866791		0.399071	0.0633959	-0.328832	0.0139031	0.736486	0.47715	-0.20426	-0.217565	-0.324496	-0.24983	-0.134708	-0.252944		-0.31146	-0.621314	-0.983371	-0.667	0.239387	-0.239387	-0.868381	-0.880663	-0.979368	-0.910446	-0.80418	-0.913321
134	0		0.189409	0.173261	0.311391	0.985212	0.5	0	0.880079	0.0148326	0.982973	0.0254429	0.398848	0.0482618	0.0714925		-0.194067	-0.0444267	0.685546	0.1599	-0.381767	0.571652	-0.365698	0.68312	-0.354204	0.0503189	-0.329483	-0.304317		-0.811951	-0.673821	0.0022397	-0.485212	-0.985212	-0.105133	-0.97038	-0.0022397	-0.959769	-0.586364	-0.93695	-0.91372
105	0		0.949712	0.962786	0.946853	0.996199	1	0	0.927404	0.990883	0.98832	0.535421	0.113305	0.137125	0.0861195		0.323508	0.306247	0.359704	0.363823	-0.719511	0.285177	0.353946	0.35117	-0.139471	-0.596764	-0.570959	-0.626215		-0.0372136	-0.0531469	-0.0038014	0.0038014	-1	-0.072596	-0.0091171	-0.0116796	-0.464579	-0.886695	-0.862875	-0.913881
239	1		0.000316729	0.472838	0.00255738	0.917275	0	0	0.000490193	3.99668e-06	4.6343e-07	9.59667e-06	1.58943e-05	4.19672e-05	4.64166e-05		0.396108	-0.113362	0.877582	-0.116133	-0.116133	-0.115602	-0.116129	-0.116132	-0.116123	-0.116116	-0.116088	-0.116083		-0.444437	-0.914718	0.444437	-0.917275	-0.917275	-0.916785	-0.917271	-0.917275	-0.917266	-0.917259	-0.917233	-0.917229
39	1		0.00409653	0.898139	0.0322291	0.919869	0	0.5	0.243316	7.52144e-05	4.18939e-05	7.21549e-05	0.000136103	0.00384373	0.0026244		0.755947	-0.182122	0.779488	-0.217037	0.32463	0.046555	-0.216955	-0.216991	-0.216959	-0.216889	-0.212873	-0.214194		-0.0217298	-0.88764	0.0217298	-0.919869	-0.419869	-0.676553	-0.919793	-0.919827	-0.919797	-0.919733	-0.916025	-0.917244
233	4		0.00483399	7.63557e-06	0.00693819	0.922698	0	0	0.00021695	2.17627e-05	0.000267844	3.57954e-05	0.000118967	0.000126295	8.22469e-06		-0.0779312	-0.0704231	0.92165	-0.0779395	-0.0779395	-0.0777045	-0.0779159	-0.0776493	-0.0779007	-0.0778106	-0.0778027	-0.0779306		-0.92269	-0.91576	0.91576	-0.922698	-0.922698	-0.922481	-0.922676	-0.92243	-0.922662	-0.922579	-0.922572	-0.92269
130	1		0.468414	0.267713	0.850084	0.996275	1	1	0.0422527	0.991761	0.997621	0.016317	0.261851	0.0427885	0.0748368		-0.294137	0.336765	0.495139	0.499174	0.499174	-0.538386	0.490248	0.496596	-0.566483	-0.300487	-0.537805	-0.503086		-0.732287	-0.149916	-0.0037247	0	0	-0.957747	-0.0082387	-0.0023791	-0.983683	-0.738149	-0.957211	-0.925163
85	0		0.501649	0.0691913	0.0239439	0.987233	0	1	0.0170442	0.914532	0.00896345	0.0108246	0.0361853	0.0298103	0.0743204		-0.231184	-0.280202	0.763361	-0.306142	0.777192	-0.287677	0.684602	-0.296431	-0.294415	-0.266941	-0.273847	-0.225628		-0.930809	-0.976056	-0.012767	-1	0.012767	-0.982956	-0.0854678	-0.991037	-0.989175	-0.963815	-0.97019	-0.92568
85	2		0.0315875	0.127538	0.76501	7.04747e-05	1	0	0.824034	0.000124168	0.00814631	0.111409	0.0167348	0.215341	0.0680324		-0.125836	0.564758	-0.263926	0.819331	-0.264002	0.628702	-0.263868	-0.255177	-0.143309	-0.245873	-0.0307165	-0.1903		-0.872462	-0.23499	-0.99993	0.175966	-1	-0.175966	-0.999876	-0.991854	-0.888591	-0.983265	-0.784659	-0.931968
93	1		0.0828859	0.061343	0.0402827	0.00213268	0	1	0.0898604	0.198392	0.996595	0.0545922	0.14724	0.82113	0.0679563		-0.230413	-0.253228	-0.294557	-0.296868	0.786466	-0.199519	-0.0819428	0.782777	-0.237726	-0.137357	0.59269	-0.223248		-0.938657	-0.959717	-0.997867	-1	0.0034054	-0.91014	-0.801608	-0.0034054	-0.945408	-0.85276	-0.17887	-0.932044
152	1		0.000541049	0.0812849	0.0591725	0.000126892	0	0	0.93586	4.21881e-05	5.70622e-06	5.73701e-05	0.000119162	0.00545717	0.00276057		-0.00239368	-0.0263488	-0.0903148	-0.0904523	-0.0904523	0.923396	-0.0904066	-0.0904461	-0.0903901	-0.0903232	-0.0845403	-0.0874617		-0.854575	-0.876687	-0.935733	-0.93586	-0.93586	0.854575	-0.935818	-0.935854	-0.935803	-0.935741	-0.930403	-0.933099
124	0		0.994055	0.809049	0.988606	0.999461	1	1	0.910262	0.998617	0.999771	0.999535	0.0120153	0.279147	0.0636456		0.0386224	0.233143	0.244902	0.245486	0.245486	0.148271	0.243988	0.245238	0.244983	-0.82483	-0.535437	-0.768898		-0.190951	-0.0113939	-0.0005392	0	0	-0.0897376	-0.0013835	-0.0002292	-0.0004648	-0.987985	-0.720853	-0.936354
60	0		0.20005	0.000316497	0.00618521	0.000343915	0	0	0.941469	4.40827e-05	6.98299e-06	0.00662742	0.000128613	0.00155134	0.00296132		-0.0962974	-0.0899397	-0.0962677	-0.0966403	-0.0966403	0.923284	-0.0965926	-0.0966327	-0.0894606	-0.096501	-0.0949597	-0.0934322		-0.941152	-0.935283	-0.941125	-0.941469	-0.941469	0.741419	-0.941425	-0.941462	-0.934841	-0.94134	-0.939917	-0.938507
227	1		5.45844e-06	5.34168e-06	4.98223e-05	1.98278e-06	0	0	0.940279	6.38497e-07	1.25029e-07	8.11783e-07	2.25887e-06	3.63857e-06	0.000158901		-0.0783699	-0.0783217	-0.0783735	-0.0783757	-0.0783757	0.94026	-0.078375	-0.0783756	-0.0783748	-0.0783732	-0.0783717	-0.0782035		-0.940274	-0.940229	-0.940277	-0.940279	-0.940279	0.94012	-0.940279	-0.940279	-0.940278	-0.940277	-0.940276	-0.94012
47	1		0.0898039	0.0125052	0.360498	0.0137489	0	0.333	0.0379133	0.0139789	0.927358	0.977135	0.916369	0.0669137	0.0352784		-0.301828	0.0751645	-0.300481	-0.315375	0.0453748	-0.274302	-0.300231	0.689263	0.743187	0.677358	-0.242885	-0.277157		-0.96463	-0.616637	-0.963386	-0.977135	-0.644135	-0.939221	-0.963156	-0.0497766	0.0497766	-0.0607658	-0.910221	-0.941856
79	0		0.155133	0.725076	0.836747	0.00749104	1	0	0.0829406	0.114175	0.0168696	0.0701706	0.0391852	0.732091	0.0581243		0.465666	0.586642	-0.311718	0.7635	-0.319834	-0.229981	-0.196144	-0.301558	-0.243816	-0.277383	0.473265	-0.256866		-0.274924	-0.163253	-0.992509	0.163253	-1	-0.917059	-0.885825	-0.98313	-0.929829	-0.960815	-0.267909	-0.941876
116	0		0.945091	0.927652	0.960935	0.997255	1	0	0.0741264	0.99461	0.995963	0.995381	0.0293026	0.101497	0.055645		0.331835	0.367891	0.407238	0.410212	-0.673122	-0.592818	0.404372	0.405839	0.405208	-0.641377	-0.563166	-0.612839		-0.0723477	-0.0390653	-0.0027448	0.0027448	-1	-0.925874	-0.0053903	-0.0040368	-0.0046192	-0.970697	-0.898503	-0.944355
149	0		0.906568	0.782734	0.727671	0.740547	0.5	0.5	0.557713	0.91627	0.993687	0.958297	0.0469887	0.0901708	0.0483009		0.20055	0.140898	0.154847	-0.105746	-0.105746	-0.0432235	0.345213	0.429082	0.390743	-0.596508	-0.549727	-0.595086		-0.210953	-0.266016	-0.25314	-0.493687	-0.493687	-0.435974	-0.0774174	0.0353903	-0.0353903	-0.946698	-0.903516	-0.945386
65	1		0.257215	0.79279	0.933681	0.995352	1	0	0.0605626	0.193122	0.00489198	0.952747	0.0146199	0.511604	0.0537066		0.377999	0.53063	0.597441	0.602476	-0.480858	-0.415248	-0.271642	-0.475558	0.551285	-0.46502	0.0733801	-0.422676		-0.20721	-0.0663186	-0.0046475	0.0046475	-1	-0.939437	-0.806878	-0.995108	-0.0472529	-0.98538	-0.488396	-0.946293
19	1		0.115955	0.154133	0.100062	0.88039	0	1	0.131594	0.865573	0.253262	0.458134	0.0257367	0.0230429	0.0513721		-0.171294	-0.22987	0.615485	-0.338271	0.745062	-0.195712	0.599433	-0.0639039	0.15804	-0.31039	-0.313308	-0.282618		-0.845867	-0.899938	-0.11961	-1	0.11961	-0.868406	-0.134427	-0.746738	-0.541866	-0.974263	-0.976957	-0.948628
24	0		0.707961	0.644595	0.922867	0.99407	0	0	0.08129	0.0517832	0.0220025	0.00907421	0.334548	0.0271911	0.0451012		0.378271	0.679732	0.756868	-0.32004	-0.32004	-0.231976	-0.263942	-0.296204	-0.31021	0.0423868	-0.290583	-0.271181		-0.349474	-0.0712028	0.0712028	-0.99407	-0.99407	-0.91278	-0.942286	-0.972067	-0.984995	-0.659521	-0.966879	-0.948968
121	1		0.0231559	0.864336	0.589586	0.954413	0.5	0.5	0.308234	0.00015091	7.31237e-05	0.000166222	0.000280439	0.00671336	0.00458436		0.623723	0.326077	0.721307	0.229026	0.229026	0.0212793	-0.312478	-0.312562	-0.312461	-0.312337	-0.305368	-0.307675		-0.0900775	-0.364827	0.0900775	-0.454413	-0.454413	-0.646179	-0.954262	-0.95434	-0.954247	-0.954133	-0.9477	-0.949829
34	1		0.0774033	0.053858	0.847065	0.962126	0.5	0.5	0.397984	0.0013091	0.00270657	0.965071	0.00228778	0.0209905	0.0142706		-0.303743	0.555565	0.680214	0.179577	0.179577	0.0690598	-0.360671	-0.359157	0.683405	-0.359611	-0.33935	-0.346629		-0.911213	-0.118006	-0.0029455	-0.465071	-0.465071	-0.567087	-0.963762	-0.962365	0.0029455	-0.962784	-0.944081	-0.950801
14	1		0.178322	0.0620591	0.0807674	0.00280504	0	0.333	0.298938	0.963591	0.995629	0.193035	0.095469	0.105906	0.0446832		-0.212286	-0.192019	-0.276478	-0.279517	0.0812329	0.0443327	0.764374	0.79908	-0.0703962	-0.176092	-0.164785	-0.23111		-0.933569	-0.914861	-0.992823	-0.995629	-0.662629	-0.69669	-0.0320371	0.0320371	-0.802594	-0.900159	-0.889722	-0.950945
71	0		0.998201	0.998362	0.98091	0.959873	1	0.5	0.597756	0.999829	0.999985	0.999842	0.062688	0.170361	0.0469846		0.305326	0.28642	0.26363	0.307101	-0.234566	-0.128663	0.306915	0.307084	0.30693	-0.708321	-0.591675	-0.725333		-0.0016381	-0.0190898	-0.0401269	1.53e-05	-0.5	-0.402244	-0.0001712	-1.53e-05	-0.0001578	-0.937312	-0.829639	-0.953015
235	2		0.295408	0.0300715	0.674984	0.0326496	0	1	0.981126	0.00236841	7.706e-05	0.00636896	0.123465	0.340337	0.0459581		-0.261824	0.436831	-0.259031	-0.294401	0.788932	0.768486	-0.291835	-0.294318	-0.287502	-0.160647	0.0742975	-0.244613		-0.969928	-0.325016	-0.96735	-1	0.0188737	-0.0188737	-0.997632	-0.999923	-0.993631	-0.876535	-0.659663	-0.954042
137	0		0.314507	0.0685778	0.103526	0.00818654	0	1	0.0915149	0.00564237	0.00223785	0.008797	0.0590039	0.113654	0.0454235		-0.0774632	-0.039603	-0.142887	-0.151756	0.931578	-0.0526147	-0.145643	-0.149331	-0.142226	-0.087835	-0.0286312	-0.102547		-0.931422	-0.896474	-0.991813	-1	0.685493	-0.908485	-0.994358	-0.997762	-0.991203	-0.940996	-0.886347	-0.954576
36	1		0.0057095	0.00275067	0.0120928	0.000581113	0	0	0.927692	0.965766	0.00103044	0.000449111	0.00109098	0.426863	0.0102009		-0.193206	-0.183085	-0.195556	-0.196186	-0.196186	0.808814	0.850061	-0.195069	-0.195699	-0.195004	0.266249	-0.185135		-0.963016	-0.953674	-0.965185	-0.965766	-0.965766	-0.0380739	0.0380739	-0.964736	-0.965317	-0.964675	-0.538903	-0.955565
46	1		0.194436	0.236291	0.90731	0.993002	1	0	0.0718221	0.00678611	0.00116289	0.437907	0.0405169	0.546832	0.0392526		-0.116961	0.609976	0.702809	0.71039	-0.372943	-0.295136	-0.365592	-0.371683	0.101456	-0.32905	0.219458	-0.33042		-0.763709	-0.0926898	-0.0069979	0.0069979	-1	-0.928178	-0.993214	-0.998837	-0.562093	-0.959483	-0.453168	-0.960747
1	0		0.978955	0.98222	0.979406	0.998837	1	0	0.136771	0.966351	0.998916	0.998505	0.0138998	0.0299091	0.0370235		0.387339	0.38429	0.405341	0.406601	-0.676733	-0.528564	0.370147	0.405426	0.404981	-0.661675	-0.644331	-0.636624		-0.0177797	-0.0205944	-0.001163	0.0010839	-1	-0.863229	-0.0336494	-0.0010839	-0.0014953	-0.9861	-0.970091	-0.962977
61	1		0.121998	0.205165	0.534167	0.153503	0	1	0.124827	0.0406727	0.0977512	0.0596313	0.0838808	0.0334897	0.0359589		0.014675	0.371094	-0.041292	-0.207587	0.875746	-0.0723574	-0.163525	-0.10169	-0.142987	-0.116716	-0.171307	-0.168632		-0.794835	-0.465833	-0.846497	-1	0.465833	-0.875173	-0.959327	-0.902249	-0.940369	-0.916119	-0.96651	-0.964041
147	0		0.15691	0.174565	0.201563	0.0248796	0	1	0.902726	0.00432745	0.00536313	0.00663662	0.00919329	0.423843	0.0359139		-0.0563813	-0.0271339	-0.21854	-0.245493	0.83784	0.73246	-0.240805	-0.239683	-0.238304	-0.235534	0.213669	-0.206587		-0.825435	-0.798438	-0.97512	-1	0.0972741	-0.0972741	-0.995673	-0.994637	-0.993363	-0.990807	-0.576157	-0.964086
132	2		0.0165158	0.633542	0.245801	0.974965	0	0	0.00647298	0.421042	0.102746	0.00662084	0.0920127	0.0411903	0.00833213		0.473901	0.0538472	0.843775	-0.212437	-0.212437	-0.205424	0.243692	-0.101129	-0.205264	-0.112756	-0.167814	-0.20341		-0.341423	-0.729164	0.341423	-0.974965	-0.974965	-0.968492	-0.553923	-0.872219	-0.968344	-0.882952	-0.933775	-0.966633
3	0		0.999386	0.999599	0.997906	0.999911	1	1	0.0482045	0.999952	0.999995	0.999953	0.00356583	0.244323	0.0318311		0.305847	0.304013	0.306184	0.306281	0.306281	-0.724831	0.306229	0.306276	0.306231	-0.773189	-0.512369	-0.742569		-0.0004007	-0.0020937	-8.91e-05	0	0	-0.951795	-4.78e-05	-4.8e-06	-4.66e-05	-0.996434	-0.755677	-0.968169
126	1		0.132529	0.787116	0.0592603	0.921793	1	1	0.0624023	0.659343	0.00167024	0.930955	0.00655985	0.0390474	0.0316535		0.383348	-0.405162	0.529248	0.613973	0.613973	-0.401758	0.244927	-0.467551	0.539174	-0.462254	-0.427059	-0.435069		-0.212884	-0.94074	-0.078207	0	0	-0.937598	-0.340657	-0.99833	-0.0690448	-0.99344	-0.960953	-0.968346
125	0		0.999276	0.999608	0.998013	0.999915	1	1	0.0473693	0.999953	0.999984	0.99995	0.00335456	0.241151	0.0297183		0.306384	0.304656	0.306717	0.306809	0.306809	-0.725208	0.306758	0.306792	0.306754	-0.77289	-0.515277	-0.744329		-0.000392	-0.001987	-8.54e-05	0	0	-0.952631	-4.68e-05	-1.61e-05	-5.04e-05	-0.996645	-0.758849	-0.970282
238	1		0.181698	0.0187948	0.161638	0.0334667	0	1	0.981624	0.00203588	0.00166591	0.00722175	0.0211108	0.0814077	0.0269925		-0.189444	-0.0346963	-0.173549	-0.209805	0.873529	0.853622	-0.207599	-0.208	-0.201981	-0.186935	-0.121613	-0.180563		-0.981205	-0.838361	-0.966533	-1	0.0183757	-0.0183757	-0.997964	-0.998334	-0.992778	-0.978889	-0.918592	-0.973008
135	1		0.428124	0.0361356	0.254471	0.0320453	0.5	1	0.915845	0.00255836	0.000489129	0.0396985	0.00561493	0.426743	0.0263469		-0.266526	-0.0299953	-0.270957	0.235994	0.777661	0.686492	-0.302901	-0.305143	-0.262666	-0.29959	0.156632	-0.27713		-0.963864	-0.745529	-0.967955	-0.5	0.0841553	-0.0841553	-0.997442	-0.999511	-0.960302	-0.994385	-0.573257	-0.973653
236	0		0.252446	0.181971	0.241438	0.339612	0	0	0.0122323	0.987282	0.91899	0.0106823	0.0152156	0.0246084	0.0132802		-0.0526782	0.0117448	0.1181	-0.249813	-0.249813	-0.236561	0.819742	0.745759	-0.238241	-0.23333	-0.223154	-0.235426		-0.805311	-0.745844	-0.64767	-0.987282	-0.987282	-0.97505	0.0682921	-0.0682921	-0.9766	-0.972066	-0.962673	-0.974002
93	2		0.0307925	0.014953	0.0386454	0.00199097	1	0	0.0553079	0.102239	0.0007569	0.532116	0.0111043	0.0178012	0.0255072		-0.136402	-0.110735	-0.150444	0.930732	-0.152601	-0.0926843	-0.0418424	-0.151781	0.423858	-0.140571	-0.133317	-0.124968		-0.985047	-0.961355	-0.998009	0.467884	-1	-0.944692	-0.897761	-0.999243	-0.467884	-0.988896	-0.982199	-0.974493
38	2		0.0486657	0.183797	0.490971	0.983243	0.333	0	0.106949	0.865048	0.000318188	5.00354e-05	0.000508252	0.0105481	0.00302587		-0.0530637	0.279708	0.813003	0.108573	-0.252177	-0.136316	0.684958	-0.251832	-0.252123	-0.251626	-0.24075	-0.248899		-0.799446	-0.492272	0.118195	-0.650243	-0.983243	-0.876294	-0.118195	-0.982925	-0.983193	-0.982735	-0.972695	-0.980217
91	2		0.0133382	0.00713737	0.00781181	0.000372679	0	0	0.0217784	0.00571084	0.997857	0.00424555	0.0459703	0.855084	0.0174745		-0.157	-0.156269	-0.164328	-0.164732	-0.164732	-0.141139	-0.158545	0.91628	-0.160132	-0.114931	0.761609	-0.145801		-0.99072	-0.990046	-0.997485	-0.997857	-0.997857	-0.976079	-0.992147	0.142773	-0.993612	-0.951887	-0.142773	-0.980383
117	0		0.13746	0.041689	0.179002	0.0184651	1	0.5	0.433569	0.00153681	0.000431884	0.00280013	0.00332386	0.0277142	0.0195371		-0.151964	-0.00320889	-0.177124	0.886206	0.344539	0.272572	-0.195463	-0.19666	-0.194094	-0.193527	-0.167104	-0.175962		-0.958311	-0.820998	-0.981535	0.5	-0.5	-0.566431	-0.998463	-0.999568	-0.9972	-0.996676	-0.972286	-0.980463
17	0		0.153301	0.0343174	0.206156	0.00382583	0	1	0.865506	0.0230354	0.0043005	0.376711	0.00234726	0.00507233	0.0194145		-0.187322	-0.00116319	-0.220354	-0.224499	0.858834	0.713133	-0.199544	-0.21984	0.183605	-0.221956	-0.219004	-0.203467		-0.965683	-0.793844	-0.996174	-1	0.134494	-0.134494	-0.976965	-0.995699	-0.623289	-0.997653	-0.994928	-0.980585
17	2		0.153997	0.653847	0.674558	0.991323	1	0	0.0624812	0.00502045	0.00781679	0.0160317	0.00232649	0.00482465	0.019366		0.409035	0.431471	0.774634	0.784034	-0.299299	-0.231611	-0.29386	-0.290831	-0.281932	-0.296779	-0.294073	-0.278319		-0.346153	-0.325442	-0.0086774	0.0086774	-1	-0.937519	-0.99498	-0.992183	-0.983968	-0.997674	-0.995175	-0.980634
81	1		0.0273858	0.0397808	0.861532	0.00321772	1	0	0.0570663	0.37924	0.0237586	0.00278852	0.00314588	0.00590174	0.0192611		-0.158827	0.731403	-0.198437	0.88141	-0.201923	-0.140101	0.20892	-0.176185	-0.198902	-0.198515	-0.19553	-0.181057		-0.960219	-0.138468	-0.996782	0.138468	-1	-0.942934	-0.62076	-0.976241	-0.997211	-0.996854	-0.994098	-0.980739
75	0		0.378736	0.0133872	0.199951	0.986877	0	0	0.823485	2.41472e-05	5.36108e-07	1.66246e-05	0.175782	0.00895722	0.00551706		-0.201559	0.00055243	0.853056	-0.216061	-0.216061	0.676048	-0.216035	-0.216061	-0.216043	-0.0256309	-0.206358	-0.210084		-0.97349	-0.786926	0.163392	-0.986877	-0.986877	-0.163392	-0.986853	-0.986877	-0.986861	-0.811096	-0.97792	-0.98136
153	1		0.0441004	0.54359	0.264206	0.992684	0.5	1	0.921036	0.00132432	0.000128355	0.0248623	0.00281864	0.439923	0.0186142		0.192782	-0.109884	0.679301	0.145559	0.687226	0.601681	-0.394673	-0.395968	-0.369173	-0.393054	0.080476	-0.375942		-0.45641	-0.735794	-0.0073158	-0.5	0.0073158	-0.0789644	-0.998676	-0.999872	-0.975138	-0.997181	-0.560077	-0.981386
25	0		0.705912	0.398271	0.914454	0.997358	1	0	0.923958	0.962052	0.00294249	0.0582476	0.00326916	0.00781062	0.0179327		-0.0678908	0.491308	0.58112	0.583983	-0.499351	0.501604	0.542873	-0.496163	-0.436249	-0.495809	-0.490889	-0.479924		-0.601729	-0.0855459	-0.0026422	0.0026422	-1	-0.0760423	-0.0379477	-0.997058	-0.941752	-0.996731	-0.992189	-0.982067
115	1		0.0556779	0.0459087	0.873431	0.00297469	1	0	0.0516399	0.39162	0.00256147	0.960589	0.00342253	0.0137984	0.0178979		-0.235226	0.661256	-0.281738	0.798373	-0.28496	-0.229017	0.139295	-0.282185	0.755678	-0.281252	-0.270012	-0.265571		-0.954091	-0.126569	-0.997025	0.0394106	-1	-0.94836	-0.60838	-0.997439	-0.0394106	-0.996577	-0.986202	-0.982102
141	1		0.298912	0.754409	0.683002	0.995598	0	0	0.0505056	0.00148352	0.000328925	0.967412	0.00144464	0.00291279	0.0133672		0.503162	0.425805	0.76445	-0.314115	-0.314115	-0.2594	-0.312508	-0.313758	0.733915	-0.31255	-0.310959	-0.299634		-0.241189	-0.312596	0.0281861	-0.995598	-0.995598	-0.945093	-0.994115	-0.995269	-0.0281861	-0.994154	-0.992686	-0.982231
95	1		0.0124771	0.0297101	0.0263313	0.00150931	1	0	0.918593	0.000987437	0.000200833	0.40414	0.00249611	0.409811	0.0172054		-0.203103	-0.206763	-0.233653	0.848045	-0.235289	0.759854	-0.234219	-0.235071	0.20253	-0.232584	0.208674	-0.216649		-0.97029	-0.973669	-0.998491	0.0814067	-1	-0.0814067	-0.999013	-0.999799	-0.59586	-0.997504	-0.590189	-0.982795
148	0		0.628505	0.914797	0.907339	0.99278	1	1	0.878466	0.971932	0.0124398	0.967562	0.00329397	0.108031	0.0165618		0.290888	0.282809	0.375369	0.383191	0.383191	0.251529	0.352784	-0.686666	0.34805	-0.696574	-0.583109	-0.6822		-0.0852027	-0.0926607	-0.00722	0	0	-0.121534	-0.0280682	-0.98756	-0.0324381	-0.996706	-0.891969	-0.983438
111	1		0.052264	0.717248	0.849787	0.995845	0.5	0.5	0.402653	0.000753501	9.83989e-05	0.00596989	0.00139413	0.0177191	0.0121504		0.439028	0.582612	0.740842	0.203676	0.203676	0.0982175	-0.337174	-0.337884	-0.331523	-0.33648	-0.318795	-0.324827		-0.278597	-0.146058	0.146058	-0.495845	-0.495845	-0.593192	-0.995091	-0.995747	-0.989875	-0.994451	-0.978126	-0.983694
104	1		0.171506	0.0277068	0.944993	0.996397	0.5	0	0.0472139	0.000575468	0.00109937	0.459811	0.00125718	0.00227845	0.0125246		-0.233765	0.759962	0.815649	0.277886	-0.26378	-0.212632	-0.263157	-0.262589	0.234349	-0.262418	-0.261312	-0.250212		-0.96869	-0.0514037	0.0514037	-0.496397	-0.996397	-0.949183	-0.995821	-0.995297	-0.536585	-0.995139	-0.994118	-0.983872
16	0		0.576684	0.0655606	0.0698459	0.376776	1	0.333	0.637231	0.687329	0.973091	0.365647	0.0426434	0.0490542	0.0152727		-0.361654	-0.357011	-0.0245043	0.650656	-0.0719278	0.257656	0.311929	0.621504	-0.0365606	-0.386481	-0.379536	-0.416132		-0.934439	-0.930154	-0.623224	0.0269092	-0.667	-0.362769	-0.312671	-0.0269092	-0.634353	-0.957357	-0.950946	-0.984727
123	0		0.145494	0.710014	0.942373	0.996152	1	0.5	0.427322	0.0408467	0.000133433	0.00293411	0.00195338	0.0221956	0.0145261		0.368853	0.620576	0.678836	0.683005	0.141338	0.0626038	-0.356078	-0.400184	-0.39715	-0.398213	-0.376284	-0.384592		-0.289986	-0.0576266	-0.003848	0.003848	-0.5	-0.572678	-0.959153	-0.999867	-0.997066	-0.998047	-0.977804	-0.985474
11	1		0.13411	0.776106	0.664684	0.995503	1	0	0.0453459	0.527042	0.000994232	0.975395	0.00193563	0.00549243	0.0144977		0.412356	0.291649	0.650036	0.654908	-0.428426	-0.379301	0.142536	-0.427348	0.628252	-0.426329	-0.422475	-0.41272		-0.223894	-0.335316	-0.0044968	0.0044968	-1	-0.954654	-0.472958	-0.999006	-0.0246052	-0.998064	-0.994508	-0.985502
55	0		0.0127841	0.00809932	0.0496933	0.99499	0.333	0	0.9411	0.000108217	5.0649e-05	8.39563e-07	0.218519	0.000775619	0.00937473		-0.205267	-0.160207	0.863864	0.146709	-0.214041	0.805484	-0.213924	-0.213986	-0.21404	0.0226874	-0.213201	-0.203885		-0.98689	-0.945296	0.0538899	-0.66199	-0.99499	-0.0538899	-0.994882	-0.994939	-0.994989	-0.776471	-0.994214	-0.985615
45	2		0.33797	0.735865	0.637269	0.840589	0	1	0.00840432	0.93809	0.00364956	0.624731	0.0100302	0.0988349	0.0132091		0.3598	0.252988	0.473251	-0.437387	0.645946	-0.428282	0.578878	-0.433433	0.239405	-0.426521	-0.330316	-0.423077		-0.264135	-0.362731	-0.159411	-1	0.0619097	-0.991596	-0.0619097	-0.99635	-0.375269	-0.98997	-0.901165	-0.986791
106	1		0.000930281	0.000803853	0.0201324	0.000258393	0	0.333	0.272626	0.000108003	0.99212	0.00050547	0.000288808	0.00754577	0.0053192		-0.135266	-0.114326	-0.135857	-0.136137	0.224613	0.159208	-0.13602	0.938661	-0.135589	-0.135824	-0.127962	-0.130374		-0.991317	-0.971988	-0.991862	-0.99212	-0.65912	-0.719495	-0.992012	0.65912	-0.991615	-0.991832	-0.984575	-0.986801
33	1		0.0143569	0.143222	0.0500887	0.00873199	1	0.5	0.391824	0.000916706	0.000654437	0.014649	0.00184271	0.018901	0.0131113		-0.0247011	-0.125596	-0.170399	0.903475	0.361808	0.244618	-0.178865	-0.179149	-0.163988	-0.177862	-0.159382	-0.165654		-0.856778	-0.949911	-0.991268	0.5	-0.5	-0.608176	-0.999083	-0.999346	-0.985351	-0.998157	-0.981099	-0.986889
131	0		0.438589	0.00456499	0.912788	0.00446585	0	1	0.0516721	0.000667306	0.0738643	0.449601	0.00126483	0.0252912	0.0128236		-0.243021	0.740888	-0.243128	-0.247966	0.835367	-0.191988	-0.247243	-0.167946	0.239102	-0.246596	-0.220567	-0.234074		-0.995435	-0.0872121	-0.995534	-1	0.0872121	-0.948328	-0.999333	-0.926136	-0.550399	-0.998735	-0.974709	-0.987176
58	1		0.00719192	0.00384688	0.130535	0.00115243	1	1	0.0443815	0.000496342	0.00163691	0.000811858	0.00126626	0.0490096	0.0124295		-0.183562	-0.0463173	-0.186481	0.895604	0.895604	-0.13965	-0.187192	-0.185957	-0.18685	-0.186358	-0.134636	-0.174264		-0.996153	-0.869465	-0.998848	0	0	-0.955618	-0.999504	-0.998363	-0.999188	-0.998734	-0.95099	-0.98757
94	1		0.0966502	0.213044	0.945585	0.996453	1	0	0.0449167	0.000615003	0.000195895	0.969781	0.0011114	0.0020518	0.0118628		-0.126058	0.667528	0.722635	0.726478	-0.356855	-0.308196	-0.356189	-0.356643	0.69374	-0.355651	-0.354633	-0.344004		-0.786956	-0.0544155	-0.0035474	0.0035474	-1	-0.955083	-0.999385	-0.999804	-0.0302193	-0.998889	-0.997948	-0.988137
70	3		0.00210458	0.000352606	0.0374134	0.000378096	0	0.25	0.185093	0.00103184	1.65269e-05	0.990604	0.000676912	0.0193586	0.00195224		-0.1237	-0.0835506	-0.123672	-0.124082	0.146752	0.0764356	-0.122964	-0.124064	0.949072	-0.123348	-0.10311	-0.121967		-0.990251	-0.95319	-0.990226	-0.990604	-0.740604	-0.805511	-0.989572	-0.990587	0.740604	-0.989927	-0.971245	-0.988651
73	1		0.00766179	0.850295	0.0567902	0.994881	0	0.5	0.324469	0.000193617	1.84648e-05	0.000199534	0.000650844	0.00820766	0.00561329		0.692071	-0.167559	0.848706	-0.229082	0.312585	0.122426	-0.228872	-0.229062	-0.228866	-0.228377	-0.22019	-0.223001		-0.144586	-0.93809	0.144586	-0.994881	-0.494881	-0.670412	-0.994687	-0.994862	-0.994681	-0.99423	-0.986673	-0.989267
209	1		0.00212415	0.0129317	0.104414	0.000564745	0	1	0.927811	0.000192268	2.52168e-05	0.000280783	0.000777753	0.451889	0.00943783		-0.195195	-0.0960884	-0.208592	-0.209204	0.874129	0.795925	-0.208996	-0.209177	-0.2089	-0.208362	0.280342	-0.19898		-0.987068	-0.895586	-0.999435	-1	0.0721887	-0.0721887	-0.999808	-0.999975	-0.999719	-0.999222	-0.548111	-0.990562
233	1		0.00432062	9.82947e-06	0.968283	0.0166944	0	0	0.000226382	2.19322e-05	0.00026845	3.58729e-05	0.991083	0.000285679	4.21493e-05		-0.165095	0.883868	-0.14702	-0.165106	-0.165106	-0.164861	-0.165082	-0.164815	-0.165067	0.908568	-0.164797	-0.16506		-0.991074	-0.0227999	-0.974389	-0.991083	-0.991083	-0.990857	-0.991061	-0.990815	-0.991048	0.0227999	-0.990798	-0.991041
12	1		0.00577984	0.000554781	0.0119756	0.995347	0	0	0.933801	0.000313982	1.1541e-05	0.000115546	0.000221623	0.000385883	0.00418493		-0.162123	-0.149751	0.915568	-0.162724	-0.162724	0.848893	-0.162384	-0.162712	-0.162599	-0.162484	-0.162306	-0.158191		-0.994792	-0.983371	0.0615461	-0.995347	-0.995347	-0.0615461	-0.995033	-0.995335	-0.995231	-0.995125	-0.994961	-0.991162
236	1		0.0948096	0.153208	0.197644	0.0197843	0	1	0.817831	0.00112626	0.000316967	0.00216543	0.00729697	0.0202691	0.00864409		-0.0276163	0.0205234	-0.172158	-0.193591	0.889742	0.692392	-0.192371	-0.193248	-0.191245	-0.185686	-0.171633	-0.184227		-0.846792	-0.802356	-0.980216	-1	0.182169	-0.182169	-0.998874	-0.999683	-0.997835	-0.992703	-0.979731	-0.991356
82	1		0.0479079	0.861679	0.0850159	0.994119	0.5	1	0.92913	0.000390455	4.63957e-05	0.000321274	0.00066856	0.0369325	0.00853144		0.561423	-0.279961	0.7049	0.169605	0.711272	0.634495	-0.371639	-0.372012	-0.371714	-0.371338	-0.332052	-0.362819		-0.138321	-0.914984	-0.0058811	-0.5	0.0058811	-0.0708705	-0.99961	-0.999954	-0.999679	-0.999331	-0.963068	-0.991469
97	1		0.0190415	0.0146348	0.23659	0.996034	0.5	0	0.933975	8.58119e-05	1.19192e-05	0.00012821	0.000244854	0.000426878	0.00450841		-0.209619	0.0308322	0.853564	0.316193	-0.225473	0.786333	-0.225381	-0.225461	-0.225335	-0.225208	-0.225011	-0.220589		-0.981399	-0.759444	0.0620589	-0.496034	-0.996034	-0.0620589	-0.995948	-0.996022	-0.995906	-0.995789	-0.995607	-0.991526
91	1		0.00893337	0.0168797	0.00771087	0.000362933	1	0	0.0216428	0.530706	0.000683363	0.98634	0.00429865	0.00857622	0.00842759		-0.197927	-0.20786	-0.21582	0.86712	-0.216213	-0.192767	0.358718	-0.215473	0.852321	-0.211557	-0.206923	-0.207084		-0.98312	-0.992289	-0.999637	0.0136605	-1	-0.978357	-0.469294	-0.999317	-0.0136605	-0.995701	-0.991424	-0.991572
139	1		0.00247784	0.00133724	0.0114703	0.000531698	1	0	0.0317176	0.000202702	0.00469402	0.000337004	0.000548019	0.000975543	0.00795938		-0.0870723	-0.0760948	-0.0879449	0.994812	-0.0885209	-0.0541602	-0.0883014	-0.0834358	-0.0881559	-0.0879273	-0.0874641	-0.0798983		-0.998663	-0.98853	-0.999468	0.968282	-1	-0.968282	-0.999797	-0.995306	-0.999663	-0.999452	-0.999024	-0.992041
62	1		0.00459299	0.000426993	0.00995012	0.995656	0	0	0.807675	5.94216e-05	8.4748e-06	8.88865e-05	0.000569222	0.000302614	0.00355048		-0.151444	-0.141127	0.926721	-0.151907	-0.151907	0.723074	-0.151842	-0.151897	-0.15181	-0.15129	-0.151579	-0.14806		-0.995229	-0.985706	0.187981	-0.995656	-0.995656	-0.187981	-0.995597	-0.995648	-0.995567	-0.995087	-0.995353	-0.992106
68	1		0.0145257	0.00184483	0.699164	0.0110081	1	0	0.915923	0.000216931	0.00022115	0.000385422	0.000582755	0.0106636	0.00767231		-0.219852	0.535577	-0.209925	0.861483	-0.221851	0.770399	-0.221616	-0.221611	-0.221433	-0.221219	-0.210298	-0.213539		-0.998155	-0.300836	-0.988992	0.0840771	-1	-0.0840771	-0.999783	-0.999779	-0.999615	-0.999417	-0.989336	-0.992328
122	1		0.00255418	0.00302863	0.00778449	0.996125	0	0.5	0.267781	4.53386e-05	6.50908e-06	6.69443e-05	0.000131984	0.00411014	0.00282588		-0.145424	-0.140272	0.930431	-0.148705	0.392962	0.141391	-0.148656	-0.148698	-0.148633	-0.148562	-0.144252	-0.145644		-0.993097	-0.988341	0.496125	-0.996125	-0.496125	-0.728344	-0.99608	-0.996119	-0.996058	-0.995993	-0.992015	-0.993299
15	1		0.00890088	0.000177015	0.0324964	0.99629	0	0	0.0117774	2.11838e-05	3.27682e-06	2.93369e-05	0.132424	0.000993476	0.00290978		-0.0986434	-0.0636308	0.980479	-0.0988352	-0.0988352	-0.0860764	-0.0988123	-0.0988317	-0.0988034	0.0446239	-0.0977589	-0.0956829		-0.996113	-0.963794	0.863866	-0.99629	-0.99629	-0.984513	-0.996269	-0.996287	-0.996261	-0.863866	-0.995296	-0.99338
80	1		0.00975229	0.00165357	0.0195261	0.994244	0	1	0.930297	0.000148389	0.00376285	0.000232147	0.000735883	0.000817117	0.00655557		-0.245519	-0.226157	0.829787	-0.24731	0.836023	0.760511	-0.24715	-0.243234	-0.247059	-0.246513	-0.246425	-0.240209		-0.998346	-0.980474	-0.0057562	-1	0.0057562	-0.0697031	-0.999852	-0.996237	-0.999768	-0.999264	-0.999183	-0.993444
166	1		0.139911	0.00151519	0.921346	0.00146228	0	1	0.933401	0.000132996	1.84011e-05	0.000201044	0.000373275	0.000742577	0.00625508		-0.248805	0.747678	-0.248862	-0.250447	0.832887	0.760738	-0.250303	-0.250427	-0.250229	-0.250042	-0.249642	-0.24367		-0.998485	-0.0786539	-0.998538	-1	0.0665993	-0.0665993	-0.999867	-0.999982	-0.999799	-0.999627	-0.999257	-0.993745
43	2		0.000460203	0.000195833	0.527344	0.00358946	1	0	0.00216581	3.71616e-07	4.4162e-07	2.3825e-05	3.2037e-06	7.96981e-06	0.00593335		-0.128098	0.442979	-0.124422	0.955023	-0.12831	-0.125964	-0.12831	-0.12831	-0.128285	-0.128307	-0.128302	-0.121883		-0.999804	-0.472656	-0.996411	0.472656	-1	-0.997834	-1	-1	-0.999976	-0.999997	-0.999992	-0.994067
55	2		0.00189004	0.0165571	0.49284	1.65779e-06	0.333	1	0.00121712	0.000121165	6.55852e-05	0.984134	0.000112866	0.000687164	0.00588553		-0.218439	0.297534	-0.236374	0.124374	0.846957	-0.235057	-0.236245	-0.236305	0.829769	-0.236254	-0.235632	-0.23		-0.983443	-0.50716	-0.999998	-0.667	0.0158664	-0.998783	-0.999879	-0.999934	-0.0158664	-0.999887	-0.999313	-0.994114
56	1		0.044108	0.113229	0.880481	0.898889	1	0	0.338773	0.000136116	1.77468e-05	0.000192958	0.000349973	0.000619101	0.00572909		-0.150879	0.68031	0.700252	0.80979	-0.273544	0.0934603	-0.273396	-0.273524	-0.273335	-0.273165	-0.272873	-0.267337		-0.886771	-0.119519	-0.101111	0.101111	-1	-0.661227	-0.999864	-0.999982	-0.999807	-0.99965	-0.999381	-0.994271
180	1		0.000784619	0.00860182	0.0796553	0.000311152	0	1	0.0211721	0.000104334	1.39521e-05	0.000151308	0.000408874	0.466097	0.00572897		-0.1226	-0.0456258	-0.131582	-0.131919	0.951414	-0.108983	-0.131806	-0.131904	-0.131755	-0.131476	0.373019	-0.125713		-0.991398	-0.920345	-0.999689	-1	0.533903	-0.978828	-0.999896	-0.999986	-0.999849	-0.999591	-0.533903	-0.994271
102	0		0.970489	0.905382	0.993432	0.999679	1	1	0.961783	0.000437008	4.72117e-05	0.00020121	0.000722583	0.0174273	0.00568891		0.409557	0.504944	0.511712	0.512059	0.512059	0.470657	-0.570801	-0.571223	-0.571056	-0.570491	-0.552395	-0.565111		-0.0946178	-0.0065676	-0.0003207	0	0	-0.0382173	-0.999563	-0.999953	-0.999799	-0.999277	-0.982573	-0.994311
70	1		0.00856512	0.00158336	0.0996393	0.996997	0	0.25	0.18669	8.93362e-05	4.57527e-06	0.00043089	0.0106519	0.205139	0.0026196		-0.145152	-0.038925	0.933213	-0.146868	0.123966	0.0553803	-0.146771	-0.146863	-0.146401	-0.135328	0.0753663	-0.14403		-0.995414	-0.897358	0.746997	-0.996997	-0.746997	-0.810307	-0.996908	-0.996993	-0.996567	-0.986346	-0.791859	-0.994378
31	1		0.0521942	0.888479	0.971131	0.978239	1	1	0.0236352	0.000259119	0.000253614	0.000265166	0.000393003	0.000814924	0.00561256		0.552413	0.641952	0.649652	0.673227	0.673227	-0.384502	-0.409826	-0.409832	-0.409819	-0.409681	-0.409224	-0.404026		-0.111521	-0.0288688	-0.0217611	0	0	-0.976365	-0.999741	-0.999746	-0.999735	-0.999607	-0.999185	-0.994387
67	1		0.0874098	0.830363	0.902897	0.97578	1	0	0.923179	0.000183268	0.000126868	0.000229591	0.00037067	0.00768862	0.00551753		0.505081	0.58366	0.662617	0.688855	-0.394479	0.605632	-0.39428	-0.394341	-0.39423	-0.394077	-0.386149	-0.388501		-0.169637	-0.097103	-0.0242197	0.0242197	-1	-0.076821	-0.999817	-0.999873	-0.99977	-0.999629	-0.992311	-0.994482
37	1		0.0809795	0.828187	0.972483	0.979005	1	0	0.935311	0.000165321	0.00010697	0.000189448	0.000334717	0.000591022	0.00545114		0.496969	0.653289	0.660355	0.6831	-0.400234	0.61302	-0.400055	-0.400118	-0.400028	-0.399871	-0.399593	-0.394328		-0.171813	-0.0275174	-0.0209948	0.0209948	-1	-0.0646886	-0.999835	-0.999893	-0.999811	-0.999665	-0.999409	-0.994549
28	1		0.00514528	0.0109861	0.0421023	0.916353	0	1	0.0170507	0.00385775	0.00016487	0.000113874	0.163309	0.00798666	0.00532156		-0.169131	-0.135422	0.811683	-0.181033	0.902301	-0.162561	-0.176853	-0.180854	-0.180909	-0.00411491	-0.17238	-0.175268		-0.989014	-0.957898	-0.0836469	-1	0.0836469	-0.982949	-0.996142	-0.999835	-0.999886	-0.836691	-0.992013	-0.994678
165	1		0.000909989	0.0009724	0.0731643	0.000245956	0	1	0.933739	7.92237e-05	1.0945e-05	0.000116817	0.000344553	0.471993	0.00506274		-0.206167	-0.127959	-0.206953	-0.20722	0.876113	0.804331	-0.207134	-0.207208	-0.207093	-0.206847	0.304106	-0.201735		-0.999028	-0.926836	-0.999754	-1	0.0662605	-0.0662605	-0.999921	-0.999989	-0.999883	-0.999655	-0.528007	-0.994937
198	1		0.000640482	0.000728328	0.0647319	0.000165929	0	1	0.935423	5.33149e-05	7.43255e-06	7.66105e-05	0.000317452	0.891789	0.00457406		-0.240753	-0.171416	-0.241363	-0.241542	0.841791	0.771832	-0.241485	-0.241534	-0.241459	-0.241198	0.724563	-0.236587		-0.999272	-0.935268	-0.999834	-1	0.0645773	-0.0645773	-0.999947	-0.999993	-0.999923	-0.999683	-0.108211	-0.995426
78	1		0.00700524	0.000613971	0.695198	0.000567894	1	0	0.933597	8.88948e-05	4.69806e-05	0.985109	0.000253206	0.00633685	0.00456786		-0.302117	0.450349	-0.302167	0.780551	-0.302782	0.708615	-0.302686	-0.302731	0.764419	-0.302508	-0.295917	-0.297834		-0.999386	-0.304802	-0.999432	0.0148912	-1	-0.0664028	-0.999911	-0.999953	-0.0148912	-0.999747	-0.993663	-0.995432
140	2		0.254801	0.394135	0.741438	0.833498	1	0	0.117992	0.111717	0.413023	0.690155	0.00085728	0.00146596	0.00451613		0.0466795	0.422924	0.522656	0.703034	-0.3803	-0.252475	-0.259273	0.0671417	0.367368	-0.379371	-0.378712	-0.375407		-0.605865	-0.258562	-0.166502	0.166502	-1	-0.882008	-0.888283	-0.586977	-0.309845	-0.999143	-0.998534	-0.995484
110	1		0.00458133	0.0182764	0.925892	0.000631115	1	0	0.0187237	8.62419e-05	1.28612e-05	0.00877461	0.000239616	0.000424659	0.00436315		-0.145368	0.837882	-0.164483	0.918166	-0.165167	-0.144883	-0.165074	-0.165153	-0.155661	-0.164908	-0.164707	-0.16044		-0.981724	-0.0741081	-0.999369	0.0741081	-1	-0.981276	-0.999914	-0.999987	-0.991225	-0.99976	-0.999575	-0.995637
133	1		0.000803201	0.000775025	0.00444273	0.0428455	1	1	0.0183298	5.44243e-05	0.0046064	8.34694e-05	0.000229696	0.458773	0.00421007		-0.210423	-0.20645	-0.164847	0.872071	0.872071	-0.191406	-0.211204	-0.206273	-0.211172	-0.211014	0.285741	-0.206702		-0.999225	-0.995557	-0.957154	0	0	-0.98167	-0.999946	-0.995394	-0.999917	-0.99977	-0.541227	-0.99579
35	1		0.00203488	0.00100307	0.0174653	0.00272744	1	0.5	0.29389	8.829e-05	4.14723e-05	0.000151099	0.00024478	0.00591432	0.00407949		-0.151217	-0.133383	-0.149349	0.93103	0.389363	0.166077	-0.152208	-0.152258	-0.15214	-0.152038	-0.145896	-0.147884		-0.998997	-0.982535	-0.997273	0.5	-0.5	-0.70611	-0.999912	-0.999959	-0.999849	-0.999755	-0.994086	-0.995921
72	1		0.0407853	0.908755	0.96399	0.720231	0.5	1	0.935991	0.000146715	1.05383e-05	0.00011117	0.000213967	0.000450072	0.00405163		0.561589	0.621427	0.357356	0.118772	0.660439	0.591095	-0.422736	-0.422883	-0.422774	-0.422663	-0.422407	-0.418505		-0.0912455	-0.0360105	-0.279769	-0.5	0.0360105	-0.0640094	-0.999853	-0.999989	-0.999889	-0.999786	-0.99955	-0.995948
86	1		0.0234319	0.000350026	0.284898	0.996907	1	0	0.807829	4.82522e-05	6.95667e-06	7.14654e-05	0.000142345	0.000246603	0.003116		-0.259375	0.0488859	0.820228	0.823579	-0.259754	0.615394	-0.259702	-0.259746	-0.259677	-0.2596	-0.259487	-0.256378		-0.99965	-0.715102	-0.0030932	0.0030932	-1	-0.192171	-0.999952	-0.999993	-0.999929	-0.999858	-0.999753	-0.996884
41	1		0.000599088	0.000608191	0.00295425	0.00174469	0.5	1	0.0125489	4.67981e-05	0.000342145	7.71821e-05	0.000132384	0.000273864	0.00280537		-0.126186	-0.123644	-0.124954	0.414822	0.956489	-0.11325	-0.126794	-0.126474	-0.126761	-0.126701	-0.126548	-0.123805		-0.999392	-0.997046	-0.998255	-0.5	0.5	-0.987451	-0.999953	-0.999658	-0.999923	-0.999868	-0.999726	-0.997195
54	1		0.00517038	0.925609	0.939667	0.000339188	0.5	1	0.0120212	8.67057e-05	5.87374e-06	5.93396e-05	0.000117002	0.000255539	0.00264868		0.720578	0.735807	-0.281798	0.259502	0.801168	-0.269142	-0.282071	-0.282159	-0.282101	-0.282038	-0.281888	-0.279296		-0.0743906	-0.0603331	-0.999661	-0.5	0.0603331	-0.987979	-0.999913	-0.999994	-0.999941	-0.999883	-0.999744	-0.997351
13	1		0.00444016	0.89069	0.941481	0.000385938	1	0.5	0.265511	6.51015e-05	5.63667e-06	5.67693e-05	0.000116375	0.00383	0.00261601		0.664148	0.719171	-0.300348	0.782567	0.2409	-0.0131298	-0.300696	-0.30076	-0.300705	-0.30064	-0.296617	-0.297932		-0.10931	-0.0585193	-0.999614	0.0585193	-0.5	-0.734489	-0.999935	-0.999994	-0.999943	-0.999884	-0.99617	-0.997384
98	0		0.163597	0.0187374	0.745007	0.0075326	1	0.333	0.292648	0.00299145	0.0102287	0.959229	0.00066222	0.00966902	0.00257131		-0.275191	0.511602	-0.287329	0.787844	0.0652605	0.0215456	-0.292249	-0.284408	0.743675	-0.294772	-0.285015	-0.292704		-0.981263	-0.254993	-0.992467	0.0407708	-0.667	-0.707352	-0.997009	-0.989771	-0.0407708	-0.999338	-0.990331	-0.997429
66	1		0.000646862	5.27783e-05	0.0128593	0.998456	0	0.5	0.125765	5.69014e-06	9.09685e-07	7.86615e-06	1.7747e-05	0.000906437	0.000620199		-0.136554	-0.122681	0.945049	-0.136612	0.405055	-0.00036643	-0.136605	-0.136611	-0.136603	-0.136592	-0.13563	-0.13594		-0.998403	-0.985597	0.498456	-0.998456	-0.498456	-0.872691	-0.99845	-0.998455	-0.998448	-0.998438	-0.997549	-0.997836
70	2		0.00942564	0.000343806	0.706932	0.00087129	1	0.25	0.186888	8.65578e-05	4.36687e-06	0.000430466	0.000673932	0.0193328	0.00194938		-0.181039	0.584431	-0.180468	0.901922	0.0894218	0.0210507	-0.181318	-0.181407	-0.180945	-0.180681	-0.160468	-0.1793		-0.999656	-0.293068	-0.999129	0.293068	-0.75	-0.813112	-0.999913	-0.999996	-0.99957	-0.999326	-0.980667	-0.998051
233	7		0.0152672	8.19148e-05	0.0018094	0.00383399	0	0	0.000225151	0.998067	0.0422844	0.00011885	0.000121325	0.000248663	1.03733e-05		-0.0884169	-0.0865455	-0.0843522	-0.0885057	-0.0885057	-0.0882617	0.992733	-0.0426976	-0.0883769	-0.0883742	-0.0882363	-0.0884944		-0.997985	-0.996257	-0.994233	-0.998067	-0.998067	-0.997842	0.955782	-0.955782	-0.997948	-0.997945	-0.997818	-0.998056
8	1		0.000142561	0.000121932	0.00114125	4.69848e-05	1	0	0.00830763	1.51988e-05	2.45347e-06	2.06973e-05	4.72437e-05	8.20808e-05	0.00167959		-0.0841685	-0.0830643	-0.0842497	0.999033	-0.0843006	-0.0753007	-0.0842842	-0.084298	-0.0842782	-0.0842495	-0.0842117	-0.0824811		-0.999878	-0.998859	-0.999953	0.991692	-1	-0.991692	-0.999985	-0.999998	-0.999979	-0.999953	-0.999918	-0.99832
108	1		0.00203523	0.000135726	0.951021	0.000253918	1	0	0.00811591	1.76652e-05	2.75227e-06	0.000106705	5.35706e-05	9.35284e-05	0.0016668		-0.163478	0.866648	-0.16335	0.919708	-0.163625	-0.154833	-0.163606	-0.163622	-0.16351	-0.163567	-0.163524	-0.16182		-0.999864	-0.0489785	-0.999746	0.0489785	-1	-0.991884	-0.999982	-0.999997	-0.999893	-0.999946	-0.999906	-0.998333
216	1		0.000110626	0.000262269	0.000978911	3.97694e-05	0	1	0.937638	1.33886e-05	2.18043e-06	1.78157e-05	4.35887e-05	9.57699e-05	0.00164407		-0.161453	-0.160677	-0.161694	-0.161737	0.921596	0.854037	-0.161723	-0.161735	-0.161718	-0.16169	-0.161633	-0.159956		-0.999738	-0.999021	-0.99996	-1	0.062362	-0.062362	-0.999987	-0.999998	-0.999982	-0.999956	-0.999904	-0.998356
69	1		0.00203367	0.000160764	0.691899	0.000186938	1	0.5	0.207247	1.75909e-05	2.6765e-06	2.50768e-05	5.3522e-05	0.00222113	0.00152263		-0.200273	0.54911	-0.200245	0.882886	0.341219	0.0240703	-0.200428	-0.200445	-0.20042	-0.20039	-0.198041	-0.198798		-0.999839	-0.308101	-0.999813	0.308101	-0.5	-0.792753	-0.999982	-0.999997	-0.999975	-0.999946	-0.997779	-0.998477
90	2		0.00273017	0.0412747	0.0361793	0.000660712	1	0.333	0.280952	0.024136	0.000148983	0.980027	0.000725987	0.00479944	0.00146958		-0.180794	-0.186314	-0.224793	0.857825	0.135241	0.0788555	-0.199361	-0.225347	0.836187	-0.224722	-0.220309	-0.223917		-0.958725	-0.963821	-0.999339	0.0199734	-0.667	-0.719048	-0.975864	-0.999851	-0.0199734	-0.999274	-0.995201	-0.99853
88	1		0.000109759	1.5668e-05	0.000685747	0.998902	0	0	0.00146534	1.92324e-06	3.36149e-07	2.52923e-06	6.1369e-06	1.0597e-05	0.000289763		-0.0834405	-0.0827146	0.998686	-0.0834574	-0.0834574	-0.08187	-0.0834554	-0.0834571	-0.0834547	-0.0834508	-0.083446	-0.0831435		-0.998886	-0.998216	0.997436	-0.998902	-0.998902	-0.997436	-0.9989	-0.998901	-0.998899	-0.998895	-0.998891	-0.998612
230	2		0.910651	0.999983	0.999596	0.999144	1	1	0.00333887	0.999999	1	0.999997	0.148721	0.00783395	0.00126909		0.327437	0.327018	0.326529	0.327456	0.327456	-0.752261	0.327454	0.327455	0.327453	-0.594764	-0.747391	-0.754503		-1.72e-05	-0.0004039	-0.0008555	0	0	-0.996661	-1.2e-06	-1e-07	-2.8e-06	-0.851279	-0.992166	-0.998731
63	1		9.42523e-05	0.947499	0.00534523	3.38375e-05	0	1	0.0268386	3.17408e-05	1.73806e-06	1.44331e-05	3.47179e-05	0.00246205	0.00123817		0.861158	-0.159509	-0.165263	-0.1653	0.918034	-0.136224	-0.165265	-0.165298	-0.165284	-0.165262	-0.162632	-0.163958		-0.0525008	-0.994655	-0.999966	-1	0.0525008	-0.973161	-0.999968	-0.999998	-0.999986	-0.999965	-0.997538	-0.998762
59	2		0.016325	0.0328553	0.919108	0.000849813	1	0	0.00172919	0.000427093	0.000156414	0.97912	1.20233e-05	0.0015143	0.000882323		-0.210488	0.749618	-0.245161	0.837252	-0.246082	-0.244208	-0.245619	-0.245912	0.814632	-0.246069	-0.244441	-0.245126		-0.967145	-0.0808923	-0.99915	0.0208795	-1	-0.998271	-0.999573	-0.999844	-0.0208795	-0.999988	-0.998486	-0.999118
229	2		0.0042404	0.000203806	0.00191624	6.75832e-05	1	0	0.997653	4.78349e-06	7.95999e-07	1.883e-05	8.15141e-05	0.000736932	0.000872332		-0.166929	-0.165074	-0.167076	0.916184	-0.16715	0.913641	-0.167144	-0.167149	-0.167129	-0.167061	-0.166351	-0.166205		-0.999796	-0.998084	-0.999932	0.0023472	-1	-0.0023472	-0.999995	-0.999999	-0.999981	-0.999918	-0.999263	-0.999128
229	4		0.0017254	0.000370411	0.00185705	6.45703e-05	0	1	0.000478261	4.81564e-06	7.96975e-07	1.88503e-05	8.0646e-05	0.00802711	0.000858313		-0.0840559	-0.0824454	-0.0843872	-0.0844572	0.998876	-0.0839391	-0.084452	-0.0844563	-0.0844368	-0.0843698	-0.0757612	-0.0835273		-0.99963	-0.998143	-0.999935	-1	0.991973	-0.999522	-0.999995	-0.999999	-0.999981	-0.999919	-0.991973	-0.999142
136	0		6.53412e-05	3.65071e-05	0.000346917	1.4013e-05	1	0	0.00311678	4.39719e-06	7.56301e-07	5.76073e-06	1.4078e-05	2.42973e-05	0.000613705		-0.0836473	-0.0833111	-0.0836717	0.999646	-0.0836869	-0.0803104	-0.0836821	-0.0836861	-0.0836806	-0.0836716	-0.0836606	-0.083022		-0.999963	-0.999653	-0.999986	0.996883	-1	-0.996883	-0.999996	-0.999999	-0.999994	-0.999986	-0.999976	-0.999386
84	3		1.94901e-05	3.99804e-06	0.000222324	9.96088e-09	1	0	0.000315687	1.2582e-07	2.70614e-06	0.00205161	1.45168e-05	2.67571e-05	0.000511822		-0.0835931	-0.0833566	-0.0835974	0.999736	-0.0835974	-0.0832554	-0.0835973	-0.0835945	-0.0813748	-0.0835817	-0.0835684	-0.0830429		-0.999996	-0.999778	-1	0.997948	-1	-0.999684	-1	-0.999997	-0.997948	-0.999985	-0.999973	-0.999488
176	1		9.65392e-06	6.81464e-05	0.000223163	8.92839e-06	0	1	0.00221422	2.95165e-06	5.10911e-07	3.79529e-06	9.392e-06	2.2434e-05	0.000437003		-0.0835095	-0.0833416	-0.0835737	-0.0835833	0.99975	-0.0811846	-0.0835802	-0.0835828	-0.0835792	-0.0835732	-0.083559	-0.0831099		-0.999932	-0.999777	-0.999991	-1	0.997786	-0.997786	-0.999997	-0.999999	-0.999996	-0.999991	-0.999978	-0.999563
47	2		0.000513637	4.68627e-05	0.00518661	0.000134514	1	0.333	0.00167386	8.57469e-06	0.000181765	0.00126436	0.0009352	0.000180603	0.000418341		-0.111911	-0.106343	-0.111816	0.971371	0.248788	-0.110149	-0.111953	-0.111765	-0.110592	-0.110949	-0.111766	-0.111509		-0.999953	-0.994813	-0.999865	0.667	-0.667	-0.998326	-0.999991	-0.999818	-0.998736	-0.999065	-0.999819	-0.999582
51	3		0.00010085	0.45964	0.44437	4.16088e-06	1	0	0.000286115	0.00180215	3.8256e-10	4.4279e-06	5.7242e-08	5.82868e-06	0.000331929		0.339065	0.322522	-0.158874	0.924455	-0.158879	-0.158569	-0.156926	-0.158879	-0.158874	-0.158879	-0.158872	-0.158519		-0.54036	-0.55563	-0.999996	0.54036	-1	-0.999714	-0.998198	-1	-0.999996	-1	-0.999994	-0.999668
234	1		0.00730945	0.00185459	0.0025917	0.00165508	0	0	0.00113064	0.995581	0.999901	0.998486	0.000365402	0.000365139	0.000214024		-0.248779	-0.24798	-0.248995	-0.250788	-0.250788	-0.249563	0.827758	0.832438	0.830906	-0.250392	-0.250392	-0.250556		-0.998046	-0.997309	-0.998246	-0.999901	-0.999901	-0.99877	-0.0043197	0.0014145	-0.0014145	-0.999535	-0.999536	-0.999687
210	1		2.60351e-06	6.9561e-06	6.39411e-05	2.54841e-06	1	1	0.000830061	8.24923e-07	1.5636e-07	1.05615e-06	2.68318e-06	4.61474e-06	0.000162066		-0.166749	-0.166687	-0.166754	0.916577	0.916577	-0.165857	-0.166756	-0.166756	-0.166755	-0.166754	-0.166751	-0.166581		-0.999993	-0.999936	-0.999997	0	0	-0.99917	-0.999999	-1	-0.999999	-0.999997	-0.999995	-0.999838
132	3		0.000106938	0.00719772	0.0164124	0.00408819	1	0	0.000367451	0.000684634	1.79156e-05	6.65531e-06	0.000144446	0.000123238	0.000123863		-0.0779753	-0.0679926	-0.0813439	0.997561	-0.0857728	-0.0853747	-0.0850311	-0.0857534	-0.0857656	-0.0856163	-0.0856393	-0.0856386		-0.992802	-0.983588	-0.995912	0.983588	-1	-0.999633	-0.999315	-0.999982	-0.999993	-0.999856	-0.999877	-0.999876
7	3		0.00101712	0.000520707	0.805122	0.151303	1	0	0.000306667	0.00755059	4.56992e-07	0.000308341	2.34985e-08	1.08246e-07	1.11642e-05		-0.163281	0.70837	6.6077e-05	0.919488	-0.163845	-0.163513	-0.155665	-0.163844	-0.163511	-0.163845	-0.163845	-0.163833		-0.999479	-0.194878	-0.848697	0.194878	-1	-0.999693	-0.992449	-1	-0.999692	-1	-1	-0.999989
233	5		0.0038753	2.6108e-05	0.00166215	0.00345874	0	1	0.000218851	5.49802e-05	0.447251	0.997465	0.000119633	0.000173003	8.7736e-06		-0.204498	-0.202725	-0.200779	-0.204526	0.878807	-0.204289	-0.204467	0.279996	0.876061	-0.204397	-0.204339	-0.204517		-0.999974	-0.998338	-0.996541	-1	0.0025351	-0.999781	-0.999945	-0.552749	-0.0025351	-0.99988	-0.999827	-0.999991
233	2		0.00136242	7.5041e-06	0.00183378	0.00395951	1	0	0.000215673	2.1701e-05	0.000265846	3.55762e-05	0.000118961	0.00012596	8.21879e-06		-0.0839881	-0.0820097	-0.0797068	0.999337	-0.0839963	-0.0837626	-0.0839728	-0.0837083	-0.0839577	-0.0838674	-0.0838598	-0.0839874		-0.999992	-0.998166	-0.99604	0.99604	-1	-0.999784	-0.999978	-0.999734	-0.999964	-0.999881	-0.999874	-0.999992
